# Supplementary material for: Systems biology analysis of lung fibrosis-related genes in the bleomycin mouse model
Source: Sci Rep. 2021 Sep 29;11:19269. doi: 10.1038/s41598-021-98674-6 (PMC8481473; doi:10.1038/s41598-021-98674-6)
Supplement: Supplementary file 1 — Supplementary Table 1. [file 41598_2021_98674_MOESM1_ESM.xlsx]

## Sheet: Suppl Table 1
Suppl Table 1: Genes/proteins that when manipulated impact the BLM-induced lung fibrosis in mice
Targeted gene/protein	ENSEMBL ID	Mouse strain (Genetic background)	Genetic/non-genetic manipulation	Gender	Age	Dose/Route of administration	Regimen	Main effects (KO/OE/treated vs WT/control mice)	Direction of experimental manipulation on the gene's activity	Effect on fibrosis, observed in the experiment	Gene effect on fibrosis inferred from the experiment	Other effects	Comments/Relevance to IPF	References	PMID
Ackr2	ENSMUSG00000044534	C57BL/6J	KO Ackr2-/- or Ackr2+/-	male	8-10 wk	Bleomycin sulfate 3.75 mg/kg, intranasally	single dose, follow-up 0-21 days	Reduced lung inflammation, fibrosis and lethality	down_manip	anti_fib	pro_fib		In WT mice, Ackr2 was upregulated in response to BLM and normalized over time	Russo et al 2018	29469612
Aebp1 (Aclp)	ENSMUSG00000020473	C57BL/6J × 129Sv	KO Aebp1-/-	male and female	10-12 wk	Bleomycin sulfate 0.0011 U/g, intratracheally	single dose, follow-up 0-28 days	Reduced lung fibrosis (fewer myofibroblasts and less collagen in the lung), despite equivalent levels of BLM-induced inflammation	down_manip	anti_fib	pro_fib		Highly expressed in IPF lungs. The cultured on collagen Aclp-deficient lung fibroblasts exhibited changes in cell spreading, proliferation, and contraction of the collagen matrix. The addition of recombinant discoidin-like domain of Aclp to cultured Aclp-deficient lung fibroblasts restored cell spreading and increased the contraction of collagen gels	Schissel et al 2009	19179605
Akt1	ENSMUSG00000001729	C57BL/6	Overexpression of Akt1	female	8-10 wk	BLM 0.25 - 1.50 U/kg, intratracheally; Thoracic irradiation 10 and 20 GY	BLM single dose, follow-up 0-14 days Thoracic irradiation single dose, follow-up 6 wk	Reduced lung fibrosis	up_manip	anti_fib	anti_fib		[See KO Gadd45α; the same paper] The lung collagen levels were signiﬁcantly decreased in KO Gadd45α mice overexpressing Akt at 3 wk post BLM	Mathew et al 2015	26498248
Akt1	ENSMUSG00000001729	C57BL/6	KO Akt1+/- or Akt1-/-	NA	NA	BLM 1.75-2 U/kg, intratracheally	single dose, follow-up 0-21 days	Reduced lung fibrosis	down_manip	anti_fib	pro_fib	Increased macrophage apoptosis	[See other KO Akt1/2] Highly expressed in IPF alveolar macrophages	Larson-Casey et al 2016	26921108
Akt2	ENSMUSG00000004056	C57BL/6	KO Akt2+/- Inhibition of Akt protein	male	6-8 wk	BLM 5 mg/kg in 50 μl, intratracheally; LY294002 (Akt inhibitor) 50 mg/kg, intraperitoneally (to WT only)	BLM single dose; LY294002 once a day, 0-14 days (to WT only); Follow-up 0-14 days	Reduced lung fibrosis (both KO and Akt inhibitor)	down_manip	anti_fib	pro_fib	LY294002 (Akt inhibitor) attenuated the p21WAF1 senescence marker in BLM-treated WT mouse lungs → reduced lung fibrosis (as assessed by lower collagen1α)	[See other KO Akt1/2] The protein kinase B (PKB)/Akt [PKB is also known as Akt] signaling pathway is negatively regulated by Pten and plays a critical role in the regulation of cell growth and cell survival. In vitro: AEC senescence was accelerated by Pten knockdown and attenuated by Pten overexpression.	Qiu et al 2019	31527305
Akt2	ENSMUSG00000004056	C57BL/6	KO Akt2-/-	male	6 wk	BLM 1.4-1.5 U/kg, intratracheally	single dose, follow-up 0-21 days	Reduced lung inflammation and fibrosis	down_manip	anti_fib	pro_fib		[See other KO Akt1/2] Akt2-mediated signaling enhanced IPF by modulating macrophage activation. They suggest that inhibition of Akt2 may be a potential strategy for treating IPF	Nie et al 2017	28455433
Alox5	ENSMUSG00000025701	129/Sv	KO Alox5	NA	2-7 mo	BLM 0.025 or 0.05 U, intratracheally	single dose, follow-up 0-21 days	Reduced lung inflammation and fibrosis	down_manip	anti_fib	pro_fib	The levels of prostaglandin E2, an antiinflammatory and antifibrotic molecule, was significantly greater in the BLM-treated KO vs WT mice	[NB! Three main pathways of arachidonic acid (AA) cascade -- redistribution of AA towards prostaglandins; Kozak & Fraifeld 2004; see also Higuchi et al 2016 on Ptger4 KO and overexpression] [See also Ltc4s overexpression; Hirata et al 2013] Alox5 gene encodes 5-lipoxygenase, an enzyme of arachidonic acid cascade, which produce leukotriens.	Peters-Golden et al 2002	11790660
Angptl2	ENSMUSG00000004105	C57BL/6N	KO Angptl2	male	9 wk	Bleomycin hydrochloride 1 U/kg, intratracheally	single dose, follow-up 0-14 days	Promoted lung fibrosis	down_manip	pro_fib	anti_fib		In KO mice, collagen type I (COL1A1 and COL1A2) and hydroxyproline contents were increased. Induction of inﬂammatory cytokines (TNF-α and IL-6) and of the macrophage marker CD68 mRNA was comparable in lung of WT and Angptl2 KO mice	Motokawa et al 2016	27542805
Anxa2	ENSMUSG00000032231	C57BL/6J	KO Anxa2-/-	female	6-8 wk	BLM 2.5 U/kg in 50 μl saline, intratracheally	single dose, follow-up 0-21 days	Reduced lung injury and fibrosis	down_manip	anti_fib	pro_fib		[See KO Anxa2; Schuliga et al 2017] Anxa2 is identified as a direct binding target of BLM. A CRISPR-Cas9-engineered ANXA2E139A mutation in lung epithelial cells ablates BLM binding and activates TFEB (transcription factor EB), a master regulator of macroautophagy/autophagy, resulting in substantial acceleration of autophagic flux	Wang et al 2018	29172997
Anxa2	ENSMUSG00000032231	C57Bl/6	KO Anxa2-/-	female	10-16 wk	BLM 4 U/kg, intranasally	single dose, follow-up 0-21 days	Reduced lung injury, inflammation and fibrosis	down_manip	anti_fib	pro_fib		[See KO Anxa2; Wang et al 2018] Increased levels of annexin A2 in renal and liver fibrosis suggest a role in fibrotic disease. ANXA2 protein levels were lower in IPF lungs. [Possible explanaition of the discrepancy between clinical and experimental data] However, when defining the role of annexin A2 in IPF, other measures of annexin A2 activity, such as cellular distribution, need to be assessed.…	Schuliga et al 2017	28283478
Apcs	ENSMUSG00000026542	C57BL/6	KO Apcs-/-	male	4-6 wk	BLM 3 U/kg, oropharyngeally; SAP (serum amyloid P component) 50 μg in PBS, intraperitoneally	BLM single dose; SAP one dose daily, 24 h after BLM up to Day 21; Follow-up 0-21 days	Promoted lung inflammation and fibrosis	down_manip	pro_fib	anti_fib	Exogenous SAP reduced BLM-induced lung inflammation and fibrosis in both KO and WT mice	Apcs-/- (Amyloid P component, serum) = ‘‘SAP knockout mice’’. SAP (pentaxin-2) is a member of the pentraxin family of proteins that includes C-reactive protein. SAP acts as an acute phase resonse protein	Pilling et al 2014	24695531
Arel1	ENSMUSG00000042350	C57BL/6J	Overexpression of Arel1	male	NA	BLM 0.02 - 0.05 U, intratracheally	single dose,follow-up 0-21 days	Promoted lung inflammation and fibrosis	up_manip	pro_fib	pro_fib		[See KO Arel1; the same paper] AREL1 is overexpressed in IPF	Lear et al 2016	27162139
Arel1	ENSMUSG00000042350	C57BL/6J	KO Arel1+/-	male	NA	BLM 0.02–0.05 U, intratracheally	single dose, follow-up 0-21 days	Reduced lung inflammation and fibrosis	down_manip	anti_fib	pro_fib		[See Arel1 overexpression; the same paper] AREL1 is overexpressed in IPF	Lear et al 2016	27162139
Atp2a2 (SERCA2a)	ENSMUSG00000029467	NA	Overexpression of Atp2a2	NA	NA	BLM 4 U/kg, intratreachlly	single dose, follow-up 0-14 days	Reduced lung inflammation and fibrosis	up_manip	anti_fib	anti_fib		Decreased expression of SERCA2a at mRNA and protein levels in IPF lungs. In vitro: in human IPF lung fibroblasts, SERCA2a overexpression inhibits cell proliferation, migration, and fibroblast-to-myofibroblast transition induced by TGF-β1	Bisserier et al 2019	31879190
Brp39 (Chi3l1)	ENSMUSG00000064246	C57BL/6	KO Brp39-/-	male	8 wk	BLM 1.25 U/kg, intratracheally	single dose, follow-up 0-21 days	Reduced lung inflammation and fibrosis	down_manip	anti_fib	pro_fib		Enhanced expression in IPF lungs	Zhou et al 2014	24920662
Capn1 Calpain (protein)	ENSMUSG00000024942	C57BL/6	Inhibition of Calpain protein by Calpeptin	male	8-10 wk	BLM 5 mg/ml, intraperitoneally; Calpeptin 0.2 mg/ml, intraperitoneally	BLM once daily on Day 1, 5, 8, 11, and 15; Calpeptin three doses weekly during the 1st wk; Follow-up 0-28 days	Reduced BLM-induced lung fibrosiss via calpain inhibition	down_manip	anti_fib	pro_fib	The protective effect of Calpeptin -- through the suppression of EMT and TGFβ1-Smad2/3 signaling pathway	Dec1 (deleted in esophageal cancer 1) is upregulated in BLM-induced lung fibrosis. Dec1 might be a key transcription factor in calpeptin-mediated inhibition of lung fibrosis	Liu et al 2018	29666896
Cav1	ENSMUSG00000007655	C57BL/6	Overexpression of Cav1	male	9-11 wk	BLM 2 U/kg, aspiration	single dose, follow-up 0-21 days	Reduced lung inflammation and fibrosis	up_manip	anti_fib	anti_fib		[See Cav1 KO and overexpression] Decreased expression of Calveolin-1 in IPF lungs	Lin et al 2019	31873099
Cav1	ENSMUSG00000007655	C57BL/6J × 129S6/SvEv	KO Cav1-/-	NA	NA	BLM 1.3 U/kg, intratracheally	single dose, follow-up 0-21 days	Reduced lung fibrosis	down_manip	anti_fib	pro_fib		[See Cav1 KO and overexpression] Contrary to expectations, BLM induced much less lung fibrosis in Cav1 KO mice, as assessed by lung collagen content, histopathology, and αSMA-2 expression in the lungs. Reduced matrix metalloproteinase (MMP)-2 and MMP-9 expressions indicated a low profile of SASP in the BLM-injured KO mice. Decreased expression of Calveolin-1 in IPF lungs	Shivshankar et al 2012	22362388
Cav1	ENSMUSG00000007655	C57BL/6	KO Cav1	male	6-8 wk	BLM 8 U/kg, intranasally	single dose, follow-up 0-21 days	Promoted lung fibrosis	down_manip	pro_fib	anti_fib		[See Cav1 KO and overexpression] Decreased expression of Calveolin-1 in IPF lungs	Nagaraja et al 2018	30253845
Cav1	ENSMUSG00000007655	C57BL/6J	KO Cav1-/-	male	12 wk	BLM 1 U/kg, intratracheally	single dose, follow-up 0-14 days	Severe lung dysfunction and fibrosis	down_manip	pro_fib	anti_fib		[See Cav1 KO and overexpression] Decreased expression of Calveolin-1 in IPF lungs	de Almeida et al 2013	24067367
Cav2	ENSMUSG00000000058	C57BL/6J	KO Cav2-/-	male	12 wk	BLM 1 U/kg, intratracheally	single dose, follow-up 0-14 days	Severe lung dysfunction and fibrosis	down_manip	pro_fib	anti_fib		In WT mice, BLM reduced the expression of Cav-2 and its phosphorylation at tyrosine 19	de Almeida et al 2013	24067367
Ccl2 (Mcp1)	ENSMUSG00000035385	C57BL/6	Overexpression of the mutant Ccl2 (act as a dominant negative inhibitor)	male	6-8 wk	BLM 1.5 U/kg, intratracheally	single dose, follow-up 0-14 days	Reduced lung fibrosis	down_manip	anti_fib	pro_fib	Overexpression of mutant Ccl2 reduced DNA damage and apoptosis	MCP-1 -- Monocyte Chemoattractant Protein-1. Increased expression of MCP1 at mRNA and protein levels in IPF lungs [Antoniades et al 1992; PMID 1608944] The NH2-terminal deletion mutant of MCP-1/CCL2 (deletion of amino acids 2–8), so-called 7ND, specifically forms heterodimers with wild-type MCP-1/CCL2 and has a greatly reduced capacity to attract monocytes compared with WT MCP-1/CCL2, and, as suc…	Inoshima et al 2004	15064241
Ccl2 (Mcp1)	ENSMUSG00000035385	C57Bl/6	Overexpression of Ccl2	male	8-10 wk	BLM 5 U/kg, intratracheally	single dose, follow-up 0-21 days	Reduced lung injury, inflammation and mortality, but NO impact on lung fibrosis	up_manip	anti_fib	anti_fib		Increased expression of MCP1 at mRNA and protein levels in IPF lungs [Antoniadis et al 1992; PMID 1608944] They were surprised to find that Ccl2 overexpression did not impact the lung fibrosis after BLM. Yet, it seems that the protean functions of Ccl2 have competing effects on the mechanisms of fibrosis	Liang et al 2012	22287613
Ccn1	ENSMUSG00000028195	C57BL/6	Overexpression of Ccn1	male	8 wk	BLM 1.2 U/kg, intratracheally	single dose, follow-up 0-10 days	Promoted lung injury	up_manip	other	invalid		Ccn1 is upregulated in human acute lung injury	Grazioli et al 2015	25713320
Ccn5	ENSMUSG00000027656	C57BL/6	Overexpression of Ccn5	male	8 wk	BLM sulfate 2 mg/kg, intratracheally	single dose, follow-up 0-14 days	Reduced lung fibrosis	up_manip	anti_fib	anti_fib		In vitro: CCN5 overexpression in IPF lung fibroblasts suppressed the CCN2-promoted expression of α-SMA and collagen. Furthermore, CCN5 overexpression in lung fibroblasts decreased the expression of CCN2	Zhang et al 2014	24276150
Ccr2	ENSMUSG00000049103	C57BL/6J	KO Ccr2-/-	male	7-9 wk	Bleomycin sulfate 1.25 mg/kg in 50 μl saline, oropharyngeally; Crystalline silica 400 mg/kg in 50 μl saline, oropharyngeally	single dose (either BLM, or Cryst silica); Follow-up 0-28 days	Reduced lung inflammation and fibrosis	down_manip	anti_fib	pro_fib		CCR2 is the major MCP-1 receptor, and MCP-1 binds to CCR2 with high affinity. Increased expression of MCP1 at mRNA and protein levels in IPF lungs [Antoniadis et al 1992; PMID 1608944] [See also Ccl2 (Mcp1); Inoshima et al 2004]	Shichino et al 2015	26456580
Ccr2	ENSMUSG00000049103	C57 BL/6	KO Ccr2-/-	female	8-10 wk	BLM 1 U/kg, intratracheally	single dose, follow-up 0-21 days	Reduced lung fibrosis	down_manip	anti_fib	pro_fib		In lungs of KO mice: the reduced expression of type I collagen, hydroxyproline, TNF-alpha, TGF-beta 1, and a-SMA	Gharaee-Kermani et al 2003	14609568
Ccr2	ENSMUSG00000049103	B6129F2/J	KO Ccr2-/-	NA	NA	BLM 0.025 U per mouse, intratracheally; FITS stock -- 21 mg dissolved in 10 ml PBS → 50 μl per mouse, intratracheally	BLM single dose; FITS single dose; Follow-up 0-21 days	Reduced lung inflammation and fibrosis in both the FITC and BLM models	down_manip	anti_fib	pro_fib		FITS -- Fluorescein-5-isothiocyanate: FITS is used for induction of lung fibrosis. The protection is specific for the Ccr2 deficiency , as Ccr5-/- mice are not protected. CCR2 is the major MCP-1 receptor, and MCP-1 binds to CCR2 with high affinity. Increased expression of MCP1 at mRNA and protein levels in IPF lungs [Antoniadis et al 1992; PMID 1608944] [See also Ccl2 (Mcp1); Inoshima et al 2004]	Moore et al 2001	11591761
Cd19	ENSMUSG00000030724	C57BL/6	Overexpression of Cd19	NA	12-16 wk	Bleomycin sulfate 8 mg/kg in 250 μl PBS, intratracheally	single dose, follow-up 0-16 days	Promoted lung inflammation and fibrosis and decreased survival	up_manip	pro_fib	pro_fib		[See CD19 KO; the same paper]	Komura et al 2008	18975313
Cd19	ENSMUSG00000030724	C57BL/6	KO Cd19-/-	NA	12-16 wk	Bleomycin sulfate 8 mg/kg in 250 μl PBS, intratracheally	single dose, follow-up 0-16 days	Reduced lung inflammation and fibrosis and increased survival	down_manip	anti_fib	pro_fib		[See CD19 overexpression; the same paper]	Komura et al 2008	18975313
Cd151	ENSMUSG00000025510	C57BL/6	KO Cd151	NA	8-10 wk	BLM 1.2 U/kg, intratracheally	single dose, follow-up 0-21 days	Promoted lung fibrosis and mortality	down_manip	pro_fib	anti_fib		They suggest that the underlying mechanism could involve loss of epithelial integrity: deletion of CD151 in alveolar epithelial cells attenuates the strength of adhesion to the basement membrane, resulting in mesenchymal-like changes and increased p-Smad2 (phosphorylated Smad-2) signaling. Decreased expression of CD151 in IPF lungs	Tsujino et al 2012	22592804
Cdkn2b	ENSMUSG00000073802	C57Bl/6	KO Cdkn2b-/- or Cdkn2b+/-	NA	6-10 wk	BLM 0.9 U/kg, intratracheally	single dose, follow-up 0-21 days	Promoted lung inflammation and fibrosis	down_manip	pro_fib	anti_fib		Levels of the cytokine CXCL1 were higher in BLM-treated mice vs saline-treated mice, but lower in Cdkn2b-/- and Cdkn2b+/- mice compared with WT. Decreased expression of CDKN2B was associated with more severe fibrosis in IPF	Scruggs et al 2018	29420051
Cflar (C-Flip)	ENSMUSG00000026031	C57BL/6	Overexpression of Cflar*	NA	11-12 wk	BLM 0.08 mg, intratracheally	single dose, follow-up 0-14 days	Promoted lung fibrosis	up_manip	pro_fib	pro_fib		FLICE-likeinhibitory-protein (FLIP) allows escaping from immune surveillance and unremitted accumulation of myofibroblasts, thus promoting fibrosis [Bulvik et al 2020]. C-FLIP is overexpressed in lung myofibroblasts from humans with IPF and in lung myofibroblasts from BLM-treated WT mice [from the same paper]. [See Mir34a KO; Cui et al 2017a,b; and Bulvik et al 2020] Myofibroblasts from fibrotic …	Golan-Gerstl et al 2012	22582174
Chrna7	ENSMUSG00000030525	C57BL/6J	KO Chrna7-/-	male	8-10 wk	BLM 0.5 - 1.5 - 3 mg/kg, intratracheally	Three administrations: 3 mg/kg at Day 0; 1.5 mg/kg at Day 7; 0.5 mg/kg at Day 21; Follow-up 0-21 days	Reduced lung inflammation and fibrosis	down_manip	anti_fib	pro_fib			Sun et al 2017	28283678
Cryɑb	ENSMUSG00000032060	SV129	KO Cryɑb	NA	NA	BLM 0.07 U, intratracheally	single dose, follow-up 0-21 days	Reduced lung fibrosis	down_manip	anti_fib	pro_fib	The increase in HSP47 (chaperone of collagen, which is highly expressed during BLM-induced lung fibrotic response) was much lower in KO than in WT mice. BLM-induced TGF-β1 activation was significantly reduced in KO mice	CRYAB strongly expressed in IPF lungs. The absence of αB-crystallin had no impact on the early inflammatory effect of BLM.	Bellaye et al 2014	24307592
Cthrc1	MGP_129S1SvImJ_G0021812	129S6/SvEv	KO Cthrc1-/-	male	12 wk	BLM 2.5 U/kg, intratracheally	single dose, follow-up 0-14 days	Promoted lung inflammation and fibrosis	down_manip	pro_fib	anti_fib		BLM exacerbated collagen deposition in Cthrc1 KO mice and produced an IPF-like phenotype with reduced lung compliance and a consequent shift to a rapid, shallow breathing pattern, consistent with IPF	Binks et al 2017	28292882
Ctsa	ENSMUSG00000017760	C57BL/6	Overexpression of Ctsa	NA	13 wk and 42 wk	BLM 1.5 U/kg, intratracheally	single dose, follow-up 0-14 days	Reduced lung injury and fibrosis	up_manip	anti_fib	anti_fib		[See KO Map1lc3b-/-; the same paper] [NB! Age-related differences in response to BLM] They identified cathepsin A as a novel Map1lc3b binding partner and Ctsa overexpression in vitro drives MLE12 cells to apoptosis. Additionally, cathepsin A is increased in the AECII of aged LC3B-/- mice and in the lungs of patients with IPF. Their study reveals that Map1lc3b-mediated autophagy plays essential ro…	Kesireddy et al 2019	31431059
Ctsk	ENSMUSG00000028111	FVB/N	Overexpression of Ctsk	NA	8-12 wk	BLM 5 U/kg, intratracheally	single dose, follow-up 0-14 days	Reduced lung fibrosis (no difference in inflammation between TG and WT)	up_manip	anti_fib	anti_fib			Srivastava et al 2008	18638383
Cx3cr1	ENSMUSG00000052336	C57BL/6	KO Cx3cr1-/-	male	8 wk	BLM 0.075 U in 50 μl saline, intratracheally	single dose, follow-up 0-21 days	Reduced lung inflammation and fibrosis	down_manip	anti_fib	pro_fib	KO Cx3xr1 impaired wound healing in the skin with reduced macrophage recruitment and fibroblast accumulation	KO Cx3xr1 inhibited inflammatory markers M1 and M2 (macrophages 1 and 2)	Ishida et al 2017	29203799
Cxcl10	ENSMUSG00000034855	FVB	Overexpression of Cxcl10	NA	NA	BLM 0.075 U in 100 μl saline, intratracheally	single dose, follow-up 0-14 days	Reduced lung fibrosis and mortality	up_manip	anti_fib	anti_fib		[See Cxcl10 KO; the same paper] NB! TG mice were of the FVB genetic background, which has substantially greater mortality after BLM than mice of either C57Bl/6 or C57Bl/6-129Sv/J	Tager et al 2004	15205180
Cxcl10	ENSMUSG00000034855	C57BL/6 × 129Sv/J (F1 hybrids)	KO Cxcl10	NA	NA	BLM 0.020 U in 100 μl saline, intratracheally	single dose, follow-up 0-14 days	Promoted lung fibrosis	down_manip	pro_fib	anti_fib		[See Cxcl10 overexpression; the same paper]	Tager et al 2004	15205180
Cxcl10	ENSMUSG00000034855	C57BL/6	KO Cxcl10-/- Overexpression of Cxcl10-/- in Tcrb-/- mice	male	6-8 wk	BLM 2 U/kg in 100 μl PBS, oropharyngeally	single dose, follow-up 0-45 days	NO effect	down_manip	other	invalid	Overexpression of Cxcl10 resulted in a significantly attenuated fibrosis in Tcrb-/- mice	[See Tcrb KO; the same paper] NB! Overexpression of Cxcl10 resulted in a significantly attenuated fibrosis in BLM-treated Tcrb-/- mice	Pociask et al 2011	21356368
Cxcr3	ENSMUSG00000050232	C57BL/6J	KO Cxcr3	NA	NA	BLM, intratracheally (dose NA); IFN-γ protein 40,000 U/mouse in 30 μl PBS, intramuscularly	BLM single dose; IFN-γ protein in three doses: 20 h before and 24 h and 48 h after BLM instillation; Follow-up 0-21 days	Promoted lung inflammation, fibrosis and mortality	down_manip	pro_fib	anti_fib	The fibrotic phenotype was reversed following the administration of exogenous IFN-γ	Fibrosis pattern in the Cxcr3-deficient mice was more severe and extensive than in WT mice, and suggestive of the cystic honeycomb pattern observed in patients with IPF	Jiang et al 2004	15254596
Cxcr4	ENSMUSG00000045382	C57BL/6	KO Cxcr4+ /-	male	6 wk	BLM 2 U/kg, intratracheally	single dose, follow-up 0-14 days	Reduced lung fibrosis but enhanced inflammatory response	down_manip	anti_fib	pro_fib			Yang IV et al 2007	16998095
Cxxc5	ENSMUSG00000046668	C57BL/6	Overexpression of Cxxc5	male	8 wk	BLM 2 mg/kg, intratreachlly	single dose, follow-up 0-28 days	Reduced lung fibrosis	up_manip	anti_fib	anti_fib		Cxxc5 overexpression inhibited TGF-β1-induced activation of the CD40/CD40L signaling pathway	Cheng et al 2020	32337277
Cyp27b1	ENSMUSG00000006724	C57BL/6J	KO Cyp27b1-/-	male	4 wk	BLM 1.5 mg/kg, intratracheally	single dose, follow-up 0-14 days	Promoted lung inflammation and interstitial fibrosis	down_manip	pro_fib	anti_fib		The enzyme Cyp27b1 carries out the second of two reactions to convert vitamin D to its active form 1,25-dihydroxyvitamin D3 (calcitriol). Vitamin D deficiency exacerbates BLM-induced lung fibrosis, partially through aggravating TGF-β/Smad2/3-mediated EMT in the lungs. Vitamin D deficiency was positively associated with mortality of patients with IPF [Tzilas et al 2019; PMID 30659895]	Li et al 2019	31775746
Ddit3	ENSMUSG00000025408	C57BL/6	KO Ddit3-/-	NA	NA	BLM 0.04 or 0.06 U/mouse, intratracheally	single dose, follow-up 0-21 days	Promoted lung inflammation, fibrosis and mortality	down_manip	pro_fib	anti_fib		[See KO Ddit3-/- -- discrepancy with Yao et al 2016; Tanaka et al 2015] [See also KO Hspa5+/- -- the same paper] Exacerbated fibrotic phenotype was associated with the accumulation of non-apoptotic macrophages	Ayaub et al 2016	27135434
Ddit3	ENSMUSG00000025408	C57BL/6	KO Ddit3-/-	male	8-10 wk	BLM 2 U/kg in 30 μl saline, intratracheally	single dose, follow-up 0-21 days	Reduced lung fibrosis	down_manip	anti_fib	pro_fib		[See KO Ddit3-/- -- discrepancy with Ayaub et al 2016] Protected KO mice by attenuating M2 macrophage production	Yao et al 2016	26883801
Ddit3 (Chop)	ENSMUSG00000025408	C57BL/6J	KO Ddit3 (Chop)	NA	NA	BLM 3 mg/kg, intratracheally; TUDCA (ERS inhibitor) 0.1 - 1 - 5 mg/kg, intratracheally (to WT)	BLM single dose, follow-up 0-14 days; TUDCA once a day, Day 0-14; Follow-up 0-14 days	Reduced lung fibrosis and inflammation in both BLM-treated KO mice and in BLM+TUDCA WT group	down_manip	anti_fib	pro_fib	In WT mice, TUDCA inhibit Ddit3 expression in a dose-dependent manner	[SeeKO Ddit3-/- -- discrepancy with Ayaub et al 2016] DDIT3 overexpressed in IPF lungs. The mRNA expression of interleukin-1b and caspase 11, and the apoptotic cell death were suppressed in Chop KO mice vs WT mice. TUDCA ‒ Tauroursodeoxycholic acid; a classic inhibitor of Endoplasmic Reticulum Stress Inhibitited HSV1 infection‐induced acute lung injury in a mouse model of pulmonary fibrosis	Tanaka et al 2015	26005208
Dio2	ENSMUSG00000007682	C57Bl/6	KO Dio2	female	9-12 wk	BLM 1.5 U/kg, intratracheally; TGF-β1 40 μg/kg, intratracheally	single dose, BLM or TGF-β1 -- separately; Follow-up 0-21 days	Promoted lung fibrosis (both BLM and TGF-β1)	down_manip	pro_fib	anti_fib	Aerosolized delivery of tyroid hormones (T3 and T4) blunted lung fibrosis in both BLM and TGF-β1 models	DIO2 is overexpressed in IPF lungs	Yu et al 2018	29200204
Dpp4	ENSMUSG00000035000	NA	Overexpression of Dpp4 Inhibition of Dpp-4 protein	NA	NA	BLM, intratracheally Sitagliptin (a competitive inhibitor of Dpp-4 protein) 10 mg/kg, subcutaneously (to WT only [and KO])	BLM single dose; Sitagliptin once daily, 1-28 days; Follow-up 0-28 days	Promoted lung fibrosis	down_manip	pro_fib	anti_fib	Sitagliptin inhibitor reduced lung inflammation and fibrosis in WT mice	[See KO Dpp4; the same paper + Suzuki et al 2017] Sitagliptin is an antidiabetic drug. Often used in combination with metformin to treat type 2 diabetes.	Soare et al 2020	31350829
Dpp4	ENSMUSG00000035000	NA	KO Dpp4	NA	NA	BLM, intratreachlly Sitagliptin (a competitive inhibitor of DPP-4 protei) 10 mg/kg, subcutaneously (to both WT and KO mice)	BLM single dose; Sitagliptin once daily, 1-28 days; Follow-up 0-28 days	Reduced lung fibrosis	down_manip	anti_fib	pro_fib	Sitagliptin inhibitor did not alter the effects of BLM in KO mice but reduced lung inflammation and fibrosis n WT mice	[See Dpp4 overexpression; the same paper + Suzuki et al 2017] Sitagliptin is an antidiabetic drug. Often used in combination with metformin to treat type 2 diabetes.	Soare et al 2020	31350829
Dpp-4 (protein)	ENSMUSG00000035000	C57BL/6	Inhibiting Dpp-4 protein by Vildagliptin	male	8 wk	LPS 5 mg/kg, intraperitoneally; Vildagliptin 10 mg/kg, intraperitoneally	LPS for five consecutive days; Vildagliptin once daily for 14 consecutive days, started a day before LPS; Follow-up 0-28 days	Reduced lung fibrosis in systemic LPS-induced lung injury	down_manip	anti_fib	pro_fib	Downregulating EndMT (endothelial-mesenchymal transition)	[See Dpp4 overexpression and KO; Soare et al 2020]	Suzuki et al 2017	29037205
Dusp1	ENSMUSG00000024190	CD57Bl/6	Overexpression of Dusp1	NA	NA	Bleomycin sulfate 1.0 U/kg, intratracheally	once per week for 4 weeks; follow-up 0-28 days	Reduced lung inflammation and fibrosis	up_manip	anti_fib	anti_fib	Overexpression of Dusp1 was sufficient to prevent the increase of Tnf, Il6 and Il1b mRNAs and to decrease phospho-p38 MAPK protein in FOXM1-deficient macrophages	[See KO Foxm1; the same paper] Loss of FOXM1 in lung macrophages promotes pulmonary fibrosis by activating p38 MAPK signaling pathway	Goda et al 2020	32271749
Dusp10	ENSMUSG00000039384	C57BL/6	KO Dusp10-/-	female	9-12 wk	BLM 1.5 U/kg, intratracheally	single dose, follow-up 0-14 days	Reduced lung inflammation and fibrosis	down_manip	anti_fib	pro_fib		Enhance expression of DUSP10 in IPF pulmonary fibroblasts at mRNA and protein levels	Xylourgidis et al 2019	31483681
Edn1 (Veet)	ENSMUSG00000021367	NA	KO Edn1	NA	8-10 wk	BLM 10 µg/g body weight (50-60 μl saline), intratracheally	single dose, follow-up 0-28 days	Reduced lung fibrosis	down_manip	anti_fib	pro_fib	BLM-treated Veet KO mice had less muscularized arterioles, lower muscularization index and attenuated adventitial collagen, and lower accumulation of fibroblasts and macrophages	In WT mice, BLM induced pulmonary vascular remodeling promoted by endothelial-derived endothelin-1 and pulmonary hypertension secondary to BLM-induced pulmonary fibrosis	Hartopo et al 2018	29947539
Elk1	ENSMUSG00000009406	C57BL/6	KO Elk1	male	5-7 wk	Bleomycin sulfate 60 IU in 50 μl saline, oropharyngeally	single dose, follow-up 0-28 days	Promoted lung fibrosis	down_manip	pro_fib	anti_fib	Loss of Elk1 causes enhanced Itgb6 (subunit of the integrin αvβ6), whereas the GR agonist dexamethasone inhibits Itgb6 expression	[See also KO Postn-/-] Decreased expression of ELK1 in IPF lungs; its dysregulation is present in epithelium from IPF patients	Tatler et al 2016	26861876
Epha2	ENSMUSG00000006445	NA	KO Epha2	NA	NA	BLM 4 U/kg, intratracheally	single dose, follow-up 0-4 days	Reduced lung injury	down_manip	other	invalid		In KO mice: less oedema and less accumulation of leukocytes and chemokines (CXCL1 and CCL2) in the lungs	Carpenter et al 2012	21799118
Fbln1	ENSMUSG00000006369	C57BL/6J	KO Fbln1-/-	female	6-8 wk	Bleomycin sulfate 0.05 U/mouse, intratracheally	single dose, follow-up 0-28 days	Reduced lung fibrosis and improved lung function	down_manip	anti_fib	pro_fib		In WT mice, Fbln1 protein binds TGF-β1 binding protein to activate TGF-β1 with subsequent promotion of BLM-induced lung fibrosis. Increased expression of human FBLN1C in IPF lungs	Liu et al 2019	31343988
Fgf2	ENSMUSG00000037225	C57BL/6J × 129X1	Overexpression of Fgf2	NA	8-10 wk	BLM 1 unit/kg, intratracheally	single dose, follow-up 0-21 days	Reduced lung fibrosis and mortality	up_manip	anti_fib	anti_fib		[See KO Fgf2; the same paper] FGF2 is increased in bronchoalveolar lavage (BAL) fluid from patients with IPF [Inoue et al 1996, PMID: 8952537] Mast cells are abundant in fibrotic tissue and may produce basic fibroblast growth factor (bFGF)]. The bFGF+ cells are abundant in IPF lungs. NB! Only one bFGF isoform (17.8 kd) was found in IPF [Inoue et al 1996, PMID: 8952537] → [Not clear if it is FGF2]…	Koo et al 2018	29873400
Fgf2	ENSMUSG00000037225	C57BL/6J × 129X1	KO Fgf2-/-	NA	8-10 wk	BLM 1 unit/kg, intratracheally	single dose, follow-up 0-21 days	Promoted lung fibrosis and mortality	down_manip	pro_fib	anti_fib		[See Fgf2 overexpression; the same paper] FGF2 is increased in bronchoalveolar lavage (BAL) fluid from patients with IPF [Inoue et al 1996, PMID: 8952537] Mast cells are abundant in fibrotic tissue and may produce basic fibroblast growth factor (bFGF)]. The bFGF+ cells are abundant in IPF lungs. NB! Only one bFGF isoform (17.8 kd) was found in IPF [Inoue et al 1996, PMID: 8952537] → [Not clear if…	Koo et al 2018	29873400
Fgf10	ENSMUSG00000021732	C57BL/6	Overexpression of Fgf10	female	8 wk	Bleomycin sulfate 0.1 mg/g mouse, subcutaneously via osmotic pump	single dose, follow-up 0-28 days	Reduced lung inflammation and fibrosis	up_manip	anti_fib	anti_fib		Fgf10 -- Fibroblast growth factor 10	Gupte et al 2009	19498056
Fhl2	ENSMUSG00000008136	C57Bl/6	KO Fhl2	male	2-4 mo	BLM 2 U/kg, intratracheally	single dose, follow-up 0-14 days	Promoted lung inflammation and fibrosis	down_manip	pro_fib	anti_fib	Upregulation of Tenascin C, an ECM protein, and impaired activation of inflammation-resolving macrophages in KO mice		Alnajar et al 2013	24260575
Flt1	ENSMUSG00000029648	C57Bl/6	KO Flt1	male	6 wk	BLM 0.1 μg in 50 μl saline, intratrachealy	single dose, follow-up 0-21 days	Reduced lung inflammation and fibrosis	down_manip	anti_fib	pro_fib	Activation of the SDF-1/CXCR4 axis in infiltrating VEGFR1+ cells in KO mice		Amano et al 2019	31176171
Fosl2	ENSMUSG00000020009	C57BL/6	KO Fosl2-/-	male	8-12 wk	BLM 1.5 U/kg, intratracheally	single dose, follow-up 0-21 days	Reduced lung fibrosis	down_manip	anti_fib	pro_fib		Fosl2 coexpressed with COLVI (Collagen VI) in IPF lungs	Ucero et al 2019	31135379
Foxm1	ENSMUSG00000001517	CD57Bl/6	KO Foxm1fl/fl	NA	NA	Bleomycin sulfate 1.0 U/kg, intratracheally	once per week for 4 weeks, follow-up 0-28 days	Promoted lung inflammation and fibrosis	down_manip	pro_fib	anti_fib		[See Dusp1 overexpression; the same paper] NB! KO Foxm1 in lung macrophages [in contrast to Penke et al 2018 -- in lung fibroblsts]. In IPF was obsereved an elevetad expression of FOXM1 in lungs.	Goda et al 2020	32271749
Foxm1 (gene & protein)	ENSMUSG00000001517	C57BL/6	KO Foxm1fl/fl Inhibition of Foxm1 protein	female	8-10 wk	BLM 1.5 U/kg, oropharyngeally; Sio A (inhibitor of Foxm1) 25 mg/kg, intraperitoneally	BLM single dose; Sio A inhibitor twice on Day 9 and Day 12; Follow-up 0-28 days	Reduced lung inflammation and fibrosis in both KO and WT mice treated with Foxm1 inhibitor	down_manip	anti_fib	pro_fib		[See KO Foxm1; Goda et al 2020] Sio A significantly attenuated basal FOXM1 expression in fibroblasts as well as the FGF2-induced upregulation of FOXM1 and of FOXM1 target genes. NB! KO Foxm1 in lung fibroblsts [in contrast to Goda et al 2020 -- in lung macrophages]. In IPF was observed an elevetad expression of FOXM1 in lungs.	Penke et al 2018	29733296
Fstl1	ENSMUSG00000022816	C57BL/6	KO Fstl1+/-	male	6–8 wk	BLM 2 U/kg in 20-25 μl (PBS), intratracheally	single dose, follow-up 0-14 days	Reduced lung inflammation and fibrosis	down_manip	anti_fib	pro_fib	Attenuated the TGF‑β1‑induced phosphorylation of the MAPK signaling components	MAPK signaling is activated in the lungs of BLM‑treated mice. FSTL1 is a novel regulator of fibroblasts (partly through MAPK and SMAD signaling), which plays an important role in pathogenesis of IPF	Jin YK et al 2018	30082522
Gab1	ENSMUSG00000031714	C57BL/6	KO Gab1	NA	4 wk	BLM 2.5 U/kg, intratracheally; LPS 3 ng/g, intratracheally	single dose of BLM or LPS (separately), follow-up 0-28 days	Promoted lung inflammation and fibrosis in both BLM and LPS (inflammation only) models	down_manip	pro_fib	anti_fib		In vivo, Gab1 deficiency leads to a decrease in SP (the surfactant proteins) synthesis and the appearance of disorganized lamellar bodies	Wang et al 2016	27793798
Gadd45a	ENSMUSG00000036390	C57BL/6 (WT) 129/Ola (KO)	KO Gadd45a-/- or Gadd45a+/-	female	8-10 wk	BLM 0.25–1.50 U/kg, intratracheally; Thoracic irradiation 10 and 20 GY	BLM single dose, follow-up 0-14 days; Thoracic irradiation single dose, follow-up 6 wk	Promoted lung fibrosis but did not alter the inflammatory response (no difference between KO and WT mice)	down_manip	pro_fib	anti_fib	Gadd45α KO also promoted radiation-induced lung injury	[See Akt1 overexpression; the same paper]	Mathew et al 2015	26498248
Gata3	ENSMUSG00000015619	C57BL/6	Overexpression of Gata3	NA	6-8 wk	BLM 5 mg/kg, intratracheally; IFN-γ (stock 1.7 x 108 U/ml) 0.25 μl/h via pump, subcutaneously	BLM single dose, follow-up 0-28 days; IFN-γ daily, one day before BLM and 13 days after BLM (14 days in total)	Promoted lung fibrosis and decreased survival; No difference in inflammation between TG and WT mice	up_manip	pro_fib	pro_fib	The levels of TGF‑β1 was higher in the lungs of TG mice than in WT mice after BLM	Exogenous administration of IFN-γ to Gata3-TG mice reduced BLM-induced lung fibrosis and thus increased survival. These results indicate that overexpression of Gata3 promoted lung fibrosis, possibly by reducing IFN-γ levels in the lung	Kimura et al 2006	16816364
Glrx	ENSMUSG00000021591	C57BL/6NJ	Overexpression of Glrx	male and female	3 mo, 18 mo and 24 mo	BLM 5 U/kg, oropharyngeally	single dose, follow-up 0-14 days	Reduced lung fibrosis in young mice (3 mo) but not in aged mice (18 and 24 mo)	up_manip	anti_fib	anti_fib		[NB! Age-related changes -- young, late middle-age, aged mice] In WT mice, Glrx activated collagenase in lungs of BLM-treated aged mice. Glrx-/- did not affect hydroxyproline content in fibrotic lungs of BLM-treated aged mice, thus demonstrating that the catalytic activity of Glrx is required for its ability to attenuate lung fibrosis. GLRX mRNA and protein were slightly but significantly lower i…	Anathy et al 2018	29988126
Ggps1	ENSMUSG00000021302	C57BL/6	KO Ggps1-/-	male	8-10 wk	BLM 2.5 U/kg, intratracheally	single dose, follow-up 0-21 days	Promoted inflammatory response and lung fibrosis	down_manip	pro_fib	anti_fib	Modulated TGF‑β1/bone morphogenetic protein 4 (BMP 4) signaling in KO mice: Enhanced TGF‑β1 but decrease BMP 4 levels		Chen M et al 2019	31120854
GPR17 (protein)	ENSMUSG00000052229	C57BL/6J	Inhibition of GPR17 protein by Cangrelor	male	6-8 wk	BLM 3 mg/kg, intratracheally; Cangrelor 2.5 - 5 - 10 mg/kg, subcutaneously	BLM single dose; Cangrelor once daily, started 2 days before BLM and lasted totally 16 days; Follow-up 0-14 days	Reduced inflammatory response and lung fibrosis	down_manip	anti_fib	pro_fib			Zhan et al 2018	30036769
Has2	ENSMUSG00000022367	C57BL/6J	Overexpression of Has2	NA	NA	BLM 2.5 U/kg, intratracheally; MMI-0100 (MK2 inhibitor) 37.5 μg/kg, intraperitoneally -- WT only	BLM single dose; MMI-0100 once a day 3-21 days after BLM -- to WT only; Follow-up 0-21 days	Promote lung fibrosis	up_manip	pro_fib	pro_fib	MK2 inhibition attenuated hyaluronan accumulation and reduced collagen content in BLM-injured WT mouse lungs, and eventually reduced lung fibrosis in WT mice	[See KO Mapkapk2; the same paper and Li et al 2011] Western blot: the increased levels of MK2 in mouse lung fibroblasts was associated with Has2 overexpression. Fibroblasts isolated from IPF lungs expressed higher levels of HAS2	Liang et al 2019	30130411
Has2	ENSMUSG00000022367	C57BL/6J	Overexpression of Has2	NA	NA	BLM 1.75 U/kg or 2.5 U/kg, intratracheally	single dose, follow-up 0-28 days	Promoted lung inflammation, fibrosis and mortality	up_manip	pro_fib	pro_fib		[See Has2 KO; the same paper and Liang et al 2019] In IPF, reduced expression of HAS2 in senescent lung fibroblasts (Li et al 2016,PMID 26987798 )	Li et al 2011	21708929
Has2	ENSMUSG00000022367	C57BL/6J	KO Has2	NA	NA	BLM 1.75 U/kg or 2.5 U/kg, intratracheally	single dose, follow-up 0-28 days	Reduced lung inflammation and fibrosis	down_manip	anti_fib	pro_fib		[See Has2 overexpression; the same paper and Liang et al 2019] In IPF, reduced expression of HAS2 in senescent lung fibroblasts (Li et al 2016,PMID 26987798 )	Li et al 2011	21708929
Havcr2 (Tim3)	ENSMUSG00000020399	C57BL/6J	Overexpression of Havcr2	male	6-8 wk	BLM 2 U/kg in 30 μl saline, intratracheally	single dose, follow-up 0-21 days	Promoted lung fibrosis	up_manip	pro_fib	pro_fib		Tim3 is expressed on certain innate immune cells; acts as a phagocytic receptor for apoptotic cells. Tim3 expression was increased in IPF patients	Wang et al 2019	31162951
Hdac6	ENSMUSG00000031161	C57/BL6	KO Hdac6 Inhibition of Hdac6	male	6-10 wk	BLM 2 U/kg dissolved in 50 μl PBS, oropharyngeally; Tubastatin (inhibitor of deacetylase activity) 80 mg/kg, intraperitoneally	BLM single dose; Tubastatin daily, from Day 1 to Day 21; Follow-up 0-21 days	Similar fibrotic response in lungs of BLM-treated KO and WT mice (but not in BLM+Tubastatin-treated mice)	down_manip	other	invalid	Tubastatin-treated WT mice were protected against BLM-induced lung fibrosis, but KO mice were not.	Expression of HDAC6 in humans with IPF was mildly increased. Similar levels of collagen type 1 in WT and KO mice. Different response of BLM-treated WT and KO mice to Tubastatin suggests that Tubastatin ameliorates lung fibrosis by targeting the TGFβ-PI3K-Akt pathway, likely via an HDAC6-independent mechanism. That is, Tubastatin may have off-target effects aside from HDAC6. This may be the most l…	Saito S et al 2017	29045477
Hif1a	ENSMUSG00000021109	FVB	KO Hif1afl/fl Pharmacological inhibition of HIF-1a/PDK1 axis	male	6-8 wk	Bleomycin sulfate 0.05 U, intratracheally; DCA (dichloroacetate) 1.5 g/L, orally in drinking water	Bleomycin sulfate single dose; DCA single dose on Day 0; Follow-up 0-21 days	Reduced lung inflammation and fibrosis	down_manip	anti_fib	pro_fib	DCA attenuated BLM-induced fibrosis in both WT and KO mice (reduced accumulation of αSMA1 myofibroblasts and collagen deposition by inhibition of HIF-1α/PDK1)	NB! Genetic or pharmacological inhibition of the HIF-1a/PDK1 axis attenuated BLM-induced pulmonary fibrotic progression	Goodwin et al 2018	28915065
Hmmr	ENSMUSG00000020330	C57BL/6	Overexpression of Hmmr	male	NA	Bleomycin sulfate 0.5 U/kg or 1 U/kg, intratracheally; LPS 250 μl, intratracheally	BLM or LPS separately, single dose; Follow-up 0-28 days	Promoted lung inflammation and fibrosis	up_manip	pro_fib	pro_fib		[See KO Hmmr; the same paper]	Cui et al 2019	30098420
Hmmr	ENSMUSG00000020330	C57BL/6	KO Hmmr	male	NA	Bleomycin sulfate 1 U/kg, intratracheally	single dose, follow-up 0-28 days	Reduced lung inflammation and fibrosis	down_manip	anti_fib	pro_fib		[See Hmmr overexpression; the same paper]	Cui et al 2019	30098420
Hpgds	ENSMUSG00000029919	C57BL/6J	KO Hpgds-/-	NA	NA	BLM 1mg/kg in 50 μl saline, intratracheally	single dose, follow-up 0-14 days	Promoted lung inflammation and fibrosis	down_manip	pro_fib	anti_fib			Kida et al 2016	27992456
Hspa1a	ENSMUSG00000091971	B6129SvF1	KO Hspa1a	male	8-10 and 22-24 wk	BLM 2 mg/kg, intratracheally	single dose, follow-up 0-14 days	Promoted lung fibrosis in young (8-10-wk-old) mice, but not in older 22-24-we-old mice	down_manip	pro_fib	anti_fib		[Age-related changes in response to BLM could be attributed to a relatively short follow-up (up to 14 days); commonly, lung fibrosis manifested later] In vitro: HSP70 (ortholog of mouse Hspa1a) mRNA and protein were decreased in IPF lung fibroblasts	Sellares et al 2019	30543447
Hspa1b	ENSMUSG00000067284	C57/BL6	Overexpression of Hspa1b	male	6-8 wk	BLM 5mg/kg, intratracheally	single dose, follow-up 0-14 days	Reduced lung inflammation and fibrosis	up_manip	anti_fib	anti_fib	The production of TGF-β1 and expression of pro-inflammatory cytokines was lower in the lung epithelial cells from the TG than WT mice after BLM	In vitro: The reduced expression of Hspa1b stimulated TGF-β1-induced EMT-like phenotypes of mouse epithelial cells but did not affect the TGF-β1-dependent activation of lung fibroblasts	Tanaka et al 2010	20513440
Hspa5	ENSMUSG00000026864	C57BL/6	KO Hspa5+/-	NA	NA	BLM 0.04 or 0.06 U/mouse, intratracheally	single dose, follow-up 0-21days	Reduced lung inflammation and fibrosis	down_manip	anti_fib	pro_fib	Enhanced the BLM-induced UPR response (unfolded protein response, a cellular stress response related to ER stress)	[See KO Ddit3; the same paper]	Ayaub et al 2016	27135434
Id1	ENSMUSG00000042745	C57BL/6	KO Id1-/-	NA	NA	BLM 0.06 U per mouse, intratracheally	single dose, follow-up 0-14 days	Promoted lung fibrosis	down_manip	pro_fib	anti_fib		ID1 is highly expressed in IPF lungs; ID1 is regulated by TGF-β1 in human lung fibroblasts	Lin et al 2008	18583319
Id2	ENSMUSG00000020644	C57BL/6	Overexpression of Id2	NA	6-8 wk	BLM 1.5 U/kg, intratracheally	single dose, follow-up 0-21 days	Reduced lung fibrosis	up_manip	anti_fib	anti_fib		In vitro: Overexpression of Id2 induced AEC proliferation and suppressed AEC activation. Id2 expression is high in lung epithelial cells during development but is low in adult AECs. No difference in Id2 expression between IPF and normal human AECs. However, overexpression of Id2 reduced fibrosis in BLM-treated mice through the enhanced AEC proliferation and inhibited AEC activation. [Interesting!…	Yang et al 2015	25661109
Ifngr1	ENSMUSG00000020009	C57BL/6	KO Ifngr1-/-	male	8-12 wk	BLM 2 U/kg, intratracheally	single dose, follow-up 0-14 days	Reduced lung inflammation and fibrosis	down_manip	anti_fib	pro_fib	The levels of S100a4 protein increased during the pulmonary inflammation and remained high during the fibrotic phase	[See KO S100a4-/-; Li et al 2018] They hypothesized that also in pulmonary fibrosis, M2 macrophages produce and secrete S100a4, and that secreted S100a4 induces the proliferation and activation of fibroblasts	Zhang et al 2018	29910813
Igf1	ENSMUSG00000020053	C57B6 × C3H	Overexpression of Igf1	male and female	8-12 wk	BLM 4 U/kg, intratracheally	single dose, follow-up 0-28 days	No effect on lung fibrosis and inflammation	up_manip	other	invalid		Overexpression of human IGF-IA in alveolars did not affect the development of lung ﬁbrosis but promotes premalignant changes in the alveolar epithelium in vivo.	Frankel et al 2005	15618451
Il1rl1	ENSMUSG00000026069	C57BL/6	KO Il1rl1-/-	NA	NA	Bleomycin sulfate 0.1 U per 25-g mouse in 30 μL of PBS, intranasally	single dose, follow-up 0-14 days	Reduced lung inflammation and fibrosis	down_manip	anti_fib	pro_fib		[See Fanny et al 2018; Luzina et al 2013]	Li et al 2014	24985397
Il1rl1	ENSMUSG00000026069	C57BL/6J	KO Il1rl1-/-	male	8-14 wk	Bleomycin sulfate 7.5 mg/kg on Day and 3 mg/kg daily on Day 11-14, intranasally	five doses in total on Day 0 and Day 11-14; follow-up 0-14 days	Reduced lung inflammation and fibrosis	down_manip	anti_fib	pro_fib		[See Li et al 2014 ; Luzina et al 2013] The ST2 cardiac biomarker is a protein biomarker of cardiac stress encoded by the IL1RL1 gene. The increased concentration of ST2 in serum may be a biomarker of IPF [Tajima et al 2003; PMID: 14555548]	Fanny et al 2018	29988569
Il1rl1	MGP_BALBcJ_G0015905 ENSMUSG00000026069	BALB/c (KO) C57BL/6 (WT)	KO Il1rl1-/-	female	10-12 wk	BLM 0.075 U, intratracheally	single dose, follow-up 0-14 days	Reduced lung injury, inflammation and fibrosis	down_manip	anti_fib	pro_fib		[See Li et al 2014; Fanny et al 2018] In humans, IL33R is an ortholog of mouse Il1rl1. Of note, the protein levels of IL-33 are elevated in patients with IPF [Luzina et al 2012,PMID:22634619]	Luzina et al 2013	23837438
Il2ra (CD25, protein)	ENSMUSG00000016529	C57BL/6	Inhibition by anti-CD25 monoclonal antibodies	male	9 wk	BLM 100 mg/kg via osmotic pumps; anti-CD25 monoclonal antibodies 1 μl, iv	single dose (both BLM and anti-CD25 antibodies); anti-CD25 antibodies on Day 14 post BLM; Follow-up 0-28 days	Reduced lung fibrosis	down_manip	anti_fib	pro_fib		[See KO Il10; the same paper] anti-CD25 antibodies were adminisrated for deleting Tregs (regulatory T cells)	Kamio et al 2018	29690905
Il4ra	ENSMUSG00000030748	C57BL/6 (KO) C57BL/6 & Balb/c (WT)	KO Il4ra-/-	male	12-18 wk	BLM 6 U/kg in 50 μl of saline, intradermally	one dose daily for 5 days/wk, totally 4 wk	Reduced lung inflammation and fibrosis	down_manip	anti_fib	pro_fib	KO inhibited MMP2 and MMP9 activity in BLM-treated mice		Singh et al 2017	28775096
Il4	ENSMUSG00000000869	C57BL/6J	Overexpression of Il4	male	11-12 wk	BLM 0.06 mg in 0.1 ml saline intratracheally	single dose, follow-up 0-21 days	Reduced lung fibrosis	up_manip	anti_fib	anti_fib		[See KO Il4; the same paper] In vitro: in murine and human lung fibroblast lines, IL-4 was shown to enhance collagen gene expression [Gillery et al 1992; PMID:1601130]	Izbicki et al 2002	12376365
Il4	ENSMUSG00000000869	C57BL/6J	KO Il4	male	11-12 wk	BLM 0.06 mg in 0.1 ml saline, intratracheally	single dose, follow-up 0-21 days	Promoted lung fibrosis	down_manip	pro_fib	anti_fib		[See Il4 overexpression; the same paper] In vitro: in murine and human fibroblast lines, IL-4 was shown to enhance collagen gene expression [Gillery et al 1992; PMID:1601130]	Izbicki et al 2002	12376365
Il5	ENSMUSG00000036117	C57BL/6	Overexpression of Il5	NA	NA	BLM 0.02 or 0.05 U, intratracheally	single dose, follow-up 0-28 days	Promoted lung injury, inflammation, fibrosis and mortality	up_manip	pro_fib	pro_fib		[See Il5-/- KO; the same paper -- NB! The same effect as KO but via different ways] We found that overexpression of IL-5 in transgenic mice (IL-5TG) increased BLM-induced lung injury, fibrosis, and eosinophilia. Surprisingly, BLM-treated IL-5-deficient mice also developed pronounced lung fibrosis but with marked T lymphocyte infiltration and absence of eosinophilia. We suggest that eosinophils an…	Huaux et al 2003	14607953
Il5	ENSMUSG00000036117	C57BL/6	KO Il5-/-	NA	NA	BLM 0.02 or 0.05 U, intratracheally	single dose, follow-up 0-28 days	Reduced lung injury, inflammation but promoted lung fibrosis	down_manip	anti_fib	pro_fib		[See Il5 overexpression; the same paper -- NB! The same effect as overexpression but via different ways]	Huaux et al 2003	14607953
Il6	ENSMUSG00000025746	C57BL/6	Overexpression of Il6	female	8-12 wk	BLM 0.03 U/mouse, intratracheally	single dose, follow-up 0-21 days	Promoted lung inflammation and fibrosis	up_manip	pro_fib	pro_fib		[See KO Il6-/- -- Chen et al 2016, and Osm overexpression in Ayaub et al 2017] IL-6 has been indicated as a putative prognostic marker for acute exacerbations in IPF (AE-IPF) [Collard et al 2010; PMID: 20418386]	Ayaub et al 2017	29038604
Il6	ENSMUSG00000025746	C57/BL6	KO Il6-/-	male	4-5 wk	BLM 0.035 U/g, intraperitoneally	twice a week for 4 wk	Reduced lung fibrosis	down_manip	anti_fib	pro_fib		[See Il6 overexpression; Ayaub et al 2017] Elevated IL6 transcripts in IPF lungs	Chen et al 2016	27317687
Il9	ENSMUSG00000021538	FVB	Overexpression of Il9	NA	NA	BLM 0.05 or 0.5 U, intratracheally	single dose, follow-up 0-21 days	Reduced lung injury and mortality	up_manip	other	invalid	In BLM-treated transgenic mice, TGF-β and PGE2 levels in broncho-alveolar lavage fluid were increased	[See Alox5] [with a reference to Nakao et al 1999]: In a murine model of BLM-induced lung fibrosis, inhibition of TGF-β signaling prevented fibrotic response but did not affect severety of lung inflammation	Arras et al 2005	15632004
Il10	ENSMUSG00000016529	C57BL/6	KO Il10	male	9 wk	BLM 100 mg/kg via osmotic pumps	single dose, follow-up 0-28 days	Reduced lung fibrosis	down_manip	anti_fib	pro_fib		[See CD25; the same paper]	Kamio et al 2018	29690905
Il11 (IL-11 protein)	ENSMUSG00000004371	C57BL/6	anti-IL-11 antibodies X203	male	8-10 wk	BLM 1 mg /kg, oropharyngeally; anti-IL-11 antibodies X203 20 mg /kg, intraperitoneally (to WT)	BLM single dose, follow-up 0-21 days; anti-IL-11 antibodies X203 only in WT mice for pereventing & therapeutic targeting of IL-11 protein: 1) prevention: injections once daily on Day 7, 9, 11, 14, 16, 18 (7 days post BLM); follow up 7-21 days 2) therapeutic: injections once daily on Day 14, 16, 18, 21, 23, 25 (14 days post BLM); follow up 0-28 days	[see Il11ra1 KO; the same paper] Targeting of IL-11 by anti-IL-11 antibodies X203 prevented and reversed lung fibrosis in WT mice	down_manip_manual	anti_fib	pro_fib		Hydroxyproline was greatly reduced in X203-treated WT mice. Of note, IL11 protein was up-regulated in IPF lungs	Ng et al 2019	31554736
Il13	MGP_BALBcJ_G0018241 ENSMUSG00000020383	Balb/c (KO) C57BL/6 & Balb/c (WT)	KO Il13-/-	male	12-18 wk	BLM 6 U/kg in 50 μl of saline, intradermally	one dose daily for 5 days/wk, totally 4 wk	Reduced lung inflammation and fibrosis	down_manip	anti_fib	pro_fib		KO Il13 inhibited MMP2 and MMP9 activity. The enhanced protein levels of IL-13 in IPF lungs; these levels inversely correlated with lung function [Chandriani et al 2014; PMID:24879793]	Singh et al 2017	28775096
Il11ra1 (gene & protein)	ENSMUSG00000073889	C57BL/6	KO Il11ra1-/- anti-IL-11 antibodies X203	male	8-10 wk	BLM 1 mg /kg, oropharyngeally; anti-IL-11 antibodies X203 20 mg /kg, intraperitoneally (to WT)	BLM single dose, follow-up 0-21 days; anti-IL-11 antibodies X203 only in WT mice for pereventing & therapeutic targeting of IL-11 protein: 1) prevention: injections once daily on Day 7, 9, 11, 14, 16, 18 (7 days post BLM); follow up 7-21 days 2) therapeutic: injections once daily on Day 14, 16, 18, 21, 23, 25 (14 days post BLM); follow up 0-28 days	Reduced lung fibrosis; Targeting of IL-11 by anti-IL-11 antibodies X203 prevented and reversed lung fibrosis in WT mice	down_manip	anti_fib	pro_fib		[See anti-IL-11 antibodies; the same paper] Hydroxyproline was greatly reduced in X203-treated WT mice. Of note, IL11 protein was up-regulated in IPF lungs	Ng et al 2019	31554736
Il13ra2	ENSMUSG00000031289	C57BL/6	Overexpression of Il13ra2	NA	6-8 wk	BLM 1 U/kg, intratracheally	single dose, follow-up 0-14 days	Reduced lung fibrosis	up_manip	anti_fib	anti_fib		In vitro: Il13ra2 overexpression inhibited the IL-13 induction of ﬁbrotic markers	Lumsden et al 2015	25659898
Il17a (gene & protein)	ENSMUSG00000025929	C57BL/6	KO Il17a-/-; anti‐IL‐17A monoclonal mouse antibody	male	6-8 wk	BLM 4 mg/kg in 40 μL saline, intratracheally; HSV-1 (herpes simplex virus) 5x105 mixed in 40 μl DMSO → 10 μl suspension, intranasally; TUDCA 250 mg/kg (ERS inhibitor), intraperitoneally	BLM single dose (no separate BLM group); HSV-1 once daily, from Day 21 to Day 24 (4 times) after BLM (BLM+HSV-1 group); TUDCA once daily, from Day 21 to Day 28 (BLM+HSV-1+TUDCA group); Follow-up 0-28 days	Reduced lung inflammation and fibrosis (in both groups); Reduced mortality in BLM+HSV-1 group	down_manip	anti_fib	pro_fib	Anti‐IL‐17A antibody treatment and IL‐17A gene KO alleviate UPR in lung tissue	In their previous studies, they used twice intratracheal administration of BLM to successfully establish a mouse model of noninfection‐induced AE‐PF [Wei et al 2016; Chen et al 2017]. They found that IL17A levels in the BALF of mice with BLM+BLM‐induced AE‐PF were increased significantly vs the mice with stable BLM‐induced PF. Consequently, i.p. injection of anti‐IL‐17A antibody alleviated lung i…	Chen et al 2019	30378252
Il17a	ENSMUSG00000025929	Balb/c (WT) C57BL/6J (WT & KO)	KO Il17a-/-	male	4-6 wk	BLM 2 U/kg, intratracheally	single dose, follow-up 0-21 days	Reduced lung fibrosis	down_manip	anti_fib	pro_fib	Reduced lung fibroblast apoptosis in BLM-treated KO C57BL/6J mice	In contrast to C57BL/6J WT mice, BLM-treated WT Balb mice showed minimal peripheral deposition of collagen fibers. In IL-17 receptor A KO mice, the peripheral deposition of ECM by myofibroblasts of the fibrosis-susceptible C57BL/6J murine strain does not change in the late stage of lung fibrosis but did induce type V collagen overexpression. IL-17A expression increased in IPF lungs [Wilson et al …	Fabro et al 2015	25172545
Il17a	ENSMUSG00000025929	C57BL/6	KO Il17a-/- anti-IL-17 mAb	NA	8-10 wk	BLM 2 mg/kg, intratracheally anti-IL-17 mAb 100 mg or 200 mg per mouse, i.p	single dose, follow-up 0-21 days	Promoted lung fibrosis	down_manip	pro_fib	anti_fib	BLM-induced lung fibrosis was more severe in Il17a-/- mice and in Tlr2-/- mice treated with anti-IL-17 mAb than in Tlr2-/- and WT mice untreated with anti-IL-17 mAb	TLR2 signaling promotes BLM-induced lung fibrosis by inducing IL-27 and chemokine production by respiratory epithelial cells, thereby inhibiting IL-17 production and recruiting inﬂammatory cells into the lungs.	Kim et al 2011	21930967
Inpp5d (Ship1)	ENSMUSG00000026288	C57BL/6	KO Inpp5d-/- (Ship1-/-); KO Mir155	male and female	6-10 wk	BLM 3 mg/kg, intratracheally	single dose, follow-up 0-28 days	Promoted lung inflammation and fibrosis	down_manip	pro_fib	anti_fib	Reduced EndoMT	[See Mir155 KO; the same paper] Deletion of Inpp5d (Ship1), a miR-155 target gene, causes spontaneous lung inflammation and fibrosis in mice	Tang et al 2019	31907997
Irf7	ENSMUSG00000025498	C57BL/6J	KO Irf7	female	8 wk	BLM 0.02 units/day, subcutaneously	BLM once daily, 6 days per week for 4 weeks; follow-up 0-28 days	Reduced lung inflammation and fibrosis	down_manip	anti_fib	pro_fib		In KO mice, hydroxyproline content, dermal thickness as well as Col1a2, Acta2 and Il6 mRNA levels were attenuated	Wu et al 2019	31439591
Itga3	ENSMUSG00000001507	C57BL6/129	KO Itga3	NA	6 wk	BLM 1.3 U/kg, endotracheally (intratracheally)	single dose, follow-up 0-21days	Unaltered acute response to BLM, but reduced lung inflammation and fibrosis	down_manip	anti_fib	pro_fib		KO mice exhibited markedly decreased accumulation of lung myofibroblasts and type I collagen	Kim Ket al 2009	19104148
Itln1 (Omentin-1; Intelectin-1)	ENSMUSG00000038209	C57BL/6	Overexpression of Omentin-1 (Itln1)	female	8 wk	BLM 3.5mg/kg, intratracheally	single dose, follow-up 0-3 days	Reduced lung inflammation and injury	up_manip	other	invalid			Zhou et al 2018	30245266
Kl (Klotho)	ENSMUSG00000058488	C57BL/6	Overexpression of Kl	NA	6 mo	BLM 1.25 U/kg, oropharyngeally	single dose, follow-up 0-21 days	Reduced lung inflammation and fibrosis	up_manip	anti_fib	anti_fib		[See KO Kl+/- ; the same paper] [Klotho is longevity-associated gene (LAG) and tumor suppressor] In IPF lungs, downregulation of Klotho may contribute to fibrosis and inflammation. NB! FGF23 (fibroblast growth factor 23) may act as a compensatory antifibrotic and anti-inflammatory mediator via inhibition of TGF-β signaling. Kl overexpression attenuated the IL-18-induced cellular senescence of lun…	Barnes et al 2019	31042083
Kl (Klotho)	ENSMUSG00000058488	S129J	KO Kl+/-	NA	6 mo	BLM 1.25 U/kg, oropharyngeally	single dose, follow-up 0-21 days	Promoted lung inflammation and fibrosis	down_manip	pro_fib	anti_fib		[See Kl overexpression; the same paper] [Klotho is LAG and tumor suppressor] In IPF lungs, downregulation of Klotho may contribute to fibrosis and inflammation. NB! FGF23 (fibroblst growth factor 23) may act as a compensatory anti-fibrotic and anti-inflammatory mediator via inhibition of TGF-β signaling	Barnes et al 2019	31042083
Klf4	ENSMUSG00000003032	FVB	Overexpression of Klf4	male	8-11 wk	BLM 5 mg/kg, intratracheally	Double dose -- on Day 0 and Day 8, follow-up 0-21 days	Reduced lung fibrosis	up_manip	anti_fib	anti_fib	Klf4 overexpression attenuates lung fibrosis via Inhibiting EMT	[See KO Klf4; Cowan et al 2010] [See also Mir145a KO; Yang et al 2013] The expression of KLF4 was decreased in lungs of IPF patients. NB! Klf4 is one of the Yamanaka factors	Lin et al 2017	29158503
Klf4	ENSMUSG00000003032	C57BL6/J	KO Klf4	male and female	6-8 wk	LPS 7.5 mg/kg, intratracheally	single dose Follow-up 0-18 hours	Promoted lung injury, edema and inflammation	down_manip	other	invalid		[See Klf4 overexpression; Lin et al 2017] [See also Mir145a KO; Yang et al 2013] NB! One of the Yamanaka factors	Cowan et al 2010	20724706
Lclat1	ENSMUSG00000054469	C57BL/6J	Overexpression of Lclat1	male	8 wk	BLM 2 U/kg, intratracheally	single dose, follow-up 0-21 days	Reduced lung fibrosis	up_manip	anti_fib	anti_fib		The increased Lclat1 expression in IPF lung fibroblasts and upregulation in IPF lungs. In vitro: Overexpression of Lclat1 in human lung fibroblasts ameliorated TGF-β-mediated mitochondrial superoxide formation and fibroblast-to-myofibroblast differentiation.	Huang et al 2017	28751023
Loxl1	ENSMUSG00000032334	B6N(Cg)	KO Loxl1-/-	NA	8-20 wk	AdTGF-β1 (overexpression of TGF-β1 using adenoviral (Ad) gene transfer) 5x108 pfu, intratracheally	single dose, follow-up 0-35 days	Reduced lung fibrosis	down_manip	anti_fib	pro_fib	The inﬂammatory proﬁles were comparable between KO Loxl1-/- and WT mice	Loxl1 was overexpressed in active ﬁbrotic regions of BLM-treated mice [Ovet et al 2014; PMID 25349139]. LOXL1 was up-regulated in BLM-induced lung fibrosis, and also in human IPF lungs in areas of active fibrosis and fibroblastic foci	Bellaye et al 2018	29115860
Lpar1	ENSMUSG00000038668	C57Bl/6 × 129Sv/J	KO Lpar1	NA	NA	BLM 0.05 or 0.075 U, intratracheally	single dose, follow-up 0-14 days	Reduced lung injury and fibrosis	down_manip	anti_fib	pro_fib		They found that LPA levels were elevated in bronchoalveolar lavage (BAL) samples from individuals with IPF and that the ﬁbroblast chemotactic activity present in these samples was dependent on ﬁbroblast LPA1	Tager et al 2007	18066075
Lpar2	ENSMUSG00000031861	B6129SF2/J	KO Lpar2-/-	male	8-10 wk	Bleomycin sulfate 1.25 - 2 U/kg, intratracheally	single dose, follow-up 0-21 days	Reduced lung injury, inflammation, fibrosis and mortality	down_manip	anti_fib	pro_fib		The LPA2 mRNA expression was not significantly changed in fibroblasts from patients with IPF [Renzoni et al 2004; PMID:15571627]	Huang et al 2013	23808384
Lrg1	ENSMUSG00000037095	C57BL/6	KO Lrg1	female	8-12 wk	BLM 1.5 mg/kg, intratracheally	single dose, follow-up 0-21 days	Reduced lung fibrosis	down_manip	anti_fib	pro_fib		In KO mice, phosphorylation of Smad2 and expression of alpha-SMA were decreased. LRG protein was upregulated in IPF lungs [Niu et al 2017,PMID: 28122020]	Honda et al 2017	29279415
Lrp5	ENSMUSG00000024913	C57BL/6	KO Lrp5-/-	male	8-12 wk	BLM 1.5 U/kg in 50 ml saline, intratracheally; LiCl 200 mg/kg in 200 ml of PBS, intraperitoneally	BLM single dose; LiCl once a day either on Day 0-6 or on Day 7-21	Reduced lung fibrosis induced both by BLM and LiCl	down_manip	anti_fib	pro_fib		NB! LiCl was used to activate β-Catenin to promote BLM-induced lung fibrosis	Sennello et al 2017	27668462
Ltbp3	ENSMUSG00000024940	NA	Overexpression of Ltbp3	female	8-10 wk	BLM 1.5 U/kg, intratracheally	single dose, follow-up 0-28 days	Reduced lung inflammation and fibrosis	up_manip	anti_fib	anti_fib		[See TGF-β1 protein inhibition; Weng et al 2018] Ltbp3 -- Latent Transforming Growth Factor Beta Binding Protein 3 (inhibits TGF-β1 protein)	Tang et al 2014	24885478
Ltc4s	ENSMUSG00000020377	BALB/c	Overexpression of Ltc4s	NA	NA	BLM sulfate 5 mg/kg, intratracheally	single dose, follow-up 0-14 days	Promoted lung inflammation and fibrosis	up_manip	pro_fib	pro_fib		[See Alox5; Peters-Golden et al 2002] Ltc4s -- Leukotriene C4 Synthase	Hirata et al 2013	23432979
Malat1	ENSMUSG00000092341	C57BL/6	KO/KD Malat1mye-/-	male	8 wk	BLM 1.5 U/kg intratracheally; LPS 5 - 10 mg/kg, intratracheally	BLM single dose, follow-up 0-21 days; LPS single dose, follow-up 48 hours	Promoted BLM-induced lung inflummation and fibrosis; Reduced LPS-induced acute lung injury and inflammation	down_manip	pro_fib	anti_fib			Cui et al 2019	30676324
Map1lc3b	ENSMUSG00000031812	B6	KO Map1lc3b-/-	NA	13 wk and 42 wk	BLM 1.5 U/kg, intratracheally	single dose, follow-up 0-14 days	Promoted lung fibrosis in middle-age (42-wk-old) mice, but not in young (13-we-old) mice	down_manip	pro_fib	anti_fib		[See Ctsa overexpression; the same paper] [NB! Age-related differences in response to BLM]	Kesireddy et al 2019	31431059
Map3k19 protein	ENSMUSG00000051590	C57BL/6J	Inhibition of MAP3K19 by Dexamethasone or Compound A	female	8 wk	Bleomycin sulfate 3 U/kg, intratracheally; Dexamethasone (inhibitor of Map3k19) 3 mg/kg, intraperitoneally; Compound A (inhibitor of Map3k19) 10 mg/kg, orally	Bleomycin sulfate single dose; Dexamethasone every two days from Day 6 to Day 13; Compound A daily from Day 6 to Day 13 days; Follow-up 0-14 days	Reduced lung inflammation and fibrosis	down_manip	anti_fib	pro_fib		MAP3K19 is highly expressed in pulmonary macrophages isolated from human IPF patients	Boehme et al 2016	27144281
Mapkapk2	ENSMUSG00000016528	C57BL/6J	KO Mapkapk2-/- (only in fibroblasts)	NA	NA	BLM 3 U/kg in 50 μl saline, intratracheally	single dose, follow-up 0-14 days	Promoted lung fibrosis	down_manip	pro_fib	anti_fib		[See Mapkapk2 KO; Liang et al 2019] [NB! Discripancy with Liang et al 2019 -- maybe due to KO in fibroblasts only] Higher levels of collagen in fibrotic regions in the lungs of BLM-treated KO mice	Liu et al 2007	17600313
Mapkapk2 (Mk2)	ENSMUSG00000016528	C57BL/6J	KO Mapkapk2	NA	NA	BLM 2.5 U/kg, intratracheally; MMI-0100 (MK2 inhibitor) 37.5 μg/kg, intraperitoneally to WT	BLM single dose; MMI-0100 once a day, 3-21 days after BLM -- WT only; Follow-up 0-21 days	Reduced lung fibrosis	down_manip	anti_fib	pro_fib	MK2 inhibition attenuated hyaluronan accumulation and reduced collagen content in BLM-injured WT mouse lungs, and eventually reduced lung fibrosis in WT mice	[See Mapkapk2-/- KO; Liu et al 2007] [NB! Discripancy with Liu et al 2007] The increased levels of activated MK2 were found in IPF lungs and in the mouse BLM model of lung fibrosis	Liang et al 2019	30130411
Mcat	ENSMUSG00000048755	C57Bl/6 J	Overexpression of Mcat	male and female	8-10 wk	BLM 0.025 units/50 μL saline, intratracheally; Crocidolite asbestos 100 μg/50 μL saline, intratracheally	single dose of BLM or Crocidolite asbestos (separately); Follow-up 0-21 days	Reduced lung fibrosis	up_manip	anti_fib	anti_fib	Mcat overexpression reduced lung fibrosis and ROS-induced AEC mtDNA damage and apoptosis in Crocidolite-exposed mice		Kim et al 2016	27840320
Mep1a	ENSMUSG00000024313	NA	KO Mep1a	NA	NA	BLM 3 U/kg intratracheally	single dose, follow-up 0-14 days	Did not alter the inflammatory and fibrotic responses	down_manip	other	invalid		[See KO Mep1b and Mep1a+b; the same paper] Reduced collagen deposition and tissue density in Mep1b KO, but not in Mep1a or double (Mep1a+b) KO mice. They did not detect any substantial changes in meprins expression in IPF lung homogenates vs donor samples	Biasin et al 2017	28059112
Mep1b	ENSMUSG00000024313	NA	KO Mep1b	NA	NA	BLM 3 U/kg intratracheally	single dose, follow-up 0-14 days	Reduced lung fibrosis, but did not alter the inflammatory response	down_manip	anti_fib	pro_fib		[See KO Mep1b and Mep1a+b; the same paper] Reduced collagen deposition and tissue density in Mep1b KO, but not in Mep1a or double (Mep1a+b) KO mice. They did not detect any substantial changes in meprins expression in IPF lung homogenates vs donor samples	Biasin et al 2017	28059112
Mfn1	ENSMUSG00000027668	C57BL/6	KO Mfn1-/-	NA	12 wk	BLM 0.5 - 0.75 mg/kg, intratracheally	single dose, follow-up 0-14 days	Promoted lung fibrosis	down_manip	pro_fib	anti_fib		[See KO Mfn2-/-; the same paper]	Chung et al 2019	31358769
Mfn2	ENSMUSG00000029020	C57BL/6	KO Mfn2-/-	NA	12 wk	BLM 0.5 - 0.75 mg/kg, intratracheally	single dose, follow-up 0-14 days	Promoted lung fibrosis	down_manip	pro_fib	anti_fib		[See KO Mfn1-/-; the same paper]	Chung et al 2019	31358769
Mir29b	ENSMUSG00000065604	C57BL/6J	Overexpression of Mir29b in the lungs	female	8-10 wk	BLM 1.5 U/kg, intratracheally	single dose, follow-up 0-28 days	Reduced lung inflammation and fibrosis	up_manip	anti_fib	anti_fib		[See Smad3 KO; Gu et al 2007 and Zhao et al 2002; and Smad3 protein inhibition -- Shou et al 2018] Gene transfer of miR-29 inhibits BLM-induced lung fibrosis by suppressing TGF-β/Smad3. miR-29 family members are downregulated in BLM-treated lungs (Cushing et al 2011). Delivery of miR-29 mimics during BLM-induced lung fibrosis restored endogenous miR-29 function whereby decreasing collagen express…	Xiao et al 2012	22395530
Mir34a	ENSMUSG00000065493	C57BL/6	KO Mir34a	male or female	11-12 wk	BLM 1.5 U/kg in 0.1 mL saline, oropharyngeally	single dose, follow-up 0-56 days	Promoted lung injury and fibrosis	down_manip	pro_fib	anti_fib		[See Mir34a-/- KO; Cui et al 2017a,b; PMID 27635790 and 27979858] [See alo Cflar (C-Flip) overexpression; Golan-Gerstl et al 2012] Forced upregulation of miR-34 with miR-34 mimic in human IPF fibrotic-lung myofibroblasts decreased cell survival through downregulation of FLIP (FLICE-like inhibitory protein). Inverse correlation between miR-34a levels and its target protein FLIP (FLICE-like inhibit…	Bulvik et al 2020	32210149
Mir34a	ENSMUSG00000065493	C57BL/6	KO Mir34a-/-	male	10-12 wk	BLM 1.5 U/kg in 50 μl saline, intratracheally	single dose, follow-up 0-21 days	Promoted lung fibrosis	down_manip	pro_fib	anti_fib	signaling	[NB on possible age-related effects! See Cui et al 2017b, PMID 27979858 and Bulvik et al 2020] [See Cflar (C-Flip) overexpression; Golan-Gerstl et al 2012] miR34a targets multiple genes that regulate cellular senescence markers: SA-β-gal, p21 and pai1 (plasminogen activator inhibitor 1); 20 months vs 10-12 wk -- antagonictic pleiotropy?! Greater expression of miR-34a in IPF lungs. [See Cflar (C-F…	Cui et al 2017a	27635790
Mir34a	ENSMUSG00000065493	C57BL/6	KO Mir34a-/-	male	20 months	BLM 1.5 U/kg in 50 μl saline, intratracheally	single dose, follow-up 0-21 days	Reduced lung fibrosis	down_manip	anti_fib	pro_fib	Reduced senescent phenotype in alveolar epithelial cells of BLM-treated aged KO mice	[NB on possible age-related effects! See Cui et al 2017a, PMID 27635790 and Bulvik et al 2020] [See Cflar (C-Flip) overexpression; Golan-Gerstl et al 2012] miR34a targeted Sirt1, a master anti-aging regulator, and multiple genes that regulate cellular senescence (CS markers: SA-β-gal, p21 and pai1 (plasminogen activator inhibitor 1); 20 months vs 10-12 wk -- antagonictic pleiotropy?! Greater expr…	Cui et al 2017b	27979858
miR-34b-5p	[?]	C57BL/6	miR-34b-5p knockdown; KO Timp3-/-	male	6-8 wk	BLM 1 - 1.5 U/kg, intratracheally; Antagomir (anti-miR-34b-5p oligonucleotide)	single dose, follow-up 0-18 days	Reduced lung fibrosis	down_manip	anti_fib	pro_fib		[see Timp3; the same paper] miR-34b-5p knockdown appears to enhance the resistance to BLM-induced lung fibrosis through enhancing the mRNA (qPCR) and protein (Western blotting) levels of its target gene Timp3	Hu et al 2019	30915776
Mir145a	ENSMUSG00000065592	C57BL/6	KO Mir145a-/-	NA	NA	BLM 1 U/kg in 40 μL of saline, intratracheally	single dose, follow-up 0-14 days	Reduced lung fibrosis	down_manip	anti_fib	pro_fib		miR-145 target gene KLF4 is a known negative regulator of α-SMA expression. NB! Klf4 is one of the Yamanaka factors. [See KO Klf4; Cowan et al 2010; Lin et al 2017] miR-145 was expressed at higher levels in IPF lungs. In vitro: Overexpression of miR-145 in human lung fibroblasts increased α-SMA expression, enhanced contractility, and promoted formation of focal and fibrillar adhesions. In contras…	Yang et al 2013	23457217
Mir155	ENSMUSG00000065397	C57BL/6	KO Mir155-/- LXRα antagonist [LXRα -- the target gene of miR-155]	NA	NA	BLM 0.06 U/25 g in 30 μl, intranasally; LXRα antagonist 22(S) hydroxycholesterol [22(S)HC] 30 mg/kg, i.p. (was dissolved in a 40% solution of 2-hydroxypropyl-β cyclodextrin in water) [LXRα -- the target gene of miR-155]	BLM single dose; LXRα antagonist 22(S)HC started 2 days before BLM and continued one dose daily, 20 days in total; Follow-up 0-18 days	Promoted lung inflammation and fibrosis	down_manip	pro_fib	anti_fib	LXR antagonist 22(S)HC reduced BLM-induced lung inflammation and fibrosis in miR-155-/- mice	[NB! Contradictory effects with Tang et al 2019] [!See Nr1h3 (Lxra) antagonist; the same paper] miR155 KO enhanced the mRNA (qPCR) and protein (Western blotting) levels of its target gene LXRα → enhanced collagen 1 and 3 deposition in lungs, TGF-β1 production, and enhanced the alternative activation of macrophages. In vitro: human primary IPF or normal fibroblasts were transfected with miR-155 mi…	Kurowska-Stolarska et al 2016	27746237
Mir155	ENSMUSG00000065397	C57BL/6	KO Mir155; KO Inpp5d-/- (Ship1-/-)	male and female	6-10 wk	BLM 3 mg/kg, intratracheally	single dose, follow-up 0-28 days	Reduced lung inflammation and fibrosis	down_manip	anti_fib	pro_fib	Reduced EndoMT	[NB! Contradictory effects with Kurowska-Stolarska et al 2016] [See also KO Inpp5d (Ship1); the same paper] Deletion of Inpp5d (Ship1), a miR-155 target gene, causes spontaneous lung inflammation and fibrosis in mice [see Inpp5d (Ship1)]	Tang et al 2019	31907997
Mmp7	ENSMUSG00000018623	C57BL/6 129Sv	KO Mmp7-/-	male	8-16 wk 129Sv and 14-23 wk C57BL/6	BLM 0.05–0.08 U, intratracheally	single dose, follow-up 0-21 days	Reduced lung fibrosis	down_manip	anti_fib	pro_fib		[See KO Mmp7; Nareznoi et al 2020] In both mouse strains, hydroxyproline content in lungs was lower in KO vs WT	Zuo et al 2015	11983918
Mmp7	ENSMUSG00000018623	C57BL/6	KO Mmp7	male	11-12 wk	BLM 0.08 U, oropharyngeally	single dose, follow-up 0-14 days	Reduced lung fibrosis	down_manip	anti_fib	pro_fib		[See KO Mmp7; Zuo et al 2015] MMP-7 expression is elevated in human IPF lungs [Cosgrove et al 2002; PMID:11893661]	Nareznoi et al 2020	32053892
Mmp9	ENSMUSG00000017737	C57BL/6	Overexpression of Mmp9	NA	8-10 wk	BLM 0.13 U/ 10 g in 50 μl saline, intratracheally	single dose, follow-up 0-16 wk	Reduced lung inflammation and fibrosis	up_manip	anti_fib	anti_fib		TG mice expressed Mmp9 in alveolar macrophages. In IPF, MMP9 was highly expressed in the lungs and BAL fluids and localized mainly to epithelial cells, neutrophils, and alveolar macrophages [Selman et al 2000,PMID:10956632]	Cabrera et al 2007	17702637
Mmp19	ENSMUSG00000025355	C57BL/6/ × 129O1	KO Mmp19-/-	NA	NA	BLM 0.05 U/10 g, intratracheally	single dose, follow-up 0-21 days	Reduced lung inflammation and promoted lung fibrosis	down_manip	anti_fib	pro_fib		[Unusial response!] They discovered that MMP-19 was significantly increased in hyperplastic epithelial cells adjacent to fibrotic regions in IPF lungs	Yu et al 2012	22859522
Mmp28	ENSMUSG00000020682	C57BL/6	KO Mmp28-/-	male	8-12 wk	BLM 0.0017 - 0.0025 U/g, intratracheally	single dose, follow-up 0-28 days	Reduced lung fibrosis	down_manip	anti_fib	pro_fib			Gharib et al 2013	23964118
MTOR (protein)	ENSMUSG00000028991	PVB	Inhibition of MTOR protein by Rapamycin	male	8-11 wk	BLM 5 mg/kg, intratracheally; Rapamycin 4 mg/kg, intraperitoneally	BLM single dose; Rapamycin once daily, two days before BLM; Follow-up 0-21 days	Reduced lung fibrosis	down_manip	anti_fib	pro_fib	Rapamycin suppressed EMT both in vitro and in vivo	Rapamycin effect on EMT -- suggested as a novel mechanism by which MTOR inhibitor ameliorates lung ﬁbrosis	Han et al 2018	29704504
Muc5b	ENSMUSG00000066108	C57BL/6J	Overexpression of Muc5b	male and female	8-12 wk	BLM 1.0 - 1.5 - 2.5 U/kg at different time points, intratracheally	Three groups: - BLM single dose of 2.5 U/kg on D0; Follow-up 0-70 days; - BLM three administrations: 2.5 U/kg on D0, 1.5 U/kg on D14 and 1.5 U/kg on D28; Follow-up 0-49 days; - BLM three administrations: 2.0 U/kg on D0, 1.0 U/kg on D14 and 1.0 U/kg D28; Follow-up 0-49 days	Promoted lung fibrosis	up_manip	pro_fib	pro_fib		[See KO Muc5b; the same paper] Muc5b is overexpressed in IPF lungs	Hancock et al 2018	30560893
Muc5b	ENSMUSG00000066108	C57BL/6J	KO Muc5b+/- or Muc5b-/-	male and female	8-12 wk	BLM 1.0 - 1.5 - 2.5 U/kg at different time points, intratracheally	Three groups: - BLM single dose of 2.5 U/kg on D0; Follow-up 0-70 days; - BLM three administrations: 2.5 U/kg on D0, 1.5 U/kg on D14 and 1.5 U/kg on D28; Follow-up 0-49 days; - BLM three administrations: 2.0 U/kg on D0, 1.0 U/kg on D14 and 1.0 U/kg D28; Follow-up 0-49 days	Reduced lung fibrosis	down_manip	anti_fib	pro_fib		[See Muc5b overexpression; the same paper] Muc5b is overexpressed in IPF lungs	Hancock et al 2018	30560893
Myd88	ENSMUSG00000032508	C57BL/6J	KO Myd88	female	8-11 wk	BLM sulfate 0.06 mg in 50 μL PBS per mouse, intratracheally	single dose, follow-up 0-28 days	Reduced lung inflammation and fibrosis	down_manip	anti_fib	pro_fib	KO Myd88 reduced the TGF-β1 protein level in pulmonary cells		Li et al 2017	28662409
Ncf1	ENSMUSG00000015950	C57BL/6J	KO Ncf1-/-	NA	10 wk	Bleomycin sulfate 50 μL/mouse, intranasally	single dose, follow-up 0-14 days	Promoted acute inflammatory response but did not develop lung fibrosis	down_manip	pro_fib	anti_fib		The absence of collagen deposition in KO mice seems to be associated with an elevated MMP-9/TIMP-1 ratio in the lungs [see Timp1, Mmp7 & Mmp19]	Manoury et al 2005	15663794
Neu3	ENSMUSG00000035239	C57BL/6	KO Neu3-/-	male and female	7-9 wk and 18 wk	BLM 3 U/kg, oropharyngeally	single dose, follow-up 0-21 days	Reduced lung fibrosis	down_manip	anti_fib	pro_fib		They consistently found elevated levels of NEU3 protein in the fibrotic lesions in human (IPF) and mouse lungs [Karhadkar et al 2017; PMID: 29118338]	Karhadkar et al 2019	31617733
Nfe2l2 (Nrf2)	ENSMUSG00000015839	C57BL/6	KO Nfe2l2-/-	NA	NA	BLM 4.5 mg/kg, intratracheally	single dose, follow-up 0-28 days	Promoted lung fibrosis	down_manip	pro_fib	anti_fib		Activating Nrf2 antioxidant pathway could effectively alleviate the EMT by increasing the level of Numb protein → inhibits E-cadherin	Zhang et al 2018	29362432
Nfe2l2 (Nrf2)	ENSMUSG00000015839	C57BL/6	KO Nfe2l2-/-	NA	NA	BLM 4.5 mg/kg, intratracheally	single dose, follow-up 0-28 days	Promoted lung fibrosis	down_manip	pro_fib	anti_fib		KO Nrf2 promoted EMT by activating Snail expression	Zhou et al 2016	27982105
Ninj1	ENSMUSG00000037966	C57BL/6J	KO Ninj1-/-	male	8-10 wk	BLM 1 mg/kg, intratracheally	single dose, follow-up 0-14 days	Reduced lung inflammation and fibrosis	down_manip	anti_fib	pro_fib		Ninj1 expression increased in BLM-treated WT macrophages and alveolar epithelial cells (AECs). Ninj1 gene expression level was increaseded in IPF lungs	Choi et al 2018	30510259
Nos1	ENSMUSG00000029361	C57BL/6	triple & single KO Nos-/- or n/i/eNos-/- or eNos-/-	male	7-8 wk	BLM 8 mg/kg, intraperitoneally	one dose daily for 10 consecutive days; follow-up 0-10 days	Promoted lung fibrosis: fibrotic changes were the greatest in the n/i/eNOS-/- mice and the lowest in the single Nos-/- mice	down_manip	pro_fib	anti_fib			Noguchi et al 2014	25092105
Nos2	ENSMUSG00000020826	C57 BL6/J	KO Nos2-/-	male	10 wk	Bleomycin sulfate 3.0 U/kg in 50 μl saline, intratracheally	single dose, follow-up 0-21 days	Reduced early stage of inflammation, but promoted long-term inflammation and lung fibrosis	down_manip	pro_fib	anti_fib			Guo et al 2016	26526764
Nos2 (gene and protein)	ENSMUSG00000020826	CD	KO Nos2 Inhibition of Nos2 protein	NA	NA	Bleomycin sulfate 1 mg/kg, intratracheally; GW274150 (inhibitor of Nos2) 5 mg/kg, intraperitoneally	Bleomycin sulfate single dose; GW274150 once a day, Day 1-15 (only to WT); Follow-up 0-15 days	Reduced lung inflammation, fibrosis and mortality; GW274150 prevented lung inflammation and reduced collagen production in BLM-treated WT mice	down_manip	anti_fib	pro_fib			Genovese et al 2005	15955252
Nos3	ENSMUSG00000028978	C57/BL6	Overexpression of Nos3	NA	NA	Bleomycin hydrochloride 1 U/body/day in 200 µL of PBS, intraperitoneally	Every other day, four doses in total, started on Day 0; follow-up 0-14 days	Reduced lung inflammation and fibrosis	up_manip	anti_fib	anti_fib	Overexpression of Nos3 by the endothelium impairs MMP-9/ TIMP-1 balance		Yoshimura et al 2006	16916326
Nox4	ENSMUSG00000030562	NA	Overexpression of Nox4	NA	NA	BLM 5 mg/kg, intratracheally; Schizandrin B (Sch B) 100 mg/kg (10 mL/kg), orally; Glycyrrhizic acid (GA) 75 mg/kg (10 mL/kg), orally; Schizandrin B + Glycyrrhizic acid 100 mg/kg + 75 mg/kg, orally	BLM single dose; Schizandrin B once a day, 1-28 days; Glycyrrhizic acid once a day, 1-28 days; Schizandrin B + Glycyrrhizic acid once a day, 1-28 days; Follow-up 0-28 days	Promoted lung fibrosis	up_manip	pro_fib	pro_fib	Sch B and GA ameliorated the BLM-induced overexpression of Nox4 in both transgenic and WT mice	NOX4 was expressed in thickened pulmonary arteries in IPF [Pache et al 2011; PMID: 21217672]	Zhang et al 2017	28476015
Nppc	ENSMUSG00000026241	C57BL/6N	Overexpression of Nppc Exogenous CNP	male	6 wk	BLM 1 mg/kg in 80 μl of saline, oropharyngeally; CNP (C-type natriuretic peptide) 2.5 μg/kg/min, subcutaneously via an osmotic mini-pump	BLM single dose; CNP 24 h before BLM; Follow-up 0-14 days	Reduced lung inflammation and fibrosis	up_manip	anti_fib	anti_fib	CNP reduced BLM-induced lung fibrosis and inflammation in mice by suppressing TGF-β signaling and myofibroblastic differentiation in lung fibroblasts	In vitro: human IPF lung fibroblasts, CNP attenuated TGF-β-induced phosphorylation of Smad2 → suppresses fibroblast differentiation into myofibroblasts	Kimura et al 2016	26895702
Npr1	ENSMUSG00000027931	C57BL/6	Overexpression of Npr1 Exogenous ANP	male	7 wk	BLM 1 mg/kg in 80 μl of saline, oropharyngeally; ANP (Atrial natriuretic peptide) 0.5 μg/kg/min, subcutaneously, infused via an osmotic mini-pump	BLM single dose; ANP 72 h before BLM; Follow-up 0-21 days	Reduced lung inflammation and fibrosis; ANP also reduced lung inflammation and fibrosis in both transgenic and WT mice	up_manip	anti_fib	anti_fib		[See KO Npr1; Baliga et al 2014 ] This study is the first to show that ANP exerts anti-fibrotic and anti-inflammatory effects in BLM-induced pulmonary fibrosis in mice via vascular endothelial cells, possibly by attenuating the phosphorylation of Smad2 in TGF-β signaling	Okamoto et al 2017	28049526
Npr1 (NprA, Npr-A)	ENSMUSG00000027931	C57BL/6	KO Npr1	male	NA	BLM 25 IU, oropharyngeally; Enhance the levels of natriuretic peptide protein [see Comments]: Ecadotril 0.3 mL Sildenafil 30 mg/kg (both in drinking water)	Four groups (follow-up 0-14 days): BLM single dose (to KO & WT); To WT only: BLM+Ecadotril (daily), Day 0-14; BLM+Sildenafil (daily), Day 0-14; BML+Ecadotril+Sildenafil (daily), Day 0-14	Promoted lung inflammation and fibrosis; Ecadotril+Sildenafil (but not each drug alone) prevented and reversed BLM-induced fibrosis in WT mice	down_manip	pro_fib	anti_fib		[See Npr1 overexpression; Okamoto et al 2017] Npr1 = Natriuretic Peptide Receptor 1. Ecadotril & Sildenafil inhibit Neutral endopeptidase (NEP) which degrades the natriuretic peptide. Mice receiving sildenafil+ecadotril following BML showed a clear reduction in the incidence of fibrotic damage and inflammation mediated by TGFβ, IL-1β, IL-13, and iNOS. Not only does augmentation of natriuretic pep…	Baliga et al 2014	24641440
Nr1h3 (Lxra)	ENSMUSG00000025434	C57BL/6	LXRα antagonist to Mir155 KO mice [LXRα -- the target gene of miR-155]; KO Mir155	NA	NA	BLM 0.06 U/25 g in 30 μl, intranasally; LXRα antagonist 22(S) hydroxycholesterol [22(S)HC] 30 mg/kg, i.p. (was dissolved in a 40% solution of 2-hydroxypropyl-β cyclodextrin in water) [LXRα -- the target gene of miR155]	BLM single dose; LXRα antagonist 22(S)HC started 2 days before BLM and continued one dose daily, 20 days in total; Follow-up 0-18 days	Reduced BLM-induced lung inflammation and fibrosis in miR-155-/- mice	up_manip_manual	anti_fib	anti_fib	Mir-155-/- KO promoted BLM-induced lung inflammation and fibrosis	[NB! Contradictory effects with Tang et al 2019] [!See Mir155-/- KO; the same paper] miR155 KO enhanced the mRNA (qPCR) and protein (Western blotting) levels of its target gene LXRα → enhanced collagen 1 and 3 deposition in lungs, TGF-β1 production, and enhanced the alternative activation of macrophages. In vitro: human primary IPF or normal fibroblasts were transfected with miR-155 mimic or trea…	Kurowska-Stolarska et al 2016	27746237
Nrep	ENSMUSG00000042834	C57BL/6	KO Nrep	male	7-9 wk	Bleomycin sulfate 2 U/kg, intratracheally	single dose, follow-up 0-14 days	Reduced lung fibrosis	down_manip	anti_fib	pro_fib		Decreased collagen deposition in lungs. NREP expression increased TGF-β concentration/activity in mouse and human lung fibroblasts, thereby leading to an activated phenotype with increased collagen production, as seen in IPF	Duan et al 2019	30230348
Ntn1	ENSMUSG00000020902	C57/BL6	KO Ntn1+/-	NA	8 wk	BLM 2.5 U/kg, orotracheally	single dose, follow-up 0-14 days	Reduced lung inflammation and fibrosis	down_manip	anti_fib	pro_fib		Netrins are also expressed outside the nervous system, e.g. in human leukocytes [Mirakaj et al 2014; PMID: 24863066] and together with differential expression of several Netrin-1 receptors may predict reduced event-free survival in IPF [Herazo-Maya et al 2013; PMID: 24089408] and control the development of experimentally induced lung fibrosis in mice [Karmouty-Quintana et al 2015; PMID: 25318478]	Sun et al 2016	26749424
Nudt21	ENSMUSG00000031754	C57BL/6	KO Nudt21	male and female	4-7 wk	BLM 0.035 U/g intraperitoneally (male); BLM 2.5 μ/kg, oropharyngeally (female)	BLM i.p twice a week for 4 weeks (male); BLM o.p. single dose (female); Follow-up 0-21 days	Promoted lung inflammation and fibrosis in female and promoted late stages of lung fibrosis without affecting inflammation in male	down_manip	pro_fib	anti_fib		[NB! Sex-dependent changes?] NB! Not formal coincedence with the effect of Nudt21 KO in mice and Nudt21 overexpression suppressed the expression of key profibrotic factors in IPF lung fibroblasts in vivo	Weng et al 2019	30830875
Ogg1	ENSMUSG00000030271	C57BL/6J (WT) C57Bl/6J × FV6 (OE)	Overexpression of Ogg1	male or female	8-10 wk	BLM 0.025 U in 50 μL normal saline, intratracheally; Crocidolite asbestos 100-200 μg suspended in 50 μL PBS, intratracheally	BLM single dose; Crocidolite asbestos single dose (separately from BLM); Follow-up 0-21 days	Reduced lung fibrosis in both asbestos and BLM models; Reduced mitochondrial DNA damage in both models	up_manip	anti_fib	anti_fib		[See Pink1 in the same paper] Oxidative stress induces alveolar epithelial cell (AECs) Pink1 deficiency, mitochondrial DNA damage, and apoptosis of AECs -- that can be all reduced by Ogg1 overexpression. mtDNA damage in lungs and AT2 cells is reduced in mtOgg1tg mice following asbestos exposure and lung mtDNA damage is augmented in IPF	Kim et al 2020	32209025
Osm	ENSMUSG00000058755	C57BL/6	Overexpression of Osm	female	8-12 wk	BLM 0.03 U/mouse, intratracheally	single dose, follow-up 0-21 days	Promoted lung inflammation and fibrosis	up_manip	pro_fib	pro_fib		[See IL-6 in the same paper] Both IL-6 and OSM levels were undetectable in BALF (broncheoalveolar lavage fluid) during the fibrotic phase (day 21) of the BLM-induced model	Ayaub et al 2017	29038604
Parp1	ENSMUSG00000026496	C57BL/6	KO Parp1-/-	male	8-9 wk	BLM 0.05 IU in 50 μl of saline, intratrachealy	single dose, follow-up 0-21 days	Reduced lung inflammation and fibrosis	down_manip	anti_fib	pro_fib		[See Parp1 KO in Hu et al 2013]	Durante et al 2019	31164820
Parp1	ENSMUSG00000026496	C57/BL6	KO Parp1	NA	7-8 wk	BLM 1.5 U/kg, intratracheally	single dose, follow-up 0-21 days	Reduced lung fibrosis	down_manip	anti_fib	pro_fib		[See Parp1 KO in Durante et al 2019] The increased levels of PARP-1 and α-SMA mRNAs in lung cells from IPF patients	Hu et al 2013	23260200
Pgam5	ENSMUSG00000029500	C57BL/6	KO Pgam5-/-	NA	NA	BLM 3 mg/kg, intranasally	single dose, follow-up 0-21 days	Reduced lung inflammation and fibrosis	down_manip	anti_fib	pro_fib			Ganzleben et al 2019	31168659
Pik3cg (Pi3kg)	ENSMUSG00000020573	C57Bl/6J	KO Pik3cg	male	8-10 wk	Bleomycin sulfate 5 mg/kg, intratracheally	single dose, follow-up 0-16 days	Reduced lung inflammation, fibrosis and mortality	down_manip	anti_fib	pro_fib	In KO mice, decreased production of TGF-β1 and CCL2 and increased production of IFN-γ and IL-10	In vitro: treatment of human endothelial cells with the PI3Kγ inhibitor AS605240 decreased proliferation, migration, and angeogenesis (formation of capillary)	Russo et al 2011	21048214
Pink1	ENSMUSG00000028756	C57BL/6 & BALB/c	KO Pink1-/- or Pink1+/-	male	2–3 mo and ≥18 mo	BLM 2 U/kg, intratracheally	single dose, follow-up 0-15 days	Promoted lung inflammation and fibrosis; impaired mitochondrial homeostasis	down_manip	pro_fib	anti_fib		[See Ppargc1a] [NB! Two different age groups] Impaired mitochondria in IPF and aging lungs were associated with low expression of PTEN-induced putative kinase 1 (PINK1)	Bueno et al 2014	25562319
Pink1	ENSMUSG00000028756	C57Bl/6	KO Pink1	female	9-12 wk	BLM 1.5 U/kg, intratracheally	single dose, follow-up 0-21 days	Promoted lung fibrosis; impaired mitochondrial homeostasis	down_manip	pro_fib	anti_fib		KO Pink1 led to inability to process dysfunctional mitochondria through mitophagy	Yu et al 2018	29200204
Pink1	ENSMUSG00000028756	C57BL/6J	KO Pink1	male or female	8-10 wk	BLM 0.025 units in 50 μL normal saline, intratracheally Crocidolite asbestos 100–200 μg suspended in 50 μL PBS, intratracheally	BLM single dose; Crocidolite asbestos single dose (separately from BLM); Follow-up 0-21 days	Promoted lung fibrosis in both asbestos and BLM models	down_manip	pro_fib	anti_fib		[See OGG1 in the same paper]	Kim et al 2020	32209025
Pirb	ENSMUSG00000058818	C57BL/6	KO Pirb-/-	male	6-8 wk	Bleomycin sulfate 0.03–0.1 U/mouse, intratracheally	single dose, follow-up 0-28 days	Promoted lung inflammation and fibrosis	down_manip	pro_fib	anti_fib		Expression of PIR-B human orthologue LILRB3/ILT-5 is higher in lung biopsies from patients with IPF	Karo-Atar et al 2014	23258232
Pla2g4a	ENSMUSG00000056220	C57BL/6J × 129/Ola	KO Pla2g4a-/-	NA	NA	BLM 5 mg/kg, intratracheally	single dose, follow-up 0-14 days	Reduced lung inflammation and fibrosis	down_manip	anti_fib	pro_fib		BLM-induced overproduction of thromboxanes and leukotrienes in the lungs was significantly reduced in Pla2g4a KO mice	Nagase et al 2002	11984592
Plau	ENSMUSG00000021822	C57BL/6	Overexpression of Plau	NA	6-8 wk	BLM 1.15 U/kg in 50 μL in PBS, intratracheally Doxycycline 0.5 mg/mL in 1% ethanol in drinking water	BLM single dose, follow-up 0-28 days; Doxycycline 3 regimens: - prevention study, 1-28 days after BLM - late inflammatory and early fibrotic phase study, 9-28 or 14-28 days after BLM - reversal study, 21-42 days after BLM	Reduced lung fibrosis but did not alter lung inflammation	up_manip	anti_fib	anti_fib		[NB! Skin wound healing in αMUPA transgenic mice; Yanai et al 2015] The increased uPA expression in the epithelium and myofibroblasts of IPF lungs, increased uPA in the serum of IPF patients, and an inverse correlation between serum uPA and lung function in patients with IPF [Schuliga et al 2017,PMID:28139758]	Horowitz et al 2019	31705517
Plxnc1	ENSMUSG00000074785	C57BL/6	KO Plxnc1-/-	NA	8 wk	BLM 0.8 U/kg, orotracheally	single dose, follow-up 0-14 days	Promoted lung inflammation and fibrosis	down_manip	pro_fib	anti_fib		[See also KO Syt7; the same paper] Both Plxnc1 and Syt1 are involved in the regulation of monocyte-macrophage migration. PLXNC1 is under-expressed and SYT1 is over-expressed in IPF lungs	Peng et al 2016	27609773
Postn	ENSMUSG00000027750	C57BL/6	KO Postn-/-	NA	NA	BLM 0.025 U, intratracheally	single dose, follow-up 0-21 days	Reduced lung fibrosis	down_manip	anti_fib	pro_fib		[See also KO Elk1!] αvβ6 is an epithelial-specific integrin that is a receptor for the extracellular matrix (ECM) proteins fibronectin, vitronectin, tenascin and the latency associated peptide (LAP) of TGF-β. The increased Periostin expression in IPF lungs was localized to active areas of fibrosis. IPF patients also showed increased percentages of Periostin-expressing fibrocytes and monocytes in …	Ashley et al 2016	27435108
Pou2af1	ENSMUSG00000032053	C57BL/6	KO Pou2af1-/-	female	8-12 wk	BLM 3 U/kg, intratracheally	single dose, follow-up 0-14 days	Reduced lung fibrosis	down_manip	anti_fib	pro_fib		Expression of POU2AF1 is increased in B lymphocytes in IPF lungs	McDonough et al 2019	31600171
Ppara (gene and protein)	ENSMUSG00000022383	NA	KO Pparα WY-14643 (PPAR-α ligand)	NA	4-5 wk	Bleomycin sulfate 1 mg/kg intratracheally; WY-14643 (a potent exogenous PPAR-α ligand) 6 μL/day, subcutaneously (to WT)	BLM sulfate single dose Follow-up 0-15 days WY-14643 once daily, 3 hours post BLM for 15 days (to WT)	Promoted lung injury and inflammation; WY-14643 reduced lung injury and inflammation in WT mice	down_manip	other	invalid		They suggested to use WY-14643 for anti-fibrotic therapy in humans	Genovese et al 2005	16317386
Pparg	ENSMUSG00000000440	C57BL /6	KO Pparg-/-	male	6-8 wk	Bleomycin sulfate 0.025 U in 50 μl of saline, intratracheally	single dose, follow-up 0-21 days	Promoted lung fibrosis	down_manip	pro_fib	anti_fib	Promoted TGF-β effects	In vitro: Genetic KO or KD of Pparg (PPARɤ) in otherwise normal murine or human lung fibroblasts directly elicits a profibrotic phenotype encompassing both enhanced TGF-β signaling and transdifferentiation into myofibroblasts	Reddy et al 2014	25252739
Ppargc1a	ENSMUSG00000029167	C57Bl/6	KO Ppargc1a	female	9-12 wk	BLM 1.5 U/kg, intratracheally	single dose, follow-up 0-21 days	Reduced lung fibrosis	down_manip	anti_fib	pro_fib		[See Pink1; 3 papers] The expression of PPARGC1A and PINK1 is decreased in IPF lungs. Yet, it is unclear whether directly overexpressing either of the molecules will have any antifibrotic effect	Yu et al 2018	29200204
Ppl	ENSMUSG00000039457	C57BL/6J	KO Ppl-/-	male	NA	Bleomycin hydrochloride 55 μg, intratracheally	single dose, follow-up 0-14 days	Reduced lung inflammation and fibrosis	down_manip	anti_fib	pro_fib		PPL is expressed (immunohistochemistry) in the normal and fibrotic human lungs (IPF) [Taillé et al 2011; PMID: 20935114]	Besnard et al 2018	29515024
Prdx4	ENSMUSG00000025289	C57BL/6	Overexpression of Prdx4	male	10 wk	BLM 2 mg/kg, intratracheally	single dose, follow-up 0-21 days	Promoted lung inflammation and fibrosis	up_manip	pro_fib	pro_fib		In human study, the patients with AE-IPF (acute exacerbation of IPF) had higher serum PRDX4 protein levels than those with S-IPF (stable IPF)	Hanaka et al 2019	31888585
Prkaa1	ENSMUSG00000050697	C57BL/6	KO Prkaɑ1	male	8-10 wk	BLM 1.25 U/kg, intratracheally; Metformin 65 mg/kg, intraperitoneally	BLM single dose; Metformin (AMPK activator) every-other-day for a total of 18 days, starting on Day 10 post BLM; Follow-up 0-28 days	Promoted lung injury and fibrosis	down_manip	pro_fib	anti_fib	Metformin reduced several BLM-induced pro-fibrotic markers, including total lung hydroxyproline and the expression of α-SMA, in WT mice but not in KO mice	[NB!] Prkaa1 encodes 5'-AMP-activated protein kinase catalytic subunit alpha-1 (AMPK enzyme). Metformin is a longevity-promoting drug (used for treatments of type 2 diabetes). AMPK activity is lower in fibrotic regions of IPF lungs (as well as in BLM mouse model of of lung fibrosis) with metabolically active and apoptosis-resistant myofibroblasts	Rangarajan et al 2018	29967351
Pros1 (Protein S)	ENSMUSG00000022912	C57BL/6J	Overexpression of Pros1 Exogenous hPS (Protein S)	male	8-12 wk	BLM 100 mg/kg, subcutaneously via osmotic minipumps; Exogenous hPS (Protein S) 1 mg/kg, intranasally	BLM continuously during 7 days Exogenous hPS on Day 4, 6, 8, 10, 17 and 19 after BLM	Reduced lung inflammation and fibrosis	up_manip	anti_fib	anti_fib	Exogenous hPS in WT mice → Ameliorated BLM-induced lung fibrosis. Exogenous hPS in hPS-TG mice → Less apoptosis in lung tissue and inhibition of alveolar epithelial cell apoptosis	Pros1 expression was significantly reduced in IPF lungs	Urawa et al 2016	27172994
Psmd11	ENSMUSG00000017428	C57BL/6	Overexpression of Psmd11	female	10-12 wk	BLM 3 U/kg, intratracheally	single dose, follow-up 0-56 days	Promoted lung fibrosis	up_manip	pro_fib	pro_fib		Psmd11 is overexpressed in myoﬁbroblasts and basal cells of the bronchiolar epithelium in lungs of IPF patients	Semren et al 2015	26207697
Ptger4	ENSMUSG00000039942	C57BL/6	Overexpression of Ptger4	male	7-9 wk	BLM sulfate 2.5 U/kg, intratracheally	BLM sulfate single dose, follow-up 0-14 days	Reduced lung inflammation	up_manip	other	invalid		[See Ptger4 KO; the same paper and Alox5, Peters-Golden et al 2002] Ptger4 -- Prostaglandin E Receptor 4. Macrophage-specific Eprap overexpression reduces BLM-induced pulmonary inflammation	Higuchi et al 2016	27799315
Ptger4 (EP4)	ENSMUSG00000039942	C57BL/6	KO Ptger4 EP4 agonist	male	7-9 wk	BLM sulfate 2.5 U/kg, intratracheally; ONO-AE1-329 (selective EP4 agonist) 0.3 mg/kg, subcutaneously	Bleomycin sulfate single dose, follow-up 0-14 days ONO-AE1-329 twice a day from the day before BLM (to KO and WT mice)	Promoted lung inflammation and fibrosis	down_manip	pro_fib	anti_fib	ONO-AE1-329 ameliorates BLM-induced lung injury and inflammatory responses in WT mice, but not in KO mice	[See Ptger4 overexpression; the same paper and Alox5, Peters-Golden et al 2002] Ptger4 -- Prostaglandin E Receptor 4.	Higuchi et al 2016	27799315
Ptges	ENSMUSG00000050737	C57BL/6	KO Ptges-/- or Ptges+/-	male	6-8 wk	BLM 5 mg/kg, intratracheally	single dose, follow-up 0-28 days	Promoted lung inflammation and fibrosis	down_manip	pro_fib	anti_fib		[See Ptgs1 & 2 (COX-1 & 2); Card et al 2007] Ptges -- Prostaglandin E Synthase. PGE2 production was decreased in lung fibroblasts isolated from IPF patients [Wilborn et al 1995; PMID: 7706493], so they hypothesize that mPGES-1, one of PGE synthases, may play an essential role in IPF development and progression	Wei et al 2014	24756129
Ptgis	ENSMUSG00000017969	FVB	Overexpression of Ptgis	female	10-14 wk	BLM 0.08 U/mouse, intranasally	single dose, follow-up 0-14 days	Reduced lung inflammation and mortality	up_manip	other	invalid	TG mice reduced BLM-induced apoptosis in the lungs	In vivo and in vitro experiments: PGI2 induced NADP(H): quinoneoxidoreductase 1 (Nqo 1), an enzyme that prevents the generation of ROS	Zhou et al 2011	21764988
Ptgs1	ENSMUSG00000047250	C57BL/6 × SvEv	Overexpression of Ptgs1	female	3-6 mo	BLM 1.0 mg/kg, intratracheally	single dose, follow-up 0-21 days	No effect on lung fibrosis	up_manip	other	invalid		Cyclooxygenase 1 (COX-1), also known as prostaglandin G/H synthase 1	Card et al 2007	17496151
Ptgs2	ENSMUSG00000032487	C57BL/6 × SvEv	KO Ptgs2-/-	female	3-6 mo	BLM 1.0 mg/kg, intratracheally	single dose, follow-up 0-21 days	Promoted lung dysfunction but not fibrosis	down_manip	pro_fib	anti_fib		[See Ptgs1 (COX-1) -- the same paper, and Ptges; Wei et al 2014; Wilborn et al 1995] Cyclooxygenase 2 (COX-2), also known as prostaglandin G/H synthase 2. Fibroblasts isolated from IPF lungs express less COX-2 and produce less of the antifibrotic PGE2 than nonfibrotic fibroblasts [Keerthisingam et al 2001; PMID: 11290559]	Card et al 2007	17496151
Ptpn13	ENSMUSG00000034573	C57BL/6J	KO Ptpn13-/- or Ptpn13+/-	male	8-10 wk	BLM 2.5 U/kg, intratracheally	single dose, follow-up 0-14 days	Reduced lung inflammation and fibrosis	down_manip	anti_fib	pro_fib		In WT, Ptpn13 promotes resistance of myofibroblasts to apoptosis in lung fibrosis. PTPN13 protein was constitutively expressed by (myo)fibroblasts in the fibroblastic foci of patients with IPF. Human lung (myo)fibroblasts, which are resistant to Fas-induced apoptosis, basally expressed PTPN13 in vitro	Bamberg et al 2018	29727583
Rac2	ENSMUSG00000033220	C57BL/6	KO Rac2-/-	male	10-14 wk	Bleomycin sulfate 0.125 U/100 g	single dose, follow-up 0-21 days	Reduced lung inflammation, fibrosis and mortality	down_manip	anti_fib	pro_fib			Arizmendi et al 2014	24970330
Rac2	ENSMUSG00000033220	C57BL/6J	KO Rac2-/-	female	8-10 wk	Bleomycin sulfate 3 U/kg, intratracheally	single dose, follow-up 0-28 days	Reduced lung inflammation and fibrosis	down_manip	anti_fib	pro_fib		Diminished collagen deposition in association with lower expression of alternatively activated profibrotic macrophage markers	Joshi et al 2017	28817691
Rag1	ENSMUSG00000061311	C57BL/6	KO Rag1-/-	female	10 wk	BLM 40 μL, intratracheally; IL-2 complex 6 μg (anti-IL-2 antibody [JES6-1] 5 μg & mouse recombinant IL-2 protein 1 μg), intraperitoneally	BLM single dose; IL-2 complex one dose daily for 3 consecutive days before BLM administration; Follow-up 0-14 days	Promoted lung fibrosis and mortality; IL-2 complex did not alter the BLM-induced lung fibrosis in KO mice, but did exacerbate in WT mice	down_manip	pro_fib	anti_fib		Tregs promote BLM-induced lung fibrosis. IL-2 complex was used to expand the CD4+CD25hiFoxp3+ cells (Tregs) in the lung during BLM treatment	Birjandi et al 2016	27317904
Ramp2	ENSMUSG00000001240	C57BL/6	Overexpression of Ramp2	male	8-10 wk	BLM 1 U/kg, intratracheally	single dose, follow-up 0-21 days	Reduced lung fibrosis and and enhanced survival	up_manip	anti_fib	anti_fib		RAMP activates cAMP/PKA signaling	Kach et al 2012	23585227
Retnla (Fizz1)	ENSMUSG00000061100	NA	Overexpression of Retnla	NA	NA	BLM sulfate 0.15 U, intratracheally; Crystalline silica 3 mg (of 5 μm size) per mouse in 50 μl saline, intratracheally	BLM single dose, follow-up 0-10 days; Crystalline silica single dose, follow-up 0-28 days	No effect on inflammation and fibrosis in BLM or Crystalline silica model	up_manip	other	invalid		[See Retnla KO and overexpression; Liu et al 2014] [NB! Low dose of BLM and relatively short BLM follow-up]	Madala et al 2014	22726462
Retnla (Fizz1)	ENSMUSG00000061100	C57BL/6	Overexpression of Retnla	male	8-10 wk	BLM 2 U/kg, endotracheally (intratracheally)	single dose, follow-up 0-21 days	Promoted lung inflammation and fibrosis	up_manip	pro_fib	pro_fib		[See Retnla KO; the same paper, and Retnla overexpression -- Madala et al 2014] In vitro: Retnlα was shown to have chemoattractant activity for bone marrow cells, including bone marrow-derived dendritic cells. Human FIZZ2 may present the human counterpart of rodent Fizz1, especially at the functional level [Renigunta et al 2006; PMID: 16427636]. Human FIZZ2 is highly induced in the IPF lungs, and…	Liu et al 2014	24516640
Retnla (Fizz1)	ENSMUSG00000061100	C57BL/6	KO Retnla	NA	8-10 wk	BLM 2 U/kg, endotracheally (intratracheally)	single dose, follow-up 0-21 days	Reduced lung inflammation and fibrosis	down_manip	anti_fib	pro_fib		[See Retnla overexpression; the same paper and Madala et al 2014] Human FIZZ2 may present the human counterpart of rodent Fizz1, especially at the functional level [Renigunta et al 2006; PMID: 16427636]. Human FIZZ2 is highly induced in the IPF lungs, and could be up-regulated in human small airway epithelial cell line by Th2 cytokines [Liu et al 2011; PMID: 21602491 ) → suggests a potential role…	Liu et al 2014	24516640
Rgs2	ENSMUSG00000026360	C57BL/6 J	KO Rgs2-/- Rgs2 agonist (Pirfenidone)	male	11 wk	Bleomycin sulfate 1.0 - 1.5 - 2.0 U/kg, intratracheally; Pirfenidone 0.35 mg/kg, intranasally [see Comments]	BLM single dose; Pirfenidone one dose daily from Day 0 to Day 14; Follow-up 0-14 days	Promoted lung fibrosis and mortality	down_manip	pro_fib	anti_fib	Pirfenidone reduced BLM-induced lung fibrosis in WT mice but not in KO mice	Pirfenidone -- antifibrotic drug; causes rapid upregulation of Rgs2. RGS2 mRNA and protein levels were increased by Pirfenidone in HFL1 (human fetal lung fibroblast cell line) and primary human lung fibroblasts isolated from patients without or with IPF	Xie et al 2016	27549302
Rock1	ENSMUSG00000024290	C57BL/6	KO Rock1+/-	male	8-12 wk	BLM 1.2 U/kg, intratracheally	single dose, follow-up 0-14 days	Reduced lung fibrosis	down_manip	anti_fib	pro_fib	Rock1 KO mice displayed greater attenuation of BLM-induced AEC apoptosis, vascular permeability and αSMA1	[See Rock2 KO; the same paper] Rock1 and Rock2 KO mice displayed similar protection from BLM-induced AEC apoptosis, vascular leak, and myofibroblast differentiation. Partial reduction of ROCK activity (perhaps even normalization of the increased activity reported in IPF) → has the potential to be an effective therapeutic strategy for IPF because it permits the remaining ROCK activity to participa…	Knipe et al 2018	29211497
Rock2	ENSMUSG00000020580	C57BL/6	KO Rock2+/-	male	8–12 wk	BLM 1.2 U/kg, intratracheally	single dose, follow-up 0-14 days	Reduced lung fibrosis	down_manip	anti_fib	pro_fib	Rock2 KO mice displayed greater attenuation of BLM-induced AEC apoptosis, vascular permeability and αSMA1	[See Rock1 KO; the same paper] Rock1 and Rock2 KO mice displayed similar protection from BLM-induced AEC apoptosis, vascular leak, and myofibroblast differentiation. Partial reduction of ROCK activity (perhaps even normalization of the increased activity reported in IPF) → has the potential to be an effective therapeutic strategy for IPF because it permits the remaining ROCK activity to participa…	Knipe et al 2018	29211497
Rps6kb1	ENSMUSG00000020516	NA	KO Rps6kb1-/-	NA	NA	BLM 0.1 mg in 0.05 ml saline, intradermally	once a day, 5 days per week for 4 weeks	No effect of gene Rps6kbeta1 KO on lung fibrosis	down_manip	other	invalid	Migration was significantly decreased in mesenchymal cells isolated from the lungs of Rps6kb1 KO mice compared with WT or Rps6kb2 KO. RPS6 protein levels is increased in IPF lungs [Patel et al 2012; PMID: 22815997]	[See Rps6kb2 KO; the same paper] The genetic loss of S6K1 or S6K2 Isoforms does not alter the lung collagen content or lung function after TGF-α overexpression or BLM injury	Madala et al 2016	27438654
Rps6kb2	ENSMUSG00000024830	NA	KO Rps6kb2-/-	NA	NA	BLM 0.1 mg in 0.05 ml saline, intradermally	once a day, 5 days per week for 4 weeks	No effect of gene Rps6kb2 KO on lung fibrosis	down_manip	other	invalid	Migration was significantly decreased in mesenchymal cells isolated from the lungs of Rps6kb1 KO mice compared with WT or Rps6kb2 KO	[See Rps6kb1 KO; the same paper] The genetic loss of S6K1 or S6K2 Isoforms does not alter the lung collagen content or lung function after TGF-α overexpression or BLM injury	Madala et al 2016	27438654
S100a4	ENSMUSG00000001020	C57BL/6	KO S100a4-/-	male	NA	BLM 5 mg/kg, intratracheally	single dose, follow-up 0-28 days	Reduced lung fibrosis	down_manip	anti_fib	pro_fib		[See KO Ifngr1; Zhang et al 2018] Macrophages expressed S100A4 in lung sections of both a control and an IPF patients; also, S100A4 was detected in BAL fluids of both control and IPF patients. However, no difference between the two groups was observed, which may be because of the very limited number of samples studied so far	Li et al 2018	30127784
S1pr2	ENSMUSG00000043895	Balb/c	KO S1pr2	male	8 wk	BLM 50 mg/kg, intratrachealy	single dose, follow-up 0-28 days	Reduced lung inflammation and fibrosis	down_manip	anti_fib	pro_fib		[See KO S1pr2; Zhao et al 2018] [NB! Mouse strains with different susceptibility to BLM] S1P levels were elevated in bronchoalveolar lavage fluids (BALFs) of IPF patients, and correlated with poor lung prognosis in IPF patients [Milara et al 2012; PMID: 22106015]	Park et al 2019	30293251
S1pr2	ENSMUSG00000043895	C57BL/6J	KO S1pr2-/-	male	8-10 wk	BLM 0.035 U/g, intraperitoneally	twice a week dose for 4 weeks	Reduced lung inflammation and fibrosis	down_manip	anti_fib	pro_fib		[See KO S1pr2;Park et al 2019] [NB! Mouse strains with different susceptibility to BLM] In WT mice, the mechanisms of fibrotic response involved augmentation of IL-13 expression in lung macrophages	Zhao et al 2018	29782549
S1pr3	ENSMUSG00000067586	C57 BL6/J	KO S1pr3-/-	male	7-10 wk	Bleomycin hydrochloride 2.15 U/kg, intratracheally	single dose, follow-up 0-28 days	Reduced lung inflammation and fibrosis	down_manip	anti_fib	pro_fib		[See KO S1pr2; Park et al 2019 and Zhao et al 2018]	Murakami et al 2014	25198418
Scgb1a1	ENSMUSG00000024653	C57BL/6	KO Scgb1a1	NA	NA	BLM 0.0075 - 0.0375 - 0.075 U/mouse in 50 μl saline, intratracheally	single dose, follow-up 0-28 days	Promoted lung inflammation, fibrosis and mortality	down_manip	pro_fib	anti_fib		Encoded Uteroglobin protein; has potent antiinflammatory and antichemotactic properties	Lee et al 2006	16872605
Sdc1	ENSMUSG00000020592	C57BL/6	Overexpression of Sdc1	NA	8-12 wk	BLM 0.25 - 0.75 U/kg, intratracheally	single dose, follow-up 0-21 days	Promoted lung fibrosis	up_manip	pro_fib	pro_fib		[See Sdc1 KO; the same paper] Sdc1 is overexpressed in AEC type 2 in IPF lungs. Syndecan-1 overexpression augments Wnt/β-catenin signaling in ATII cells during lung fibrosis. They suggest that their data support the concept that syndecan-1 overexpression promotes lung fibrosis by facilitating a pathological reprogramming of ATII cells in vivo through modulation of fibrogenic pathways, such as TGF…	Parimon et al 2019	31393853
Sdc1	ENSMUSG00000020592	C57BL/6	KO Sdc1-/-	NA	8-12 wk	BLM 0.25 - 0.75 units/kg, intratracheally	single dose, follow-up 0-21 days	Reduced lung fibrosis	down_manip	anti_fib	pro_fib		[See Sdc1 overexpression; the same paper] Sdc1 is overexpressed in AEC type 2 in IPF lungs	Parimon et al 2019	31393853
Sdc2	ENSMUSG00000022261	C57BL6	Overexpression of Sdc2	NA	8 wk	BLM 0.15 U/mouse by aspiration	single dose, follow-up 0-28 days	Reduced lung fibrosis (no difference in inflammation between TG and WT)	up_manip	anti_fib	anti_fib	Macrophage-specific overexpression of human syndecan-2 in transgenic mice conferred antifibrotic effects after lung injury by inhibiting TGF-b1 signaling and downstream expression of TGF-b1 target genes, reducing extracellular matrix production and alveolar epithelial cell apoptosis.	Elevation in alveolar macrophage Sdc2 levels in IPF patients. In vitro (IPF cells): Sdc2 promoted caveolin-1-dependent internalization of TGF-β1 and TβRI in AECs → inhibited TGF-β1 signaling and AEC apoptosis	Shi et al 2013	23924348
Sdc4	ENSMUSG00000017009	C57BL/6	KO Sdc4	NA	NA	BLM 2.5 µg/g, intratracheally	single dose, follow-up 0-21 days	Promoted lung inflammation and fibrosis	down_manip	pro_fib	anti_fib		In WT lung ﬁbroblasts, Sdc4 reduced the ﬁbrotic activity of TGF-β in vitro	Tanino et al 2019	31600983
Serpine1	ENSMUSG00000037411	C57BL/6	Overexpression of Serpine1	male and female	4-6 wk	BLM 0.075 or 0.15 U in a final volume of 50 μl, intratracheally	single dose, follow-up 0-21 days	Promoted lung inflammation and fibrosis	up_manip	pro_fib	pro_fib		[See Serpine1 KO; the same paper]	Eitzman et al 1996	8550840
Serpine1	ENSMUSG00000037411	C57BL/6	KO Serpine1+/- or Serpine1-/-	male and female	4-6 wk	BLM 0.075 or 0.15 U in a final volume of 50 μl, intratracheally	single dose, follow-up 0-21 days	Reduced lung fibrosis	down_manip	anti_fib	pro_fib		[See Serpine1 overexpression; the same paper] 3 weeks after BLM, the lung hydroxyproline content of Serpine1-null mice did not differ from the control (receiving saline) WT mice. In contrast, the hydroxyproline content was significantly increased in heterozygote and WT	Eitzman et al 1996	8550840
Serpine1 (PAI-1)	ENSMUSG00000037411	C57BL/6J	KO Serpine1fl/fl	male	8-10 wk	BLM 2 U/kg, oropharyngeally	single dose, follow-up 0-14 days	Reduced lung fibrosis	down_manip	anti_fib	pro_fib		[See also Serpine 1/2; Shioya et al 2018; François et al 2018] ATII (alveolar type 2) cells in IPF lungs express higher level of Serpine 1 and cellular senescence markers p16 and p21. They suggest that Serpine 1 contributes importantly to cellular senescence of ATII. In vitro: Inhibition of PAI-1 activity with a small molecular PAI-1 inhibitor TM5275 attenuates BLM-induced p53 expression and cell…	Jiang et al 2017	28722352
Serpine1 (PAI-1)	ENSMUSG00000037411	C57BL/6	KO Serpine1‑/‑ (PAI‑/‑)	male	NA	15 Gy irradiation delivered to the thorax with an X-ray irradiator	single dose, follow-up 0-24 weeks	Reduced lung inflammation and fibrosis	down_manip	anti_fib	pro_fib		[See also Serpine 1/2; Jiang et al 2017; François et al 2018]	Shioya et al 2018	30214528
Serpine2	ENSMUSG00000026249	C57Bl/6	KO Serpine2-/-	male	8-10 wk	BLM 2 mg/kg, intratracheally	single dose, follow-up 0-14 days	Promoted lung inflammation, fibrosis and mortality	down_manip	pro_fib	anti_fib		[See also Serpine 1; Jiang et al 2017; Shioya et al 2018] SERPINE2 expression is upregulated in lung tissue, bronchoalveolar lavage fluid (BALF), and lung fibroblasts from IPF patients (François et al 2014; PMID: 25199049	François et al 2018	30254103
Serpinb3d	ENSMUSG00000058017	C57BL/6	Overexpression of Serpinb3d	NA	12-14 wk	BLM 2.5 U/kg, intratracheally	single dose, follow-up 0-20 days and 0-48 h	Promoted lung fibrosis and reduced inflammation	up_manip	pro_fib	pro_fib		Serpinb3d reduced inflammation, influencing epithelial proliferation/apoptosis imbalance and likely favoring fibrogenesis (IPF). This experimental scenario looks like an advanced form of human IPF in which fibrotic remodeling is associated with uncontrolled epithelial proliferation. The higher SERPIN B3/B4 expression, the more extensive fibrosis in IPF lungs (Calabrese et al 2008; PMID: 18344408]	Lunardi et al 2011	21403642
Setd7	ENSMUSG00000037111	C57BL/6 × CBA	KO Setd7	male	12 wk	BLM 0.033 U/mouse, intratracheally	single dose, follow-up 0-15 days	Promoted lung fibrosis	down_manip	pro_fib	anti_fib			Elkouris et al 2016	27292644
Sftpd	ENSMUSG00000021795	C57/BL6	Overexpression of Sftpd	male and female	8-10 wk	BLM sulfate 1.0 - 2.0 - 3.0 U/kg, intratracheally	single dose, follow-up 0-21 days	Reduced lung injury and mortality (no difference in inflammation between TG and WT)	up_manip	other	invalid		[See Sftpd KO; the same paper]	Casey et al 2005	15994463
Sftpd	ENSMUSG00000021795	C57/BL6	KO Sftpd-/-	male and female	8-10 wk	BLM sulfate 1.0 - 2.0 - 3.0 U/kg, intratracheally	single dose, follow-up 0-21 days	Promoted lung injury, inflammation, fibrosis and mortality	down_manip	pro_fib	anti_fib		[See Sftpd overexpression; the same paper]	Casey et al 2005	15994463
Sgpl1	ENSMUSG00000020097	129SV	KO Sgpl1+/-	male	8 wk	BLM sulfate 2 U/kg, intratracheally	single dose, follow-up 0-21 days	Promoted lung inflammation and fibrosis	down_manip	pro_fib	anti_fib		[See Sgpl1 KO; Huang et al 2015 but PMID 25446881] BLM-induced infiltration of macrophages and lymphocytes, but not neutrophils, into alveolar space was higher in Sgpl1+/- mice compared with wild-type mice (at day 14 post BLM). NB! IPF patients with lower Sgpl1 mRNA expression in PBMCs → higher severity of fibrosis and lower survival rate	Huang et al 2015	26286721
Sgpl1	ENSMUSG00000020097	C57BL/6J	KO Sgpl1+/-	NA	NA	BLM 2 U/kg, intratracheally	single dose, follow-up 0-21 days	Promoted lung fibrosis	down_manip	pro_fib	anti_fib		[See Sgpl1 KO; Huang et al 2015 but PMID 26286721] In vitro: Sgpl1 overexpression attenuated BML-induced TGF-β secretion and S1P-mediated differentiation of human lung fibroblasts. NB! IPF patients with lower Sgpl1 mRNA expression in PBMCs → higher severity of fibrosis and lower survival rate	Huang et al 2015	25446881
Shh	ENSMUSG00000002633	C57BL/6J	Overexpression of Shh	NA	8-10 wk	BLM 1.3 U/kg, intratracheally	single dose, follow-up 0-21 days	Promoted lung fibrosis	up_manip	pro_fib	pro_fib		SHH is expressed in lung epithelium in IPF [Stewart et al 2003; PMID: 12635140]	Liu et al 2013	23371063
Sirt1	ENSMUSG00000020063	C57BL/6	Overexpression of Sirt1 Upregulation of Sirt1	NA	8 wk	BLM 0.5 mg/kg, intratracheally; RSV (Resveratrol, a natural activator of Sirt1) 20 mg/kg, i.p.	BLM single dose; RSV single dose immediately after BLM to WT only; Follow-up 0-14 days	Reduced lung fibrosis	up_manip	anti_fib	anti_fib	Resveratrol (RSV), a natural activator of Sirt1, prevented or ameliorated BLM-induced lung injury or fibrosis. Altogether, activation or overexpression of Sirt1 reduced lung fibrosis	Sirt1 was upregulated and overexpressed in lungs of BLM-treated WT mice and IPF patients. NB! BLM → stimulation of TGF-β1 → upregulation of Sirt1 → reduced lung fibrosis: represents a negative feedback to limit TGF-β1 signaling in lung fibroblasts	Zeng et al 2017	28365154
Sirt3	ENSMUSG00000025486	129Sv	Overexpression of Sirt3	male	10-12 wk	BLM 1 U/kg, intratracheally	single dose, follow-up 0-21 days	Reduced lung fibrosis	up_manip	anti_fib	anti_fib		[See KO Sirt3-/-; the same paper + Jablonski et al 2017]	Bindu S et al 2017	27815257
Sirt3	ENSMUSG00000025486	129Sv	KO Sirt3-/-	male	10-12 wk	BLM 1 U/kg, intratracheally	single dose, follow-up 0-21 days	Promoted lung fibrosis	down_manip	pro_fib	anti_fib		[See Sirt3 overexpression -- the same paper, and KO Sirt3-/- -- Jablonski et al 2017] KO Sirt3 promoted TGF-β1-induced myofibroblast differentiation; KO Sirt3 promoted mitochondrial DNA damage	Bindu et al 2017	27815257
Sirt3	ENSMUSG00000025486	129SJ	KO Sirt3-/-	male and female	8-10 wk	BLM 0.25 U in 50 μl of saline, intratracheally	single dose, follow-up 0-21 days	Promoted lung fibrosis	down_manip	pro_fib	anti_fib		[See Sirt3 overexpression; Bindu et al 2017] KO Sirt3 augmented alveolar epithelial cell mitochondrial DNA damage and apoptosis. An increased acetylation of key SIRT3 target MnSODK68 in IPF lungs, including in AT2 (alveolar type 2) cells, which is consistent with deficient AEC SIRT3 activity in IPF	Jablonski et al 2017	28258190
Skp2 (gene & protein)	ENSMUSG00000054115	C57BL/6	KO Skp2-/- or Skp2+/- Inhibition of Skp2 protein by SZL-P1-41	male	10 wk	BLM 2 mg/kg, intratracheally; SZL-P1-41 (inhibitor of Skp2) 80 mg/kg, intraperitoneally (i.p.)	BLM single dose; SZL-P1-41 once daily from Day 1 to Day 14; Follow-up 0-15 days	Reduced lung inflammation and fibrosis	down_manip	anti_fib	pro_fib	Inhibition of Skp2 by SZL-P1-41 suppressed the accumulation of fibrosis markers (collagen type 1, fibronectine)	They speculated that Skp2 might also contribute to pulmonary fibrosis and be a potential molecular target for IPF therapy	Mikamo el al 2018	29415439
Smad3	ENSMUSG00000032402	C57BL/6	KO Smad3-/-	female	9 wk	BLM sulfate 0.1 mg/g mouse, subcutaneously via osmotic minipumps	single dose, follow-up 0-28 days	Reduced lung fibrosis	down_manip	anti_fib	pro_fib		[See Smad3 KO -- Gu et al 2007; and Smad3 protein inhibition -- Shou et al 2018] [See also Mir29b OE in lungs; Xiao et al 2012]	Zhao et al 2002	11839555
Smad3	ENSMUSG00000032402	NA	KO Smad3	NA	NA	BLM 0.15 mg/g, subcutaneously via osmotic mini-pump	single dose, follow-up 0-28 days	Reduced lung fibrosis	down_manip	anti_fib	pro_fib		[See Smad3 KO -- Zhao et al 2002; and Smad3 protein inhibition -- Shou et al 2018] [See also Mir29b OE in lungs; Xiao et al 2012] Differentiated myofibroblasts are significantly reduced in the lungs of BLM-treated Smad3 KO mice. In vitro: Increased production of Smad3 protein (but not Smad2) markedly increased TGF-β1-induced α-SMA promoter activity and α-SMA protein levels in normal human lung fi…	Gu et al 2007	17303001
Smad3 (protein)	ENSMUSG00000032402	C57BL/6J	Inhibition of Smad3 protein by SIS3	male	7-8 wk	BLM 1.5 mg/kg, intratracheally; SIS3 2 mg/kg, intraperitoneally	BLM single dose; SIS3 every-other-day; Follow-up 0-21 days	Reduced lung inflammation and fibrosis	down_manip	anti_fib	pro_fib		[See Smad3 KO; Gu et al 2007 and Zhao et al 2002] [See also Mir29b OE in lungs; Xiao et al 2012] The beneﬁcial effect of SIS3 was possibly related to the decreased synthesis of collagen and inhibition of acute lung inﬂammation	Shou et al 2018	29913150
Sod3	ENSMUSG00000072941	C57BL/6	Overexpression of Sod3	NA	8 wk	Bleomycine sulfate 0.2 U/20 g, intratracheally	single dose, follow-up 0-14 days	Reduced lung injury and fibrosis	up_manip	anti_fib	anti_fib		[See other KO Sod3]	Bowler et al 2001	11880297
Sod3	ENSMUSG00000072941	C57BL/6	KO Sod3	male	6-8 wk	BLM 5 U/kg in 20-25 μl saline, intratracheally	single dose, follow-up 0-7 days	Promoted lung injury	down_manip	other	invalid		[See Sod3 overexpression and other KO Sod3] Enhanced the accumulation of hyaluronan in the lungs after BLM-induced oxidative stress	Zelko et al 2010	20493858
Sod3	ENSMUSG00000072941	C57BL/6	KO Sod3	male	8-10 wk	Сrocidolite asbestos 0.1 mg, intratracheally	single dose, follow-up 0-14 days	Promoted lung inflammation and fibrosis	down_manip	pro_fib	anti_fib		[See Sod3 overexpression and other KO Sod3] Asbestos-induced Hyaluronan accumulation was greater in Sod3 KO than in WT mice	Gao et al 2008	18165226
Sphk1	ENSMUSG00000061878	C57BL/6J	KO Sphk1+/-	NA	NA	BLM 2 U/kg, intratracheally	single dose, follow-up 0-21 days	Reduced lung fibrosis	down_manip	anti_fib	pro_fib		The expression levels of SPHK1 and SPHK2 negatively correlated with the lung function and survival in patients with IPF [Huang et al 2013, PMID 23315259]	Huang et al 2015	25446881
Sphk2	ENSMUSG00000057342	C57BL/6J	KO Sphk2+/-	NA	NA	BLM 2 U/kg, intratracheally	single dose, follow-up 0-21 days	No effect on lung fibrosis	down_manip	other	invalid		The expression levels of SPHK1 and SPHK2 negatively correlated with the lung function and survival in patients with IPF [Huang et al 2013, PMID 23315259]	Huang et al 2015	25446881
Spp1 (Osteopontin)	ENSMUSG00000029304	C57BL/6	KO Spp1	female	6-8 wk	[in vitro -- BLM 0.1 μg/ml to RAW 264.7 murine macrophage cells and MLE-15 cells; SWCNT 6 μg/cm2 of monolayer surface]; Single-walled carbon nanotubes (SWCNT) 40 μg/mouse, pharyngeal aspiration	SWCNT single dose, follow-up 0-28 days	Reduced lung inflammation and fibrosis in SWCNT model	down_manip	anti_fib	pro_fib	In vitro: Reduced the levels of TGF-β1 in RAW 264.7 but not MLE-15 cells exposed to SWCNT or BLM in the presence of Osteopontin-blocking antibody	[See KO Spp1; Berman et al 2004] SWCNT induced lung fibrogenic response via osteopontin and TGF-β1. They suggest that Osteopontin is important in initiating the response to SWCNT and it may act upstream of TGFβ 1	Khaliullin et al 2017	29140132
Spp1 (Osteopontin)	ENSMUSG00000029304	129SVJ	KO Spp1-/-	male and female	10-12 wk	Bleomycin sulfate from 0.03 to 0.1 U, intratracheally	single dose, follow-up 0-16 days	Reduced lung fibrosis but did not affect inflammatory cells (vs BLM-treated WT)	down_manip	anti_fib	pro_fib		[See KO Spp1; Khaliullin et al 2017] [See also Nakama et al 1998 -- coincedes well with Tnf overexpression] SPP1 is abundantly expressed in both human (IPF) and mouse lung fibrosis. Osteopontin deficiency is associated with abnormal wound repair in the heart and skin. Osteopontin-null mice develop abnormal postinflammatory repair and fibrosis in the heart, kidney, and skin. Here -- in the lung --…	Berman et al 2004	14977630
Sulf2	ENSMUSG00000006800	C57BL/6	Overexpression of Sulf2	male	8-10 wk	BLM 0.3 - 0.5 - 0.7 - 1 U/kg, intratracheally	single dose, follow-up 0-14 days	Reduced lung injury, inflammation and mortality	up_manip	other	invalid		[KO Sulf2; the same paper] Increased levels of SULF2 in the hyperplastic type II alveolar epithelial cells (AECs) in the IPF lungs	Yue et al 2017	28657777
Sulf2	ENSMUSG00000006800	C57BL/6	KO Sulf2	male	8-10 wk	BLM 0.3 - 0.5 - 0.7 - 1 U/kg, intratracheally	single dose, follow-up 0-14 days	Promoted lung injury, inflammation and mortality	down_manip	other	invalid		[Sulf2 overexpression; the same paper] Increased levels of SULF2 in the hyperplastic type II alveolar epithelial cells (AECs) in the IPF lungs	Yue et al 2017	28657777
Syt7	ENSMUSG00000024743	C57BL/6	KO Syt7-/-	NA	8 wk	BLM 0.8 U/kg, orotracheally	single dose, follow-up 0-14 days	Reduced lung inflammation and fibrosis	down_manip	anti_fib	pro_fib		[See also KO Plxnc1; the same paper] Both Plxnc1 and Syt1 are involved in the regulation of monocyte-macrophage migration. PLXNC1 is under-expressed and SYT1 is over-expressed in IPF lungs. Synaptotagmin-7 (Syt7) mediates fibrosis in other tissues as well; involved in multiple processes that are potentially related to lung fibrosis, including cell (macrophage) migration, phagocytosis, and surfact…	Peng et al 2016	27609773
Tcrb	NA [there are ENSEMBL IDs for Tcrbc1 & Tcrbc2]	C57BL/6	KO Tcrb-/-	male	6-8 wk	BLM 2 U/kg in 100 μl PBS, oropharyngeally	single dose, follow-up 0-45 days	Promoted lung injury and fibrosis	down_manip	pro_fib	anti_fib		[See Cxcl10 KO; the same paper] Tcrb -- T cell receptor beta chain	Pociask et al 2011	21356368
Terc	ENSMUSG00000064796	C57BL/6	KO Terc+/- or Terc -/-	male and female	8-12 wk	BLM 0.3 mg/kg, intratracheally; LPS 5 mg/kg, intratracheally	single dose, follow-up 0-14 days	Telomere shortening promoted LPS- or BLM-induced lung inflammation and fibrosis [see Tert]	down_manip	other	invalid		[see Tert]	Liu et al 2018	29925920
Tert	ENSMUSG00000021611	C57BL/6	KO Tert-/-	NA	NA	BLM 1.5 U/kg, endotracheally (intratracheally)	single dose, follow-up 0-21days	Reduced lung fibrosis	down_manip	anti_fib	pro_fib		[see Terc -- NB possible discrepancy!] Telomere length was not measured. Reduced expression of lung alpha-SMA, a marker of myofibroblast differentiation	Liu et al 2007	18008008
Tgfb1	ENSMUSG00000002603	C57BL/6 × CBA	Overexpression of Tgfb1	male	3 mo	BLM 1500 IU or 4500 IU in 0.5 ml PBS, intraperitoneally	in three divided doses over a course of 5 days, follow-up 0-42 days	Promoted lung inflammation and fibrosis	up_manip	pro_fib	pro_fib		[See Tgfb1 overexpression -- Herrmann et al 2017; and TGF-β1 protein inhibition -- Weng et al 2018] An increased TGFβ1 production, or a locally induced TGFβ1 increase may only be sufficient to cause a fibrotic injury when acting in concert with other factors, thus reinforcing the hypothesis that IPF development is due to the interplay of a number of factors	Haider et al 2007	17883846
Tgfb1	ENSMUSG00000002603	C57BL/6	Overexpression of Tgfb1	male	10-12 wk	BLM 0.5 mg/kg, intratracheally; Olodaterol (anti-fibrotic drug) 10 nM, inhalation	BLM single dose; Olodaterol once a day after BLM 1-20 days; Follow-up 0-21 days	Promoted lung fibrosis	up_manip	pro_fib	pro_fib	Olodaterol reduced BLM-induced lung fibrosis in WT and Tgfb1 transgenic mice	[See Tgfb1 overexpression -- Haider et al 2007; and TGF-β1 protein inhibition; Weng et al 2018] Olodaterol (anti-fibrotic drug) reduces TGF-β1-induced lung fibrosis in a murine model and IPF	Herrmann et al 2017	28810065
TGF-β1 (protein)	ENSMUSG00000002603	C57BL/6	Inhibition of TGF-β1 protein by 2-aminopurine	female	6-8 wk	BLM 2.5 mg/kg, intratracheally; 2-aminopurine (2-AP) 2 mg/kg, intraperitoneally	Single dose, follow-up 0-21 days	Reduced lung inflammation and fibrosis	down_manip	anti_fib	pro_fib		[See Tgfb1 overexpression -- Haider et al 2007; Herrmann et al 2017] [See also Ltbp3 overexpression; Tang et al 2014]	Weng et al 2018	29531814
Tgm2	ENSMUSG00000037820	C57Bl/6J	KO Tgm2	NA	8 wk	Bleomycin sulfate 2.5 U/kg, oropharyngeally	single dose, follow-up 0-21days	Reduced lung fibrosis	down_manip	anti_fib	pro_fib		TG2 was overexpressed in lung biopsies from IPF. In vitro: Overexpression of TG2 (encoded for transglutaminase) → increased fibronectin deposition, whereas TG2 knockdown strongly inhibited collagen gel contraction and cell adhesion in human lung fibroblasts	Olsen et al 2011	21700912
Tiam1	ENSMUSG00000002489	C57BL/6J	Overexpression of Tiam1	male	8-10 wk	BLM 2U/kg, intratracheally	single dose, follow-up 0-21 days	Reduced lung fibrosis	up_manip	anti_fib	anti_fib		In vitro: Tiam1 KD increased the TGF-β‑induced expression of α‑SMA in normal human lung fibroblasts while Tiam1 overexpression resulted in an opposite effect → fibroblast differentiation	Huang et al 2017	29067109
Timp1	ENSMUSG00000001131	C57BL/6J	KO Timp1	male	8-10 wk	MWCNT (multi-walled carbon nanotube) 50 µl, pharyngeally	single dose, follow-up 0-14 days	Reduced lung fibrosis	down_manip	anti_fib	pro_fib		[See also miR-34b-5p Knockdown; Hu et al 2019] MWCNTs may cause lung fibrosis. KO Timp1 reduced fibrotic focus formation, collagen fiber deposition, recruitment of fibroblasts and differentiation of fibroblasts into myofibroblasts in the lungs. Timp1 is highly induced during fibrosis in a number of animal models, including BLM- and paraquat-induced lung fibrosis. TIMP1 is also highly induced in f…	Dong et al 2016	27852133
Timp3	ENSMUSG00000020044	C57BL/6	KO Timp3-/-; miR-34b-5p knockdown	male	6-8 wk	BLM 1 - 1.5 U/kg, intratracheally	single dose, follow-up 0-18 days	Promoted lung fibrosis	down_manip	pro_fib	anti_fib	miR-34b-5p knockdown appears to enhance the resistance to BLM-induced lung fibrosis by regulating its target gene Timp3	[see miR-34b-5p; the same paper]	Hu et al 2019	30915776
Tlr2	ENSMUSG00000027995	C57BL/6	KO Tlr2-/-	male	6-8 wk	BLM 5 mg/kg, intratracheally; Phycocyanin 50 mg/kg, intratracheally	single dose, follow-up 0-28 days	Reduced lung fibrosis	down_manip	anti_fib	pro_fib		Hydroxyproline was used to measure collagen deposition/fibrosis in lung tissues. Phycocyanin has both anti-oxidant and anti-inflammatory properties and partially depends on TLR2 protein to alleviate the lung inflammation in BLM-treated mice. TLR2 played an important role in the development of IPF	Li et al 2017	28725012
Tlr2 (gene & protein)	ENSMUSG00000027995	C57BL/6	KO Tlr2-/- Tlr2 agonists (LTA or Pam3csk4)	NA	8-10 wk	BLM 2 mg/kg, intratracheally; TLR2 agonists in vivo: LTA or Pam3csk4 (Tlr2 agonists) 5 μg, i.p. immediately after BLM	BLM single dose; LTA or Pam3csk4 (Tlr2 agonists) single dose, immediately after BLM; Follow-up 0-21 days	Reduced lung fibrosis	down_manip	anti_fib	pro_fib	Tlr2 agonists (LTA or Pam3csk4) promote lung fibrosis in WT mice	TLR2 signaling promotes BLM-induced lung fibrosis by inducing IL-27 and chemokine production by respiratory epithelial cells, thereby inhibiting IL-17 production and recruiting inﬂammatory cells into the lungs.	Kim et al 2011	21930967
Tlr4	ENSMUSG00000039005	C57Bl/6J	KO Tlr4-/-	male and female	8-12 wk	BLM 1.25 - 5 U/kg, intratracheally	single dose, follow-up 0-21 days	Promoted lung fibrosis even at low doses of BLM	down_manip	pro_fib	anti_fib		No significant difference in cell surface TLR4 protein expression between AEC2s from patients with IPF and healthy donors	Liang et al 2016	27694932
Tmprss4	ENSMUSG00000032091	C57BL/6	KO Tmprss4-/- or Tmprss4+/-	NA	8-12 wk	Bleomycin sulfate 7 U/kg in 50 μl saline/mouse, intratracheally	single dose, follow-up 0-28 days	Reduced lung fibrosis	down_manip	anti_fib	pro_fib		TMPRSS4 is upregulated in IPF lungs	Valero-Jiménez et al 2018	29529050
Tnf	ENSMUSG00000024401	C57BL/6	Overexpression of Tnf	female	4 wk	BLM 150 mg/kg, intravenously	single dose, follow-up 0-6 wk	Promote lung fibrosis	up_manip	pro_fib	pro_fib		[See Tnf overexpression -- Fujita et al 2003, and Tnf KO -- Redente et al 2014] BLM-treated TG mice showed an enhanced expression of interleukin (IL)-2 and osteopontin (Spp1) mRNA in the lungs [See also Spp1 KO -- coincedes well with Tnf overexpression]	Nakama et al 1998	9457469
Tnf	ENSMUSG00000024401	C57BL/6	Overexpression of Tnf	NA	NA	BLM 0.2 U in 50 μl saline, intratracheally	single dose, follow-up 0-14 days	Reduced lung fibrosis	up_manip	anti_fib	anti_fib	"Large" lungs w/o fibrosis in BLM-treated TG mice	[See Tnf overexpression -- Nakama et al 1998, and Tnf KO -- Redente et al 2014] In vitro: The increased TNF-α protein levels in human IPF alveolar epithelial cells type II [Miyazaki et al 1995; PMID 7542280] BLM-treated TNF-α TG mice: an increase in PGE2 levels and downregulation of TNF receptor I	Fujita et al 2003	12816730
Tnf	ENSMUSG00000024401	C57BL/6J	KO Tnf-/-	male	6-8 wk	BLM 3 U/kg, intratracheally	single dose, follow-up 0-21 days	Reduced lung fibrosis	down_manip	anti_fib	pro_fib		[See Tnf overexpression -- Fujita et al 2003, and Nakama et al 1998]	Redente et al 2014	24325577
Tnfrsf1a	ENSMUSG00000030341	C57BL/6, BALB/c or 129/J	KO Tnfrsf1a-/-	female	6-10 wk	BLM 4 U/kg, intratracheally Silica 0.2 g/kg, intratracheally (separately from BLM)	BLM single dose, follow-up 0-14 days; Silica single dose, follow-up 0-28 days	Reduced lung injury, inflammation and fibrosis after BLM; Reduced lung injury and inflammation, but similar fibrotic response after Silica	down_manip	anti_fib	pro_fib		No evidence of collagen deposition and parenchymal and subpleural inflammation in lungs of BLM-treated KO mice. No significant diffirence in hydroxyproline content after Silica between KO and WT mice	Ortiz et al 1999	10101016
Tnfrsf1b	ENSMUSG00000028599	C57BL/6, BALB/c or 129/J	KO Tnfrsf1b-/-	female	6-10 wk	BLM 4 U/kg, intratracheally Silica 0.2 g/kg, intratracheally (separately from BLM)	BLM single dose, follow-up 0-14 days; Silica single dose, follow-up 0-28 days	Reduced lung injury, inflammation and fibrosis after BLM; Reduced lung injury and inflammation, but similar fibrotic response after Silica	down_manip	anti_fib	pro_fib		Enhaced expression of Tnfrsf1b mRNA after BLM and Silica in WT mice (in all three strains)	Ortiz et al 1999	10101016
Tnfsf10	ENSMUSG00000039304	BALB/c	KO Tnfsf10-/-	male	6-14 wk	BLM 2 mg/kg, intratrachealy	single dose, follow-up 0-21 days	Reduced lung fibrosis	down_manip	anti_fib	pro_fib		In humans: Tnfsf10 plays pro-inflammatory role in allergic airway disease and COPD through upregulation of the E3 through the ubiquitin ligase MID1 with subsequent deactivation of PP2A (protein phophatase 2A). In support to human studies, BLM upregulated MID1 in WT mice and downregulated PP2A. KO mice were protected from upregulation of MID1 and deactivation of PP2A	Collison et al 2019	30732588
Tph1	ENSMUSG00000040046	C57BL/6	KO Tph1	male	4–5 wk	Bleomycin hydrochloride 2 UI/kg in 0.5 ml saline, intratracheally	single dose, follow-up 0-21 days	Promoted lung fibrosis	down_manip	pro_fib	anti_fib		5-HT (synthesized by Tph1 protein) could facilitate collagen deposition, inflammation, and oxidative stress in BLM-induced lung fibrosis. 5-HT could be a biomarker of BLM lung fibrosis	Zhang et al 2018	29849496
Trib3	ENSMUSG00000032715	C57BL/6	Overexpression of Trib3	male	6-8 wk	BLM 3.5 mg/kg, intratracheally	single dose, follow-up 0-28 days	Promoted lung fibrosis	up_manip	pro_fib	pro_fib		Trib3 overexpression in BLM-treated mouse lungs → increased the expression of MAPK pathway-related and EMT-related genes and proteins	Yu et al 2019	31934168
Trim16	ENSMUSG00000047821	B6.Blmpf2C3H subcongenic mice	Overexpression of Trim16	NA	8-10 wk	BLM 100-125 units/kg via minipump, subcutaneously	continuous dose for 8 days, follow-up 0-7 wk	Promoted lung inflammation and fibrosis	up_manip	pro_fib	pro_fib		NB! BLM induces lung fibrosis in susceptible C57BL/6J mice but not in mice of the C3H/HeJ strain. This differential strain response has been used in prior studies to map BKM-induced lungt fibrosis susceptibility loci named Blmpf1 and Blmpf2. Trim16 was identified to have strain-dependent expression in the lung	Stefanov et al 2013	23341783
Trim33	ENSMUSG00000033014	SV129	KO Trim33-/-	NA	NA	BLM 1.5 mg/kg, intratracheally	single dose, follow-up 0-21 days	Promoted lung fibrosis	down_manip	pro_fib	anti_fib		TRIM33 is overexpressed in alveolar macrophages of IPF patients	Boutanquoi et al 2020	32184320
Trpm2	ENSMUSG00000009292	C57BL/6J	KO Trpm2	male	6-10 wk	BLM 1 mg/kg, intratracheally LPS 2.5 μg/body or 50 μg/body, intratracheally PARP inhibitors (PJ34 or 3-aminobezamide) 50 μl/10g, intraperitoneally	BLM and LPS single dose; PARP inhibitors single dose of each one, 1 h before injection of BLM; Follow-up 0-24 hours	Reduced BLM-induced lung inflammation; No significant differences in the severity of LPS-induced lung inflammation between KO and WT mice	down_manip	other	invalid		PARP induces ROS-mediated activation of Trpm protein activity. The expression of Trpm2 mRNA (qPCR) and Trpm2 protein (Western blotting) were observed in WT mice, but not in KO mice. PARP inhibitors markedly reduced BLM-induced recruitment of inflammatory cells and MIP-2 secretion in WT mice, but not in KO mice.	Yonezawa et al 2015	26600069
Tsc22d3	ENSMUSG00000031431	NA	Overexpression of Tsc22d3	NA	6-10 wk	BLM 1 U/kg, intratracheally	three doses weekly , follow-up 0-21 days	Promoted lung injury, inflammation and fibrosis	up_manip	pro_fib	pro_fib		Tsc22d3 is involved in control of T lymphocytes activation and apoptosis. In vitro: After stimulation by CD3/CD28 antibodies, peripheral naive CD4 T cells from TG mice secreted more Th-2 cytokines such as IL-4, IL-5, IL-13, and IL-10, and produce less Th-1 cytokines such as interferon-γ (IFN-γ ) than WT	Cannarile et al 2006	16204313
Txn1	ENSMUSG00000028367	C57/BL6	Overexpression of Txn1	NA	3 mo	BLM 2 units/kg, intratracheally; Alcohol starting at 5% of alcohol, ramping up over 2 weeks by 5% every 3 to 4 days to the final concentration of 20% in water	BLM single dose, follow-up 0-14 days Alcohol for 8 wk + BLM (single dose), follow-up 8 wk	Reduced lung injury	up_manip	other	invalid	Txn1 overexpression reduced TGF-β1 expression induced by chronic alcohol ingestion following BLM-induced lung injury		Sueblinvong et al 2016	27436123
Vegfa	ENSMUSG00000023951	C57BL/6	Overexpression of Vegfa	male and female	NA	BLM 0.15 U/kg, intratracheally	single dose, follow-up 0-14 days	Reduced lung fibrosis and mortality	up_manip	anti_fib	anti_fib		Vegfa expression is decreased in IPF lungs	Murray et al 2017	28814671
Vhl	ENSMUSG00000033933	C57BL/6	Overexpression of Vhl	NA	6-8 wk	BLM 0.05 U in PBS (50 μl) instilled in 2 aliquots (25 μl each), intratracheally	single dose, follow-up 0-21 days	Promoted lung fibrosis	up_manip	pro_fib	pro_fib		Higher levels of pVHL mRNA and protein in IPF vs control lungs	Zhou et al 2011	21642472
Vhl	ENSMUSG00000033933	NA	KO Vhl+/- or Vhl-/-	NA	NA	BLM 0.045 U, intratracheally	single dose, follow-up 0-21 days	Reduced lung fibrosis	down_manip	anti_fib	pro_fib		Increased levels of Vhl in fibroblastic foci in the lungs from IPF patients. BLM also induced Vhl in mouse lung fibroblasts (MLFs), but not in alveolar type II cells [Frew et al 2007, PMID 18006292]	Zhou et al 2016	26488390
Wnt10a	ENSMUSG00000026167	C57BL/6J	Overexpression of Wnt10a	male	8 wk	BLM 2.0 mg/kg, intratracheally	single dose, follow-up 0-14 days	Promoted lung inflammation and fibrosis	up_manip	pro_fib	pro_fib		Wnt10a overexpression promoted fibroproliferation via the TGF-β signaling, as observed in AE-IPF	Oda et al 2016	27071460
Yy1	ENSMUSG00000021264	C57BL/6	KO Yy1+/-or Yy1f/f	NA	6-12 wk	BLM 3 U/kg, intratracheally to WT only (examined fibroblasts isolated from the lungs); Silica 200-300 μg, intratracheally	BLM and silica separately, single dose, follow-up 0-21days	Reduced lung inflammation and fibrosis (in Silica model only; after in vivo administration of BLM to WT → investigation in vitro	down_manip	anti_fib	pro_fib	Yy1 protein levels in lung fibroblasts isolated from BLM-treated WT mice were dramatically increased compared with those of control (PBS-treated) mice	In vitro: The levels of YY1 protein were significantly higher in human IPF lung fibroblasts and murine models of lung fibrosis, including the aggregated pulmonary fibroblasts of fibrotic foci	Lin et al 2011	21169469
Zmpste24	ENSMUSG00000043207	C57BL/6	KO Zmpste24-/-	male	WT 4 wk and 79 wk; KO 4 wk and 13 wk (progeroid mice)	BLM 0.1 U in 50 μl saline, oropharyngeally	single dose, follow-up 0-21 days	Young WT and KO mice developed a similar fibrotic response. Old WT mice developed severe lung fibrosis, while Zmpste24‐/‐ progeroid mice displayed a much lower fibrotic response	down_manip	anti_fib	pro_fib		Zmpste24‐/‐ mice display accelerated aging: lack of Zmpste24 causes progeroid phenotypes in mice and humans. Protection of KO lungs against BLM was apperantly attributed to the upregulation of fibrosis‐related miRNAs (miR23a, 27a, 29a, 145a). NB! Aging is not only a major risk factor for the development of IPF but also worsens the fibrotic response and outcome in human and experimental fibrotic l…	Calyeca et al 2018	30530916
									down_manip - a down-regulating manipulation up_manip - a up-regulating manipulation *_manip_manual - manually adnotated	anti_fib - anti fibrosis pro_fib - pro fibrosis red color - not inferred	anti_fib - gene is antifibrotic in the experiment pro_fib - gene is profibrotic in the experiment invalid - can't be inferred
