# Supplementary material for: Systems biology analysis of lung fibrosis-related genes in the bleomycin mouse model
Source: Sci Rep. 2021 Sep 29;11:19269. doi: 10.1038/s41598-021-98674-6 (PMC8481473; doi:10.1038/s41598-021-98674-6)
Supplement: Supplementary file 2 — Supplementary Table 2. [file 41598_2021_98674_MOESM2_ESM.xlsx]

## Sheet: ST2
Suppl Table 2: Non-redundant genes/proteins that when manipulated impact the BLM-induced lung fibrosis in mice (total n = 216)
Targeted gene/protein	ENSEMBL ID	More than one study or manipulation	Consistency
Ackr2	ENSMUSG00000044534
Aebp1 (Aclp)	ENSMUSG00000020473
Akt1	ENSMUSG00000001729	OE↓ & KO↓	Not clear
Akt2	ENSMUSG00000004056	KO↓ & KO↓ & AKT inhibitor↓	Full
Alox5	ENSMUSG00000025701
Angptl2	ENSMUSG00000004105
Anxa2	ENSMUSG00000032231	KO↓ & KO↓	Full
Apcs	ENSMUSG00000026542
Arel1	ENSMUSG00000042350	OE↑ & KO↓	Full
Atp2a2 (SERCA2a)	ENSMUSG00000029467
Brp-39 (Chil1)	ENSMUSG00000064246
Capn1 [Calpain (protein)]	ENSMUSG00000024942
Cav1	ENSMUSG00000007655	OE↓ & KO↓ & KO↑ & KO↓	Partial
Cav2	ENSMUSG00000000058
Ccl2 (Mcp1)	ENSMUSG00000035385	OE↔ & KO↓	Partial
Ccn1	ENSMUSG00000028195
Ccn5	ENSMUSG00000027656
Ccr2	ENSMUSG00000049103	KO↓ & KO↓ & KO↓	Full
Cd19	ENSMUSG00000030724	OE↑ & KO↓	Full
Cd151	ENSMUSG00000025510
Cdkn2b	ENSMUSG00000073802
Cflar (C-Flip)	ENSMUSG00000026031
Chrna7	ENSMUSG00000030525
Cryɑb	ENSMUSG00000032060
Cthrc1	MGP_129S1SvImJ_G0021812
Ctsa	ENSMUSG00000017760
Ctsk	ENSMUSG00000028111
Cx3cr1	ENSMUSG00000052336
Cxcl10	ENSMUSG00000034855	OE↓ & KO↑ & KO↔ & OE↓	Partial
Cxcr3	ENSMUSG00000050232
Cxcr4	ENSMUSG00000045382
Cxxc5	ENSMUSG00000046668
Cyp27b1	ENSMUSG00000006724
Ddit3 (Chop)	ENSMUSG00000025408	KO↑ & KO↓ & KO↓	Partial
Dio2	ENSMUSG00000007682
Dpp4	ENSMUSG00000035000	OE↑ & KO↓ & Dpp-4 inhibitor↓	Full
Dusp1	ENSMUSG00000024190
Dusp10	ENSMUSG00000039384
Edn1 (Veet)	ENSMUSG00000021367
Elk1	ENSMUSG00000009406
Epha2	ENSMUSG00000006445
Fbln1	ENSMUSG00000006369
Fgf2	ENSMUSG00000037225	OE↓ & KO↑	Full
Fgf10	ENSMUSG00000021732
Fhl2	ENSMUSG00000008136
Flt1	ENSMUSG00000029648
Fosl2	ENSMUSG00000020009
Foxm1	ENSMUSG00000001517	KO↑ & KO↓ & Foxm1 inhibitor↓	Not clear/Yes*
Fstl1	ENSMUSG00000022816
Gab1	ENSMUSG00000031714
Gadd45a	ENSMUSG00000036390
Gata3	ENSMUSG00000015619
Glrx	ENSMUSG00000021591
Ggps1	ENSMUSG00000021302
Gpr17	ENSMUSG00000052229
Has2	ENSMUSG00000022367	OE↑ & OE↓ & KO↓	Full
Havcr2 (Tim3)	ENSMUSG00000020399
Hdac6	ENSMUSG00000031161	KO↔ & Hdac6 inhibitor↓	Not clear
Hif1a	ENSMUSG00000021109	KO↓ & HIF-1a/PDK1 axis inhibitor (DCA)↓	Full
Hmmr	ENSMUSG00000020330	OE↑ & KO↓	Full
Hpgds	ENSMUSG00000029919
Hspa1a	ENSMUSG00000091971
Hspa1b	ENSMUSG00000067284
Hspa5	ENSMUSG00000026864
Id1	ENSMUSG00000042745
Id2	ENSMUSG00000020644
Ifngr1	ENSMUSG00000020009
Igf1	ENSMUSG00000020053
Il1rl1	ENSMUSG00000026069	KO↓ & KO↓ & KO↓	Full
Il2ra	ENSMUSG00000016529
Il4ra	ENSMUSG00000030748
Il4	ENSMUSG00000000869	OE↓ & KO↑	Full
Il5	ENSMUSG00000036117	OE↑ & KO↑	Full [!]
Il6	ENSMUSG00000025746	OE↑ & KO↓	Full
Il9	ENSMUSG00000021538
Il10	ENSMUSG00000016529
Il11	ENSMUSG00000004371	KO↓ & anti-IL-11 Abs↓	Full
Il13	ENSMUSG00000020383
Il11ra1	ENSMUSG00000073889	KO↓ & anti-IL-11 Abs↓	Full
Il13ra2	ENSMUSG00000031289
Il17a	ENSMUSG00000025929	KO↓ & KO↓ & anti-IL-17a Abs↓	Full
Inpp5d (Ship1)	ENSMUSG00000026288	KO↑ & Mir155 KO↓	Full
Irf7	ENSMUSG00000025498
Itga3	ENSMUSG00000001507
Itln1 (Omentin-1; Intelectin-1)	ENSMUSG00000038209
Kl (Klotho)	ENSMUSG00000058488	OE↓ & KO↑	Full
Klf4	ENSMUSG00000003032	OE↓ & KO↑ & Mir145a KO↓	Full
Lclat1	ENSMUSG00000054469
Loxl1	ENSMUSG00000032334
Lpar1	ENSMUSG00000038668
Lpar2	ENSMUSG00000031861
Lrg1	ENSMUSG00000037095
Lrp5	ENSMUSG00000024913
Ltbp3	ENSMUSG00000024940
Ltc4s	ENSMUSG00000020377
Malat1	ENSMUSG00000092341
Map1lc3b	ENSMUSG00000031812	OE↓ & KO↑	Full [almost]
Map3k19	ENSMUSG00000051590
Mapkapk2 (Mk2)	ENSMUSG00000016528	KO↑ & KO↓ & MK2 inhibitor↓	Full [almost]
Mcat	ENSMUSG00000048755
Mep1a	ENSMUSG00000024313
Mep1b	ENSMUSG00000024313
Mfn1	ENSMUSG00000027668
Mfn2	ENSMUSG00000029020
Mir29b	ENSMUSG00000065604	OE↓ & Smad3 KO↓ & Tgfb1 OE↑ & inhibitor↓	Full
Mir34a	ENSMUSG00000065493	KO↑ & KO↑ & KO↑ & KO (20 mo)↓	Full [almost]
miR-34b-5p	[?]	miR-34b-5p KD↓ & Timp3 KO↑	Full
Mir145a	ENSMUSG00000065592	KO↓ & Klf4 OE↓ & Klf4 KO↑	Full
Mir155	ENSMUSG00000065397	KO↑ & KO↓ & LXRα antagonist↓ & Inpp5d KO↑	Partial
Mmp7	ENSMUSG00000018623	KO↓ & KO↓	Full
Mmp9	ENSMUSG00000017737
Mmp19	ENSMUSG00000025355
Mmp28	ENSMUSG00000020682
Mtor	ENSMUSG00000028991
Muc5b	ENSMUSG00000066108	OE↑ & KO↓	Full
Myd88	ENSMUSG00000032508
Ncf1	ENSMUSG00000015950
Neu3	ENSMUSG00000035239
Nfe2l2 (Nrf2)	ENSMUSG00000015839	KO↑ & KO↑	Full
Ninj1	ENSMUSG00000037966
Nos1	ENSMUSG00000029361
Nos2	ENSMUSG00000020826	KO↑ & KO↓ & Nos2 inhibitor↓	Partial
Nos3	ENSMUSG00000028978
Nox4	ENSMUSG00000030562
Nppc	ENSMUSG00000026241	KO↓Exogenous CNP↓	Full
Npr1 (NprA, Npr-A)	ENSMUSG00000027931	OE↓ & KO↑ & Exogenous ANP↓	Full
Nr1h3 (Lxra)	ENSMUSG00000025434	LXRα antagonist↓ & Mir155 KO↑	Full
Nrep	ENSMUSG00000042834
Ntn1	ENSMUSG00000020902
Nudt21	ENSMUSG00000031754
Ogg1	ENSMUSG00000030271
Osm	ENSMUSG00000058755
Parp1	ENSMUSG00000026496	KO↓ & KO↓	Full
Pgam5	ENSMUSG00000029500
Pik3cg (Pi3kg)	ENSMUSG00000020573
Pink1	ENSMUSG00000028756	KO↓ & KO↓ & KO↓	Full
Pirb	ENSMUSG00000058818
Pla2g4a	ENSMUSG00000056220
Plau	ENSMUSG00000021822
Plxnc1	ENSMUSG00000074785
Postn	ENSMUSG00000027750
Pou2af1	ENSMUSG00000032053
Ppara	ENSMUSG00000022383	KO↑ & PPAR-α ligand↓	Full
Pparg	ENSMUSG00000000440
Ppargc1a	ENSMUSG00000029167
Ppl	ENSMUSG00000039457
Prdx4	ENSMUSG00000025289
Prkaa1	ENSMUSG00000050697	KO↑ & AMPK activator ( Metformin)↓	Full
Pros1 (Protein S)	ENSMUSG00000022912	OE↓ & Exogenous hPS (Protein S)↓	Full
Psmd11	ENSMUSG00000017428
Ptger4 (EP4)	ENSMUSG00000039942	OE↓ & KO↑ & EP4 agonist↑	Full
Ptges	ENSMUSG00000050737
Ptgis	ENSMUSG00000017969
Ptgs1	ENSMUSG00000047250
Ptgs2	ENSMUSG00000032487
Ptpn13	ENSMUSG00000034573
Rac2	ENSMUSG00000033220	KO↓ & KO↓	Full
Rag1	ENSMUSG00000061311
Ramp2	ENSMUSG00000001240
Retnla (Fizz1)	ENSMUSG00000061100	[OE↔] & OE↑ & KO↓	Partial
Rgs2	ENSMUSG00000026360	KO↑ & Rgs2 agonist↓	Full
Rock1	ENSMUSG00000024290
Rock2	ENSMUSG00000020580
Rps6kb1	ENSMUSG00000020516
Rps6kb2	ENSMUSG00000024830
S100a4	ENSMUSG00000001020
S1pr2	ENSMUSG00000043895	KO↓ & KO↓	Full
S1pr3	ENSMUSG00000067586
Scgb1a1	ENSMUSG00000024653
Sdc1	ENSMUSG00000020592	OE↑ & KO↓	Full
Sdc2	ENSMUSG00000022261
Sdc4	ENSMUSG00000017009
Serpine1 (PAI-1)	ENSMUSG00000037411	OE↑ & KO↓ & KO↓ & KO (X-ray)↓	Full
Serpine2	ENSMUSG00000026249
Serpinb3d	ENSMUSG00000058017
Setd7	ENSMUSG00000037111
Sftpd	ENSMUSG00000021795	OE↓ & KO↑	Full
Sgpl1	ENSMUSG00000020097	KO↑ & KO↑	Full
Shh	ENSMUSG00000002633
Sirt1	ENSMUSG00000020063	OE↓ & Sirt1 activator (Resveratrol)↓	Full
Sirt3	ENSMUSG00000025486	OE↓ & KO↑ & KO↑	Full
Skp2	ENSMUSG00000054115	KO↓ & Skp2 inhibitor↓	Full
Smad3	ENSMUSG00000032402	KO↓ & KO↓ & Smad3 inhibitor↓& Mir29b OE↓	Full
Sod3	ENSMUSG00000072941	OE↓ & KO↑ & KO (Сrocidolite asbestos)↑	Full
Sphk1	ENSMUSG00000061878
Sphk2	ENSMUSG00000057342
Spp1 (Osteopontin)	ENSMUSG00000029304	KO↓ & KO↓	Full
Sulf2	ENSMUSG00000006800	OE↓ & KO↑	Full
Syt7	ENSMUSG00000024743
Tcrb	NA [?]
Terc	ENSMUSG00000064796
Tert	ENSMUSG00000021611
Tgfb1	ENSMUSG00000002603	OE↑ & OE↑ & TGF-β1 inhibitor↓ & Mir29a OE↓	Full
Tgm2	ENSMUSG00000037820
Tiam1	ENSMUSG00000002489
Timp1	ENSMUSG00000001131
Timp3	ENSMUSG00000020044	KO↑ & miR-34b-5p KD↓	Full
Tlr2	ENSMUSG00000027995	KO↓ & KO↓ & Tlr2 agonists↑	Full
Tlr4	ENSMUSG00000039005
Tmprss4	ENSMUSG00000032091
Tnf	ENSMUSG00000024401	OE↑ & OE↓ & KO↓	Partial
Tnfrsf1a	ENSMUSG00000030341
Tnfrsf1b	ENSMUSG00000028599
Tnfsf10	ENSMUSG00000039304
Tph1	ENSMUSG00000040046
Trib3	ENSMUSG00000032715
Trim16	ENSMUSG00000047821
Trim33	ENSMUSG00000033014
Trpm2	ENSMUSG00000009292
Tsc22d3	ENSMUSG00000031431
Txn1	ENSMUSG00000028367
Vegfa	ENSMUSG00000023951
Vhl	ENSMUSG00000033933	OE↑ & KO↓	Full
Wnt10a	ENSMUSG00000026167
Yy1	ENSMUSG00000021264
Zmpste24	ENSMUSG00000043207
