# Supplementary material for: Systems biology analysis of lung fibrosis-related genes in the bleomycin mouse model
Source: Sci Rep. 2021 Sep 29;11:19269. doi: 10.1038/s41598-021-98674-6 (PMC8481473; doi:10.1038/s41598-021-98674-6)
Supplement: Supplementary file 3 — Supplementary Table 3. [file 41598_2021_98674_MOESM3_ESM.xlsx]

## Sheet: Suppl Table 3
Suppl Table 3: Non-redundant genes/proteins that impact the BLM-induced lung fibrosis in mice and human IPF (total n = 214)
Targeted gene/protein	ENSEMBL ID	Type of manipulation and effect on BLM-induced lung fibrosis	Expression in IPF lungs	Consistency
Ackr2	ENSMUSG00000044534
Aebp1 (Aclp)	ENSMUSG00000020473	KO↓	↑	Yes
Akt1	ENSMUSG00000001729	KO↓	↑	Yes
Akt2	ENSMUSG00000004056	KO↓ & AKT inhibitor↓	↑	Yes
Alox5	ENSMUSG00000025701
Angptl2	ENSMUSG00000004105
Anxa2	ENSMUSG00000032231	KO↓	↓	Not clear
Apcs	ENSMUSG00000026542
Arel1	ENSMUSG00000042350	OE↑ & KO↓	↑	Yes
Atp2a2 (SERCA2a)	ENSMUSG00000029467	OE↓	↓	Yes
Brp-39 (Chil1)	ENSMUSG00000064246	KO↓	↑	Yes
Capn1 [Calpain (protein)]	ENSMUSG00000024942
Cav1	ENSMUSG00000007655	OE↓ & KO↓ & KO↑ & KO↑	↓	Yes (almost)
Cav2	ENSMUSG00000000058
Ccl2 (Mcp1)	ENSMUSG00000035385	OE↔ & KO↓	↑	Yes (almost)
Ccn1	ENSMUSG00000028195	OE↑	↑	Yes
Ccn5	ENSMUSG00000027656	OE↓	↓	Yes
Ccr2	ENSMUSG00000049103	KO↓ & KO↓ & KO↓	↑	Yes
Cd19	ENSMUSG00000030724
Cd151	ENSMUSG00000025510	KO↑	↓	Yes
Cdkn2b	ENSMUSG00000073802	KO↑	↓	Yes
Cflar (C-Flip)	ENSMUSG00000026031	[OE]↑ & Mir34 KO↑	↑	Yes
Chrna7	ENSMUSG00000030525
Cryɑb	ENSMUSG00000032060	KO↓	↑	Yes
Cthrc1	MGP_129S1SvImJ_G0021812
Ctsa	ENSMUSG00000017760	OE↓	↑	No
Ctsk	ENSMUSG00000028111
Cx3cr1	ENSMUSG00000052336
Cxcl10	ENSMUSG00000034855
Cxcr3	ENSMUSG00000050232
Cxcr4	ENSMUSG00000045382
Cxxc5	ENSMUSG00000046668
Cyp27b1	ENSMUSG00000006724	KO↑	↓	Yes
Ddit3 (Chop)	ENSMUSG00000025408	KO↓	↑	Yes
Dio2	ENSMUSG00000007682	KO↑	↑	No
Dpp4	ENSMUSG00000035000
Dusp1	ENSMUSG00000024190
Dusp10	ENSMUSG00000039384	KO↓	↑	Yes
Edn1 (Veet)	ENSMUSG00000021367
Elk1	ENSMUSG00000009406	KO↑	↓	Yes
Epha2	ENSMUSG00000006445
Fbln1	ENSMUSG00000006369	KO↓	↑	Yes
Fgf2	ENSMUSG00000037225	OE↓ & KO↑	[↑]?	Not clear
Fgf10	ENSMUSG00000021732
Fhl2	ENSMUSG00000008136
Flt1	ENSMUSG00000029648
Fosl2	ENSMUSG00000020009	KO↓	↑	Yes
Foxm1	ENSMUSG00000001517	[KO↑] KO↓ & Foxm1 inhibitor↓	↑	Yes
Fstl1	ENSMUSG00000022816
Gab1	ENSMUSG00000031714
Gadd45a	ENSMUSG00000036390
Gata3	ENSMUSG00000015619
Glrx	ENSMUSG00000021591	OE↓ in young but not in aged OE↔	↓	!Rather Yes than Not clear
Ggps1	ENSMUSG00000021302
Gpr17	ENSMUSG00000052229
Has2	ENSMUSG00000022367	OE↑ & OE↓ & KO↓	↑
Havcr2 (Tim3)	ENSMUSG00000020399	OE↑	↑	Yes
Hdac6	ENSMUSG00000031161	KO↔ but Hdac6 inhibition↓	↑	Yes / Partial
Hif1a	ENSMUSG00000021109
Hmmr	ENSMUSG00000020330	OE↑ & KO↓
Hpgds	ENSMUSG00000029919
Hspa1a	ENSMUSG00000091971	KO↓ in young but not in aged KO↔	↓	Yes / Partial
Hspa1b	ENSMUSG00000067284
Hspa5	ENSMUSG00000026864
Id1	ENSMUSG00000042745	KO↑	↑	No
Id2	ENSMUSG00000020644	OE↓	↔	Not clear
Ifngr1	ENSMUSG00000020009
Igf1	ENSMUSG00000020053	OE↔	↔	Yes
Il1rl1	ENSMUSG00000026069	KO↓ & KO↓ & KO↓	↑	Yes
Il2ra	ENSMUSG00000016529
Il4ra	ENSMUSG00000030748
Il4	ENSMUSG00000000869
Il5	ENSMUSG00000036117
Il6	ENSMUSG00000025746	OE↑ & KO↓	↑	Yes
Il9	ENSMUSG00000021538
Il10	ENSMUSG00000016529
Il11 (IL-11 protein)	ENSMUSG00000004371	KO↓ & anti-IL-11 Abs↓	↑	Yes
Il13	ENSMUSG00000020383	KO↓	↑	Yes
Il11ra1	ENSMUSG00000073889	KO↓ & anti-IL-11 Abs↓	↑	Yes
Il13ra2	ENSMUSG00000031289
Il17a	ENSMUSG00000025929	KO↓ & KO↓ & anti-IL-17a Abs↓	↑	Yes
Inpp5d (Ship1)	ENSMUSG00000026288
Irf7	ENSMUSG00000025498
Itga3	ENSMUSG00000001507
Itln1 (Omentin-1; Intelectin-1)	ENSMUSG00000038209
Kl (Klotho)	ENSMUSG00000058488	OE↓ & KO↑	↓	Yes
Klf4	ENSMUSG00000003032	OE↓ & KO↑ & Mir145a KO↓	↓	Yes
Lclat1	ENSMUSG00000054469	OE↓	↑	NO
Loxl1	ENSMUSG00000032334	KO↓	↑	Yes
Lpar1	ENSMUSG00000038668	KO↓	↑	Yes
Lpar2	ENSMUSG00000031861	KO↓	↔	Not clear
Lrg1	ENSMUSG00000037095	KO↓	↑	Yes
Lrp5	ENSMUSG00000024913
Ltbp3	ENSMUSG00000024940
Ltc4s	ENSMUSG00000020377
Malat1	ENSMUSG00000092341
Map1lc3b	ENSMUSG00000031812
Map3k19	ENSMUSG00000051590	Map3k19 inhibitor↓	↑	Yes
Mapkapk2 (Mk2)	ENSMUSG00000016528	KO↓ & MK2 inhibitor↓	↑	Yes
Mcat	ENSMUSG00000048755
Mep1a	ENSMUSG00000024313	KO↔	↔	Yes
Mep1b	ENSMUSG00000024313	KO↓	↔	Not clear
Mfn1	ENSMUSG00000027668
Mfn2	ENSMUSG00000029020
Mir29b	ENSMUSG00000065604	OE↓	↓	Yes
Mir34a	ENSMUSG00000065493	KO↑ & KO↑ & KO (20 mo) ↓ & KO↑	↑	Partial (Yes only in 20 mo)
miR-34b-5p	[?]
Mir145a	ENSMUSG00000065592	KO↓	↑	Yes
Mir155	ENSMUSG00000065397	KO↑	↓	Yes
Mmp7	ENSMUSG00000018623	KO↓ & KO↓	↑	Yes
Mmp9	ENSMUSG00000017737	OE↓	↑	No
Mmp19	ENSMUSG00000025355	KO↑	↑	Not clear
Mmp28	ENSMUSG00000020682
Mtor	ENSMUSG00000028991
Muc5b	ENSMUSG00000066108	OE↑ & KO↓	↑	Yes
Myd88	ENSMUSG00000032508
Ncf1	ENSMUSG00000015950
Neu3	ENSMUSG00000035239	KO↓	↑	Yes
Nfe2l2 (Nrf2)	ENSMUSG00000015839	KO↑ & KO↑
Ninj1	ENSMUSG00000037966	KO↓	↑	Yes
Nos1	ENSMUSG00000029361
Nos2	ENSMUSG00000020826
Nos3	ENSMUSG00000028978
Nox4	ENSMUSG00000030562	OE↑	↑	Yes
Nppc	ENSMUSG00000026241	KO↓Exogenous CNP↓	↑	Yes
Npr1 (NprA, Npr-A)	ENSMUSG00000027931
Nr1h3 (Lxra)	ENSMUSG00000025434	LXRα antagonist↓ & Mir155 KO↑	↑	Yes
Nrep	ENSMUSG00000042834
Ntn1	ENSMUSG00000020902
Nudt21	ENSMUSG00000031754	KO↑	[↓]?	Yes
Ogg1	ENSMUSG00000030271	OE↓	↓	Yes
Osm	ENSMUSG00000058755
Parp1	ENSMUSG00000026496	KO↓ & KO↓	↑	Yes
Pgam5	ENSMUSG00000029500
Pik3cg (Pi3kg)	ENSMUSG00000020573
Pink1	ENSMUSG00000028756	KO↑ & KO↑ & KO↑	↓	Yes
Pirb	ENSMUSG00000058818	KO↑	↑	No
Pla2g4a	ENSMUSG00000056220
Plau	ENSMUSG00000021822	OE↓	↑	No
Plxnc1	ENSMUSG00000074785	KO↑	↓	Yes
Postn	ENSMUSG00000027750	KO↓	↑	Yes
Pou2af1	ENSMUSG00000032053	KO↓	↑	Yes
Ppara	ENSMUSG00000022383	KO↑ & PPAR-α ligand↓	↓	Yes
Pparg	ENSMUSG00000000440	KO↑	↓	Yes
Ppargc1a	ENSMUSG00000029167	KO↓	↓	No
Ppl	ENSMUSG00000039457	KO↓	↑	Yes
Prdx4	ENSMUSG00000025289	OE↑	↑	Yes
Prkaa1	ENSMUSG00000050697	KO↑ & AMPK activator ( Metformin)↓	↓	Yes
Pros1 (Protein S)	ENSMUSG00000022912	OE↓ & Exogenous hPS (Protein S)↓	↓	Yes
Psmd11	ENSMUSG00000017428	OE↑	↑	Yes
Ptger4 (EP4)	ENSMUSG00000039942	OE↓ & KO↑	↓	Yes
Ptges	ENSMUSG00000050737	KO↑	↓	Yes
Ptgis	ENSMUSG00000017969
Ptgs1	ENSMUSG00000047250
Ptgs2	ENSMUSG00000032487	KO↑	↓	Yes
Ptpn13	ENSMUSG00000034573	KO↓	↑	Yes
Rac2	ENSMUSG00000033220
Rag1	ENSMUSG00000061311
Ramp2	ENSMUSG00000001240
Retnla (Fizz1)	ENSMUSG00000061100	[OE↔] & OE↑ & KO↓	↑	Yes
Rgs2	ENSMUSG00000026360	KO↑ & Rgs2 agonist↓	↓	Yes
Rock1	ENSMUSG00000024290	KO↓	↑	Yes
Rock2	ENSMUSG00000020580	KO↓	↑	Yes
Rps6kb1	ENSMUSG00000020516	KO↔	↑	Not clear
Rps6kb2	ENSMUSG00000024830	KO↔	↑	Not clear
S100a4	ENSMUSG00000001020
S1pr2	ENSMUSG00000043895	KO↓ & KO↓	↑	Yes
S1pr3	ENSMUSG00000067586
Scgb1a1	ENSMUSG00000024653
Sdc1	ENSMUSG00000020592	OE↑ & KO↓	↑	Yes
Sdc2	ENSMUSG00000022261
Sdc4	ENSMUSG00000017009
Serpine1 (PAI-1)	ENSMUSG00000037411	OE↑ & KO↓ & KO↓ & KO (X-ray)↓	↑	Yes
Serpine2	ENSMUSG00000026249	KO↑	↑	No
Serpinb3d	ENSMUSG00000058017	OE↑	↑	Yes
Setd7	ENSMUSG00000037111
Sftpd	ENSMUSG00000021795
Sgpl1	ENSMUSG00000020097	KO↑ & KO↑	↓	Yes
Shh	ENSMUSG00000002633	OE↑	↑	Yes
Sirt1	ENSMUSG00000020063	OE↓ & Sirt1 activator (Resveratrol)↓	↑	No/but YES!
Sirt3	ENSMUSG00000025486	OE↓ & KO↑ & KO↑	↓	Yes
Skp2	ENSMUSG00000054115
Smad3	ENSMUSG00000032402
Sod3	ENSMUSG00000072941
Sphk1	ENSMUSG00000061878	KO↓	↑	Yes
Sphk2	ENSMUSG00000057342	KO↔	↑	Not clear
Spp1 (Osteopontin)	ENSMUSG00000029304	KO↓ & KO↓	↑	Yes
Sulf2	ENSMUSG00000006800	OE↓ & KO↑	↑	No
Syt7	ENSMUSG00000024743	KO↓	↑	Yes
Tcrb	NA
Terc	ENSMUSG00000064796
Tert	ENSMUSG00000021611
Tgfb1	ENSMUSG00000002603	OE↑ & OE↑ & TGF-β1 inhibitor↓	↑	Yes
Tgm2	ENSMUSG00000037820	KO↓	↑	Yes
Tiam1	ENSMUSG00000002489
Timp1	ENSMUSG00000001131	KO↓	↑	Yes
Timp3	ENSMUSG00000020044
Tlr2	ENSMUSG00000027995	KO↓ & KO↓ & Tlr2 agonists↑	↑	Yes
Tlr4	ENSMUSG00000039005	KO↑	↔	Not clear
Tmprss4	ENSMUSG00000032091	KO↓	↑	Yes
Tnf	ENSMUSG00000024401	OE↑ & OE↓ & KO↓	↑	Not clear
Tnfrsf1a	ENSMUSG00000030341
Tnfrsf1b	ENSMUSG00000028599
Tnfsf10	ENSMUSG00000039304	KO↓	↑	Yes
Tph1	ENSMUSG00000040046
Trib3	ENSMUSG00000032715
Trim16	ENSMUSG00000047821
Trim33	ENSMUSG00000033014	KO↑	↑	Not clear
Trpm2	ENSMUSG00000009292
Tsc22d3	ENSMUSG00000031431
Txn1	ENSMUSG00000028367
Vegfa	ENSMUSG00000023951	OE↓	↓	Yes
Vhl	ENSMUSG00000033933	OE↑ & KO↓	↑	Yes
Wnt10a	ENSMUSG00000026167	OE↑	↑	Yes
Yy1	ENSMUSG00000021264	KO↓	↑	Yes
Zmpste24	ENSMUSG00000043207
