# Supplementary material for: Systems biology analysis of lung fibrosis-related genes in the bleomycin mouse model
Source: Sci Rep. 2021 Sep 29;11:19269. doi: 10.1038/s41598-021-98674-6 (PMC8481473; doi:10.1038/s41598-021-98674-6)
Supplement: Supplementary file 4 — Supplementary Table 4. [file 41598_2021_98674_MOESM4_ESM.xlsx]

## Sheet: All-Kegg
Supplementary Table ST4. Enrichment analysis. All KEGG pathways.
All results were obtained on David (https://david.ncifcrf.gov/). Ordered from most to least significant.
Category	Term		Count	%	PValue	Genes	List Total	Pop Hits	Pop Total	Fold Enrichment	Bonferroni	Benjamini	FDR	Class
KEGG_PATHWAY	mmu04060	Cytokine-cytokine receptor interaction	17	14.5299	3.68547e-09	16198, 13051, 16153, 16163, 16157, 20296, 16156, 16189, 16190, 16193, 16171, 16191, 12772, 15979, 12766, 15945, 12767	83	242	7691	6.50936	5.97047e-07	5.97047e-07	4.42257e-07	Cytokine signaling			Cytokine signaling
KEGG_PATHWAY	mmu04630	Jak-STAT signaling pathway	13	11.1111	3.41378e-08	16165, 16198, 16153, 16163, 16157, 16156, 16189, 16190, 16193, 16191, 11652, 11651, 15979	83	145	7691	8.30769	5.5303e-06	2.76516e-06	2.04827e-06	Jak-STAT signaling pathway			Inflammation
KEGG_PATHWAY	mmu04066	HIF-1 signaling pathway	11	9.40171	1.04354e-07	16000, 15251, 18126, 18127, 14254, 56717, 11652, 11651, 15979, 16193, 13614	83	102	7691	9.99303	1.69052e-05	5.6351e-06	4.17415e-06	Oxygen homeostasis			Immune function
KEGG_PATHWAY	mmu05321	Inflammatory bowel disease (IBD)	8	6.83761	2.63689e-06	16153, 16163, 16189, 16190, 15979, 16193, 16171, 16191	83	59	7691	12.5644	0.000427086	0.000106794	7.91068e-05	Inflammation			Cancer
KEGG_PATHWAY	mmu04151	PI3K-Akt signaling pathway	16	13.6752	3.51602e-06	16000, 14173, 18127, 14254, 16400, 16189, 14165, 16190, 16193, 13836, 56717, 11652, 11651, 53978, 12478, 14745	83	351	7691	4.22394	0.000569433	0.000113919	8.43844e-05	Inflammation			Reaction to pathogen
KEGG_PATHWAY	mmu05142	Chagas disease (American trypanosomiasis)	9	7.69231	1.23748e-05	16153, 18126, 17874, 20296, 11652, 11651, 15979, 16193, 12633	83	103	7691	8.09674	0.00200273	0.000288853	0.000213965	Reaction to pathogen			Oxygen homeostasis
KEGG_PATHWAY	mmu05162	Measles	10	8.54701	1.27369e-05	54123, 193740, 16163, 17874, 16189, 11652, 15511, 11651, 15979, 16193	83	136	7691	6.81343	0.00206126	0.000288853	0.000213965	Reaction to pathogen			MAPK signaling pathway
KEGG_PATHWAY	mmu05145	Toxoplasmosis	9	7.69231	1.42643e-05	193740, 16153, 18126, 17874, 11652, 15511, 11651, 15979, 11689	83	105	7691	7.94251	0.00230817	0.000288853	0.000213965	Reaction to pathogen			TNF signaling pathway
KEGG_PATHWAY	mmu04640	Hematopoietic cell lineage	8	6.83761	3.05385e-05	16400, 16157, 16156, 16189, 16190, 16193, 12478, 16191	83	85	7691	8.72119	0.00493509	0.000549693	0.00040718	Immunity			Jak-STAT signaling pathway
KEGG_PATHWAY	mmu05205	Proteoglycans in cancer	11	9.40171	5.37056e-05	16000, 14173, 15251, 12390, 17395, 56717, 12389, 14388, 11652, 11651, 13712	83	203	7691	5.02113	0.0086628	0.000805836	0.000596916	Cancer			Asthma
KEGG_PATHWAY	mmu05140	Leishmaniasis	7	5.98291	5.5908e-05	16153, 18126, 17874, 16189, 17969, 13712, 15979	83	64	7691	10.135	0.00901646	0.000805836	0.000596916	Reaction to pathogen
KEGG_PATHWAY	mmu05200	Pathways in cancer	15	12.8205	6.31187e-05	16000, 14173, 15251, 18126, 16400, 17395, 14165, 16193, 56717, 11652, 11651, 12579, 12767, 53978, 14745	83	395	7691	3.51883	0.0101735	0.000805836	0.000596916	Cancer
KEGG_PATHWAY	mmu04010	MAPK signaling pathway	12	10.2564	6.46658e-05	14173, 193740, 13198, 17164, 14165, 13197, 19252, 11652, 15511, 63953, 11651, 13712	83	251	7691	4.43009	0.0104215	0.000805836	0.000596916	MAPK signaling pathway
KEGG_PATHWAY	mmu05164	Influenza A	10	8.54701	7.82876e-05	54123, 193740, 17874, 20296, 11652, 15511, 11651, 15979, 16193, 15945	83	171	7691	5.41887	0.012603	0.0009059	0.000671037	Reaction to pathogen
KEGG_PATHWAY	mmu05310	Asthma	5	4.2735	0.000108432	16198, 16153, 16163, 16189, 16191	83	24	7691	19.3047	0.0174135	0.00117107	0.000867456	Asthma
KEGG_PATHWAY	mmu04668	TNF signaling pathway	8	6.83761	0.00015015	17395, 20296, 11652, 11651, 16193, 15945, 13614, 12633	83	109	7691	6.80093	0.0240326	0.00152027	0.00112612	TNF signaling pathway
KEGG_PATHWAY	mmu04015	Rap1 signaling pathway	10	8.54701	0.000425117	16000, 14173, 13836, 14254, 14165, 11652, 11651, 15901, 53978, 14745	83	214	7691	4.33003	0.0665647	0.00405111	0.00300082
KEGG_PATHWAY	mmu04620	Toll-like receptor signaling pathway	7	5.98291	0.000691019	54123, 17874, 13038, 11652, 11651, 16193, 15945	83	101	7691	6.42216	0.105941	0.00621917	0.00460679
KEGG_PATHWAY	mmu04664	Fc epsilon RI signaling pathway	6	5.12821	0.000750624	16163, 16189, 16331, 11652, 11651, 16191	83	68	7691	8.17612	0.114539	0.00640006	0.00474079
KEGG_PATHWAY	mmu04672	Intestinal immune network for IgA production	5	4.2735	0.000987329	16153, 16189, 16193, 12767, 16191	83	42	7691	11.0313	0.147879	0.00799737	0.00592397
KEGG_PATHWAY	mmu04062	Chemokine signaling pathway	9	7.69231	0.00109423	13051, 20296, 17969, 11652, 11651, 12772, 12766, 15945, 12767	83	196	7691	4.25492	0.162524	0.0084412	0.00625274
KEGG_PATHWAY	mmu05323	Rheumatoid arthritis	6	5.12821	0.0017493	14254, 20296, 16156, 13038, 16193, 16171	83	82	7691	6.78019	0.246959	0.0128812	0.00954166
KEGG_PATHWAY	mmu05152	Tuberculosis	8	6.83761	0.00261731	16153, 18126, 17874, 13115, 11652, 11651, 15979, 16193	83	176	7691	4.21194	0.345942	0.0184349	0.0136555
KEGG_PATHWAY	mmu04014	Ras signaling pathway	9	7.69231	0.00292425	16000, 14173, 13836, 14254, 14165, 14388, 11652, 11651, 13712	83	229	7691	3.64176	0.377756	0.0192019	0.0142236
KEGG_PATHWAY	mmu04068	FoxO signaling pathway	7	5.98291	0.00296326	16000, 16153, 13197, 11652, 11651, 12579, 16193	83	134	7691	4.84059	0.381687	0.0192019	0.0142236
KEGG_PATHWAY	mmu04550	Signaling pathways regulating pluripotency of stem cells	7	5.98291	0.00342964	16000, 14173, 11652, 16600, 11651, 15902, 15901	83	138	7691	4.70028	0.426821	0.0213693	0.0158291
KEGG_PATHWAY	mmu04915	Estrogen signaling pathway	6	5.12821	0.00381393	193740, 18127, 17395, 11652, 15511, 11651	83	98	7691	5.67322	0.461538	0.0228836	0.0169508
KEGG_PATHWAY	mmu05161	Hepatitis B	7	5.98291	0.00452416	54123, 17874, 17395, 11652, 11651, 13712, 16193	83	146	7691	4.44273	0.520292	0.0261755	0.0193893
KEGG_PATHWAY	mmu04510	Focal adhesion	8	6.83761	0.0063762	16000, 12390, 16400, 14254, 12389, 11652, 11651, 13712	83	207	7691	3.58117	0.645218	0.0356188	0.0263843
KEGG_PATHWAY	mmu05218	Melanoma	5	4.2735	0.00678769	16000, 14173, 14165, 11652, 11651	83	71	7691	6.52554	0.668244	0.0366535	0.0271507
KEGG_PATHWAY	mmu04141	Protein processing in endoplasmic reticulum	7	5.98291	0.00885299	193740, 14828, 12955, 13198, 18024, 12333, 15511	83	168	7691	3.86094	0.763207	0.046264	0.0342696
KEGG_PATHWAY	mmu04380	Osteoclast differentiation	6	5.12821	0.0108894	14200, 13038, 17969, 11652, 11651, 15979	83	126	7691	4.41251	0.830306	0.0551277	0.0408353
KEGG_PATHWAY	mmu05222	Small cell lung cancer	5	4.2735	0.0121486	18126, 16400, 11652, 11651, 12579	83	84	7691	5.51563	0.861949	0.0596388	0.0441769
KEGG_PATHWAY	mmu04012	ErbB signaling pathway	5	4.2735	0.0136835	56717, 14388, 11652, 11651, 13712	83	87	7691	5.32544	0.89269	0.0651978	0.0482946
KEGG_PATHWAY	mmu05144	Malaria	4	3.4188	0.0143151	16153, 17874, 20296, 16193	83	48	7691	7.72189	0.903267	0.0662583	0.0490802
KEGG_PATHWAY	mmu00220	Arginine biosynthesis	3	2.5641	0.0170734	18125, 18126, 18127	83	19	7691	14.6309	0.938565	0.0768303	0.0569113
KEGG_PATHWAY	mmu04660	T cell receptor signaling pathway	5	4.2735	0.0224543	16153, 16189, 11652, 11651, 16191	83	101	7691	4.58726	0.974753	0.0964429	0.0714392
KEGG_PATHWAY	mmu05134	Legionellosis	4	3.4188	0.0226224	193740, 17874, 15511, 16193	83	57	7691	6.50264	0.975447	0.0964429	0.0714392
KEGG_PATHWAY	mmu04150	mTOR signaling pathway	4	3.4188	0.0247578	16000, 56717, 11652, 11651	83	59	7691	6.28221	0.982772	0.102198	0.0757024
KEGG_PATHWAY	mmu04210	Apoptosis	4	3.4188	0.025865	12333, 11652, 11651, 12633	83	60	7691	6.17751	0.985668	0.102198	0.0757024
KEGG_PATHWAY	mmu04370	VEGF signaling pathway	4	3.4188	0.025865	18127, 17164, 11652, 11651	83	60	7691	6.17751	0.985668	0.102198	0.0757024
KEGG_PATHWAY	mmu04931	Insulin resistance	5	4.2735	0.0295643	18127, 56717, 11652, 11651, 16193	83	110	7691	4.21194	0.992262	0.114034	0.0844695
KEGG_PATHWAY	mmu05230	Central carbon metabolism in cancer	4	3.4188	0.0305567	15251, 56717, 11652, 11651	83	64	7691	5.79142	0.993444	0.114376	0.0847229
KEGG_PATHWAY	mmu05202	Transcriptional misregulation in cancer	6	5.12821	0.0310651	16000, 13198, 14254, 17395, 15902, 16193	83	165	7691	3.36955	0.993978	0.114376	0.0847229
KEGG_PATHWAY	mmu05214	Glioma	4	3.4188	0.0317951	16000, 56717, 11652, 11651	83	65	7691	5.70232	0.99467	0.114462	0.0847869
KEGG_PATHWAY	mmu04919	Thyroid hormone signaling pathway	5	4.2735	0.0331076	15251, 13371, 56717, 11652, 11651	83	114	7691	4.06415	0.995722	0.116596	0.0863677
KEGG_PATHWAY	mmu05211	Renal cell carcinoma	4	3.4188	0.0356665	15251, 14388, 11652, 11651	83	68	7691	5.45074	0.997215	0.122936	0.0910634
KEGG_PATHWAY	mmu04662	B cell receptor signaling pathway	4	3.4188	0.0383768	16331, 11652, 11651, 12478	83	70	7691	5.29501	0.998235	0.129522	0.0959419
KEGG_PATHWAY	mmu05133	Pertussis	4	3.4188	0.044104	16153, 18126, 17874, 16193	83	74	7691	5.00879	0.999329	0.145813	0.10801
KEGG_PATHWAY	mmu05020	Prion diseases	3	2.5641	0.0479104	14828, 13712, 16193	83	33	7691	8.42388	0.999649	0.15523	0.114985
KEGG_PATHWAY	mmu05132	Salmonella infection	4	3.4188	0.0502337	18126, 17874, 15979, 16193	83	78	7691	4.75193	0.999763	0.159566	0.118197
KEGG_PATHWAY	mmu05143	African trypanosomiasis	3	2.5641	0.0532623	16153, 17874, 16193	83	35	7691	7.94251	0.999859	0.165932	0.122913
KEGG_PATHWAY	mmu04666	Fc gamma R-mediated phagocytosis	4	3.4188	0.0601626	16331, 17969, 11652, 11651	83	84	7691	4.41251	0.999957	0.183893	0.136217
KEGG_PATHWAY	mmu05215	Prostate cancer	4	3.4188	0.0672556	16000, 56717, 11652, 11651	83	88	7691	4.21194	0.999987	0.201767	0.149457
KEGG_PATHWAY	mmu05231	Choline metabolism in cancer	4	3.4188	0.0927609	15251, 56717, 11652, 11651	83	101	7691	3.66981	1	0.272259	0.201673
KEGG_PATHWAY	mmu04022	cGMP-PKG signaling pathway	5	4.2735	0.095789	18127, 11938, 18160, 11652, 11651	83	163	7691	2.84241	1	0.272259	0.201673
KEGG_PATHWAY	mmu00330	Arginine and proline metabolism	3	2.5641	0.0957948	18125, 18126, 18127	83	49	7691	5.67322	1	0.272259	0.201673

## Sheet: All-BP
Supplementary Table ST4. Enrichment analysis. All biological processes.
Category	Term		Count	%	PValue	Genes	List Total	Pop Hits	Pop Total	Fold Enrichment	Bonferroni	Benjamini	FDR
GOTERM_BP_DIRECT	GO:0006954	inflammatory response	21	17.9487	4.2197e-14	17288, 16153, 16163, 18126, 17874, 17164, 20296, 18024, 59289, 16193, 16171, 16191, 13836, 17969, 11651, 12772, 12766, 15945, 11689, 12654, 171285	115	344	18082	9.59863	7.07501e-11	7.07643e-11	6.67978e-11
GOTERM_BP_DIRECT	GO:0008285	negative regulation of cell proliferation	19	16.2393	3.23855e-11	16000, 14173, 18125, 16153, 18159, 12390, 18127, 16331, 14165, 14462, 17082, 16193, 22403, 193740, 50490, 12389, 13115, 16600, 12579	115	384	18082	7.77985	5.43105e-08	2.71553e-08	2.56331e-08
GOTERM_BP_DIRECT	GO:0048661	positive regulation of smooth muscle cell proliferation	10	8.54701	1.82295e-09	16000, 14173, 15251, 16163, 17874, 56717, 11651, 15902, 16193, 13614	115	80	18082	19.6543	3.05709e-06	1.01903e-06	9.61911e-07
GOTERM_BP_DIRECT	GO:0001666	response to hypoxia	13	11.1111	3.126e-09	18125, 15251, 18126, 18159, 14254, 20296, 13482, 50490, 12955, 11441, 12389, 13614, 12767	115	192	18082	10.6461	5.24229e-06	1.31058e-06	1.23712e-06
GOTERM_BP_DIRECT	GO:0045766	positive regulation of angiogenesis	11	9.40171	4.68277e-09	13051, 14173, 15251, 18127, 14254, 17395, 18024, 11441, 12766, 12654, 76905	115	121	18082	14.2941	7.85297e-06	1.5706e-06	1.48256e-06
GOTERM_BP_DIRECT	GO:0008284	positive regulation of cell proliferation	18	15.3846	5.00355e-08	16000, 14173, 15251, 16157, 13482, 16156, 16189, 14165, 16193, 16191, 15117, 11441, 16973, 14235, 15902, 12766, 15945, 13614	115	542	18082	5.22182	8.3906e-05	1.37978e-05	1.30244e-05
GOTERM_BP_DIRECT	GO:0006935	chemotaxis	10	8.54701	5.75935e-08	13051, 14254, 20296, 14165, 16007, 59289, 12772, 12766, 15945, 12767	115	118	18082	13.325	9.65797e-05	1.37978e-05	1.30244e-05
GOTERM_BP_DIRECT	GO:0045893	positive regulation of transcription, DNA-templated	18	15.3846	1.1983e-07	16000, 14173, 18125, 15251, 16153, 13198, 16189, 18024, 14165, 14462, 16193, 16191, 54123, 16600, 16973, 14235, 13712, 15902	115	576	18082	4.91359	0.000200935	2.51194e-05	2.37114e-05
GOTERM_BP_DIRECT	GO:0007568	aging	11	9.40171	1.43024e-07	14173, 16153, 50490, 12955, 16591, 20296, 18024, 13115, 17393, 11651, 16193	115	173	18082	9.99759	0.000239823	2.66502e-05	2.51564e-05
GOTERM_BP_DIRECT	GO:0043154	negative regulation of cysteine-type endopeptidase activity involved in apoptotic process	8	6.83761	2.0927e-07	16000, 12955, 11652, 15511, 16600, 11651, 16193, 12633	115	67	18082	18.7743	0.000350884	3.19042e-05	3.01158e-05
GOTERM_BP_DIRECT	GO:0001938	positive regulation of endothelial cell proliferation	8	6.83761	2.0927e-07	14173, 16153, 12390, 20296, 56717, 12389, 11651, 76905	115	67	18082	18.7743	0.000350884	3.19042e-05	3.01158e-05
GOTERM_BP_DIRECT	GO:0043410	positive regulation of MAPK cascade	9	7.69231	3.03408e-07	16000, 12390, 14254, 16156, 14165, 14388, 16193, 53978, 14745	115	104	18082	13.6069	0.000508685	4.24012e-05	4.00245e-05
GOTERM_BP_DIRECT	GO:0001525	angiogenesis	12	10.2564	3.32401e-07	14173, 12306, 15251, 13836, 18127, 14254, 58223, 20296, 14165, 12389, 12772, 12766	115	239	18082	7.89463	0.000557282	4.28798e-05	4.04763e-05
GOTERM_BP_DIRECT	GO:0043066	negative regulation of apoptotic process	17	14.5299	5.19959e-07	16000, 18125, 15251, 16153, 68497, 17395, 14200, 19252, 16193, 14828, 12955, 16007, 11652, 15511, 11651, 15901, 12633	115	566	18082	4.7226	0.000871592	6.22837e-05	5.87925e-05
GOTERM_BP_DIRECT	GO:0060135	maternal process involved in female pregnancy	6	5.12821	6.5899e-07	16400, 16157, 20296, 56717, 17393, 171285	115	27	18082	34.9411	0.00110452	7.36751e-05	6.95455e-05
GOTERM_BP_DIRECT	GO:0045944	positive regulation of transcription from RNA polymerase II promoter	22	18.8034	9.375e-07	16000, 14173, 18125, 15251, 16153, 13198, 16156, 16189, 18024, 14165, 14462, 16193, 16171, 54123, 16007, 11652, 16600, 11651, 16973, 14235, 13712, 13614	115	995	18082	3.47655	0.00157095	9.82617e-05	9.27539e-05
GOTERM_BP_DIRECT	GO:0050731	positive regulation of peptidyl-tyrosine phosphorylation	8	6.83761	3.47069e-06	16000, 12390, 16156, 16189, 14165, 56717, 16193, 16191	115	101	18082	12.4542	0.00580346	0.000342374	0.000323183
GOTERM_BP_DIRECT	GO:0043032	positive regulation of macrophage activation	5	4.2735	4.28317e-06	16153, 16163, 17082, 16190, 171285	115	18	18082	43.6763	0.00715716	0.000384588	0.000363031
GOTERM_BP_DIRECT	GO:0032496	response to lipopolysaccharide	10	8.54701	4.35729e-06	16163, 16949, 18126, 17874, 17164, 14165, 13115, 63953, 15945, 13614	115	197	18082	7.98146	0.00728056	0.000384588	0.000363031
GOTERM_BP_DIRECT	GO:0043065	positive regulation of apoptotic process	12	10.2564	8.81404e-06	15251, 50490, 18127, 13198, 17395, 16331, 13197, 16007, 19252, 11651, 16193, 14745	115	335	18082	5.63229	0.0146725	0.000739057	0.000697631
GOTERM_BP_DIRECT	GO:0071260	cellular response to mechanical stimulus	7	5.98291	9.7659e-06	18125, 16163, 18127, 13197, 12389, 17393, 11651	115	78	18082	14.1108	0.0162441	0.000765443	0.000722538
GOTERM_BP_DIRECT	GO:0016064	immunoglobulin mediated immune response	5	4.2735	1.00416e-05	16165, 54123, 17874, 16331, 16190	115	22	18082	35.7352	0.0166988	0.000765443	0.000722538
GOTERM_BP_DIRECT	GO:0071347	cellular response to interleukin-1	7	5.98291	1.13093e-05	15251, 20296, 15117, 16193, 16171, 13614, 12654	115	80	18082	13.758	0.0187871	0.000824596	0.000778375
GOTERM_BP_DIRECT	GO:0042127	regulation of cell proliferation	10	8.54701	1.36724e-05	16000, 15251, 18126, 17874, 16190, 16600, 17393, 14235, 16193, 15945	115	227	18082	6.92664	0.0226679	0.000955359	0.000901809
GOTERM_BP_DIRECT	GO:0001934	positive regulation of protein phosphorylation	9	7.69231	2.16797e-05	14173, 12306, 17395, 16189, 56717, 16007, 11652, 11651, 12767	115	184	18082	7.69083	0.0357042	0.00145427	0.00137276
GOTERM_BP_DIRECT	GO:2000352	negative regulation of endothelial cell apoptotic process	5	4.2735	2.72985e-05	16153, 16163, 16189, 18024, 14462	115	28	18082	28.0776	0.0447481	0.00176075	0.00166206
GOTERM_BP_DIRECT	GO:0009408	response to heat	6	5.12821	2.94013e-05	16000, 193740, 18125, 20296, 15511, 16193	115	57	18082	16.551	0.0481109	0.00182615	0.00172379
GOTERM_BP_DIRECT	GO:0051897	positive regulation of protein kinase B signaling	7	5.98291	3.4097e-05	16000, 14173, 50490, 14462, 56717, 16193, 12654	115	97	18082	11.3468	0.0555775	0.00204217	0.0019277
GOTERM_BP_DIRECT	GO:0019221	cytokine-mediated signaling pathway	8	6.83761	3.87694e-05	13051, 17874, 16157, 20296, 12772, 15979, 16193, 16191	115	146	18082	8.6156	0.062949	0.00224194	0.00211628
GOTERM_BP_DIRECT	GO:0071560	cellular response to transforming growth factor beta stimulus	6	5.12821	4.09453e-05	13051, 50490, 18127, 12389, 15901, 13614	115	61	18082	15.4657	0.0663622	0.00228884	0.00216055
GOTERM_BP_DIRECT	GO:0030335	positive regulation of cell migration	9	7.69231	4.374e-05	16000, 14828, 14254, 15117, 16007, 11652, 15945, 13614, 12767	115	203	18082	6.971	0.0707279	0.00231956	0.00218955
GOTERM_BP_DIRECT	GO:0010628	positive regulation of gene expression	12	10.2564	4.42612e-05	14173, 15251, 16400, 18024, 14462, 56717, 12389, 11652, 16600, 15902, 16193, 15901	115	399	18082	4.72887	0.0715397	0.00231956	0.00218955
GOTERM_BP_DIRECT	GO:0006955	immune response	10	8.54701	5.65164e-05	16198, 16153, 16163, 17874, 20296, 16189, 12772, 16193, 15945, 16191	115	272	18082	5.78069	0.0904277	0.00287206	0.00271108
GOTERM_BP_DIRECT	GO:0051091	positive regulation of sequence-specific DNA binding transcription factor activity	7	5.98291	5.92572e-05	16153, 16189, 11651, 16973, 16193, 13614, 16191	115	107	18082	10.2864	0.0945989	0.00292277	0.00275895
GOTERM_BP_DIRECT	GO:0048514	blood vessel morphogenesis	5	4.2735	6.74753e-05	15251, 13836, 14254, 14165, 13614	115	35	18082	22.4621	0.106992	0.0032218	0.00304121
GOTERM_BP_DIRECT	GO:0071356	cellular response to tumor necrosis factor	7	5.98291	6.91622e-05	20296, 18024, 14462, 15117, 16193, 13614, 12654	115	110	18082	10.0058	0.109515	0.0032218	0.00304121
GOTERM_BP_DIRECT	GO:0048662	negative regulation of smooth muscle cell proliferation	5	4.2735	9.37487e-05	170731, 18127, 18160, 12389, 16600	115	38	18082	20.6888	0.145487	0.00413728	0.00390537
GOTERM_BP_DIRECT	GO:0043491	protein kinase B signaling	5	4.2735	9.37487e-05	16000, 13836, 20296, 11652, 11651	115	38	18082	20.6888	0.145487	0.00413728	0.00390537
GOTERM_BP_DIRECT	GO:0009967	positive regulation of signal transduction	4	3.4188	0.000105082	15185, 14462, 12389, 11652	115	15	18082	41.9293	0.161576	0.00451851	0.00426524
GOTERM_BP_DIRECT	GO:0000187	activation of MAPK activity	6	5.12821	0.000117958	16000, 14165, 11441, 14388, 53978, 14745	115	76	18082	12.4133	0.179488	0.00494538	0.00466818
GOTERM_BP_DIRECT	GO:0045429	positive regulation of nitric oxide biosynthetic process	5	4.2735	0.000182914	56717, 11652, 16600, 11651, 16193	115	45	18082	17.4705	0.264184	0.0073862	0.00697218
GOTERM_BP_DIRECT	GO:0046849	bone remodeling	4	3.4188	0.000185872	13836, 16998, 16973, 16193	115	18	18082	34.9411	0.267825	0.0073862	0.00697218
GOTERM_BP_DIRECT	GO:0070374	positive regulation of ERK1 and ERK2 cascade	8	6.83761	0.00018939	14173, 50490, 20296, 14165, 16193, 12654, 171285, 12633	115	188	18082	6.69084	0.272133	0.0073862	0.00697218
GOTERM_BP_DIRECT	GO:0050880	regulation of blood vessel size	4	3.4188	0.00021971	18159, 18127, 18160, 13614	115	19	18082	33.1021	0.308225	0.00837396	0.00790458
GOTERM_BP_DIRECT	GO:0010629	negative regulation of gene expression	9	7.69231	0.000276207	16000, 12955, 18126, 14462, 16600, 11651, 15902, 15901, 171285	115	265	18082	5.34005	0.370773	0.0102933	0.00971635
GOTERM_BP_DIRECT	GO:0031284	positive regulation of guanylate cyclase activity	3	2.5641	0.000389157	18125, 18126, 18127	115	5	18082	94.3409	0.479385	0.0138855	0.0131071
GOTERM_BP_DIRECT	GO:0010574	regulation of vascular endothelial growth factor production	3	2.5641	0.000389157	20296, 12772, 16193	115	5	18082	94.3409	0.479385	0.0138855	0.0131071
GOTERM_BP_DIRECT	GO:0030574	collagen catabolic process	4	3.4188	0.000448501	17395, 58223, 13038, 17393	115	24	18082	26.2058	0.528721	0.0156695	0.0147912
GOTERM_BP_DIRECT	GO:0006527	arginine catabolic process	3	2.5641	0.000581329	18125, 18126, 18127	115	6	18082	78.6174	0.622872	0.0198957	0.0187805
GOTERM_BP_DIRECT	GO:1901216	positive regulation of neuron death	4	3.4188	0.000639295	18125, 13198, 56717, 13712	115	27	18082	23.294	0.657827	0.0210215	0.0198432
GOTERM_BP_DIRECT	GO:0032689	negative regulation of interferon-gamma production	4	3.4188	0.000639295	16153, 14462, 17082, 171285	115	27	18082	23.294	0.657827	0.0210215	0.0198432
GOTERM_BP_DIRECT	GO:0070373	negative regulation of ERK1 and ERK2 cascade	5	4.2735	0.000799305	16000, 12389, 19252, 16600, 14114	115	66	18082	11.9117	0.738408	0.0256456	0.0242081
GOTERM_BP_DIRECT	GO:0010870	positive regulation of receptor biosynthetic process	3	2.5641	0.000810506	15185, 15251, 13614	115	7	18082	67.3863	0.74328	0.0256456	0.0242081
GOTERM_BP_DIRECT	GO:0045471	response to ethanol	6	5.12821	0.000871874	16163, 18159, 20296, 16189, 14462, 11441	115	117	18082	8.06332	0.768406	0.0266869	0.0251911
GOTERM_BP_DIRECT	GO:0042832	defense response to protozoan	4	3.4188	0.000875242	16153, 16189, 16190, 16193	115	30	18082	20.9646	0.769712	0.0266869	0.0251911
GOTERM_BP_DIRECT	GO:0045669	positive regulation of osteoblast differentiation	5	4.2735	0.000894502	16000, 14173, 68588, 18159, 16007	115	68	18082	11.5614	0.777037	0.0267871	0.0252856
GOTERM_BP_DIRECT	GO:0031663	lipopolysaccharide-mediated signaling pathway	4	3.4188	0.000964589	17874, 18127, 20296, 11651	115	31	18082	20.2884	0.801784	0.0283792	0.0267885
GOTERM_BP_DIRECT	GO:0032868	response to insulin	5	4.2735	0.00105188	16153, 56717, 13115, 11652, 16193	115	71	18082	11.0729	0.828801	0.0299315	0.0282538
GOTERM_BP_DIRECT	GO:0051549	positive regulation of keratinocyte migration	3	2.5641	0.00107622	17395, 14165, 15117	115	8	18082	58.963	0.835656	0.0299315	0.0282538
GOTERM_BP_DIRECT	GO:0006691	leukotriene metabolic process	3	2.5641	0.00107622	17001, 17969, 11689	115	8	18082	58.963	0.835656	0.0299315	0.0282538
GOTERM_BP_DIRECT	GO:0016525	negative regulation of angiogenesis	5	4.2735	0.00110839	13051, 13836, 20296, 12772, 15945	115	72	18082	10.9191	0.844297	0.0299315	0.0282538
GOTERM_BP_DIRECT	GO:0030324	lung development	6	5.12821	0.00113151	16000, 14173, 18127, 16400, 14165, 12654	115	124	18082	7.60813	0.850224	0.0299315	0.0282538
GOTERM_BP_DIRECT	GO:0071345	cellular response to cytokine stimulus	4	3.4188	0.00116014	16163, 18126, 14462, 12767	115	33	18082	19.0588	0.857252	0.0299315	0.0282538
GOTERM_BP_DIRECT	GO:0046326	positive regulation of glucose import	4	3.4188	0.00116014	16000, 18024, 11652, 11651	115	33	18082	19.0588	0.857252	0.0299315	0.0282538
GOTERM_BP_DIRECT	GO:0051281	positive regulation of release of sequestered calcium ion into cytosol	4	3.4188	0.00116014	16163, 12766, 15945, 12478	115	33	18082	19.0588	0.857252	0.0299315	0.0282538
GOTERM_BP_DIRECT	GO:0033138	positive regulation of peptidyl-serine phosphorylation	5	4.2735	0.00122775	16156, 12389, 11652, 11651, 16193	115	74	18082	10.624	0.872573	0.0311961	0.0294475
GOTERM_BP_DIRECT	GO:0043627	response to estrogen	5	4.2735	0.00129068	18125, 14462, 16190, 12389, 13115	115	75	18082	10.4823	0.88535	0.0323056	0.0304948
GOTERM_BP_DIRECT	GO:0050679	positive regulation of epithelial cell proliferation	5	4.2735	0.00135583	16000, 14173, 14165, 16193, 15901	115	76	18082	10.3444	0.897232	0.0331012	0.0312457
GOTERM_BP_DIRECT	GO:0002639	positive regulation of immunoglobulin production	3	2.5641	0.00137802	16163, 16189, 16190	115	9	18082	52.4116	0.900989	0.0331012	0.0312457
GOTERM_BP_DIRECT	GO:0042493	response to drug	9	7.69231	0.00138168	16153, 18159, 16400, 17395, 16189, 14462, 13115, 17393, 16193	115	339	18082	4.17437	0.901597	0.0331012	0.0312457
GOTERM_BP_DIRECT	GO:0010634	positive regulation of epithelial cell migration	4	3.4188	0.00149751	15185, 15251, 16400, 14165	115	36	18082	17.4705	0.918992	0.0348795	0.0329244
GOTERM_BP_DIRECT	GO:0043200	response to amino acid	4	3.4188	0.00149751	20296, 56717, 16193, 13614	115	36	18082	17.4705	0.918992	0.0348795	0.0329244
GOTERM_BP_DIRECT	GO:0006809	nitric oxide biosynthetic process	3	2.5641	0.00171543	18125, 18126, 18127	115	10	18082	47.1704	0.943823	0.0394079	0.037199
GOTERM_BP_DIRECT	GO:0045909	positive regulation of vasodilation	4	3.4188	0.00175322	18125, 18126, 18159, 18127	115	38	18082	16.551	0.947278	0.0397317	0.0375046
GOTERM_BP_DIRECT	GO:0010976	positive regulation of neuron projection development	6	5.12821	0.00181707	14828, 16400, 18024, 56717, 16193, 12633	115	138	18082	6.83629	0.952641	0.0406296	0.0383522
GOTERM_BP_DIRECT	GO:0042554	superoxide anion generation	3	2.5641	0.00208801	50490, 17969, 13614	115	11	18082	42.8822	0.969961	0.0457947	0.0432278
GOTERM_BP_DIRECT	GO:0071222	cellular response to lipopolysaccharide	7	5.98291	0.00210268	13051, 16153, 18126, 20296, 16193, 15945, 171285	115	209	18082	5.26624	0.970692	0.0457947	0.0432278
GOTERM_BP_DIRECT	GO:0001542	ovulation from ovarian follicle	3	2.5641	0.00249531	18126, 18127, 58223	115	12	18082	39.3087	0.984852	0.0525498	0.0496042
GOTERM_BP_DIRECT	GO:0061051	positive regulation of cell growth involved in cardiac muscle cell development	3	2.5641	0.00249531	16000, 56717, 13614	115	12	18082	39.3087	0.984852	0.0525498	0.0496042
GOTERM_BP_DIRECT	GO:0001974	blood vessel remodeling	4	3.4188	0.00250685	16000, 18127, 14165, 12772	115	43	18082	14.6265	0.985143	0.0525498	0.0496042
GOTERM_BP_DIRECT	GO:0050830	defense response to Gram-positive bacterium	5	4.2735	0.00284309	17874, 13836, 17969, 17393, 171285	115	93	18082	8.45348	0.991559	0.0588626	0.0555632
GOTERM_BP_DIRECT	GO:0033690	positive regulation of osteoblast proliferation	3	2.5641	0.00293688	68588, 16007, 16973	115	13	18082	36.2849	0.992791	0.0597096	0.0563628
GOTERM_BP_DIRECT	GO:0042060	wound healing	5	4.2735	0.00295522	14173, 14165, 56717, 12389, 16193	115	94	18082	8.36355	0.99301	0.0597096	0.0563628
GOTERM_BP_DIRECT	GO:0006915	apoptotic process	11	9.40171	0.00324128	170731, 68497, 17874, 13836, 13198, 16331, 17969, 11652, 11651, 12654, 12633	115	570	18082	3.03436	0.99568	0.0647098	0.0610827
GOTERM_BP_DIRECT	GO:1901653	cellular response to peptide	3	2.5641	0.00341229	16600, 11651, 15901	115	14	18082	33.6932	0.99676	0.0650273	0.0613824
GOTERM_BP_DIRECT	GO:0030949	positive regulation of vascular endothelial growth factor receptor signaling pathway	3	2.5641	0.00341229	15251, 14254, 14165	115	14	18082	33.6932	0.99676	0.0650273	0.0613824
GOTERM_BP_DIRECT	GO:0090026	positive regulation of monocyte chemotaxis	3	2.5641	0.00341229	20296, 12772, 15945	115	14	18082	33.6932	0.99676	0.0650273	0.0613824
GOTERM_BP_DIRECT	GO:0046888	negative regulation of hormone secretion	3	2.5641	0.00341229	16156, 16193, 13614	115	14	18082	33.6932	0.99676	0.0650273	0.0613824
GOTERM_BP_DIRECT	GO:0045600	positive regulation of fat cell differentiation	4	3.4188	0.00364145	16000, 11651, 16973, 15902	115	49	18082	12.8355	0.997797	0.0686147	0.0647687
GOTERM_BP_DIRECT	GO:0006874	cellular calcium ion homeostasis	5	4.2735	0.00369205	20296, 11938, 11441, 12389, 12772	115	100	18082	7.86174	0.997977	0.0687952	0.064939
GOTERM_BP_DIRECT	GO:0007263	nitric oxide mediated signal transduction	3	2.5641	0.00392109	18125, 18126, 18127	115	15	18082	31.447	0.998624	0.0699539	0.0660328
GOTERM_BP_DIRECT	GO:0000188	inactivation of MAPK activity	3	2.5641	0.00392109	12389, 19252, 63953	115	15	18082	31.447	0.998624	0.0699539	0.0660328
GOTERM_BP_DIRECT	GO:0045019	negative regulation of nitric oxide biosynthetic process	3	2.5641	0.00392109	16153, 16189, 12389	115	15	18082	31.447	0.998624	0.0699539	0.0660328
GOTERM_BP_DIRECT	GO:0045725	positive regulation of glycogen biosynthetic process	3	2.5641	0.00392109	16000, 11652, 11651	115	15	18082	31.447	0.998624	0.0699539	0.0660328
GOTERM_BP_DIRECT	GO:0008286	insulin receptor signaling pathway	4	3.4188	0.00407866	12390, 16591, 11652, 11651	115	51	18082	12.3321	0.998945	0.0716808	0.0676629
GOTERM_BP_DIRECT	GO:0071456	cellular response to hypoxia	5	4.2735	0.00410337	15251, 18024, 56717, 11651, 13614	115	103	18082	7.63276	0.998988	0.0716808	0.0676629
GOTERM_BP_DIRECT	GO:2000679	positive regulation of transcription regulatory region DNA binding	3	2.5641	0.00446285	16000, 14462, 16600	115	16	18082	29.4815	0.999447	0.0763694	0.0720887
GOTERM_BP_DIRECT	GO:0043306	positive regulation of mast cell degranulation	3	2.5641	0.00446285	16163, 16189, 16190	115	16	18082	29.4815	0.999447	0.0763694	0.0720887
GOTERM_BP_DIRECT	GO:0043406	positive regulation of MAP kinase activity	4	3.4188	0.00479205	14173, 50490, 14254, 13614	115	54	18082	11.647	0.999683	0.0811744	0.0766244
GOTERM_BP_DIRECT	GO:0006968	cellular defense response	3	2.5641	0.00503715	17969, 12772, 12478	115	17	18082	27.7473	0.99979	0.0836367	0.0789486
GOTERM_BP_DIRECT	GO:0002526	acute inflammatory response	3	2.5641	0.00503715	16591, 16193, 11689	115	17	18082	27.7473	0.99979	0.0836367	0.0789486
GOTERM_BP_DIRECT	GO:0007165	signal transduction	17	14.5299	0.00537721	13051, 15251, 18127, 17874, 14462, 17082, 59289, 22403, 574402, 11441, 16007, 14388, 11651, 12772, 12766, 12767, 14745	115	1255	18082	2.12987	0.999882	0.0884077	0.0834522
GOTERM_BP_DIRECT	GO:0070301	cellular response to hydrogen peroxide	4	3.4188	0.0055763	15185, 18024, 16600, 16193	115	57	18082	11.034	0.999915	0.0901169	0.0850656
GOTERM_BP_DIRECT	GO:0001774	microglial cell activation	3	2.5641	0.00564356	13051, 16163, 16189	115	18	18082	26.2058	0.999924	0.0901169	0.0850656
GOTERM_BP_DIRECT	GO:0043536	positive regulation of blood vessel endothelial cell migration	3	2.5641	0.00564356	14173, 18024, 11651	115	18	18082	26.2058	0.999924	0.0901169	0.0850656
GOTERM_BP_DIRECT	GO:0001649	osteoblast differentiation	5	4.2735	0.00569612	16000, 13836, 14200, 16007, 11651	115	113	18082	6.95729	0.999931	0.0901169	0.0850656
GOTERM_BP_DIRECT	GO:0000122	negative regulation of transcription from RNA polymerase II promoter	12	10.2564	0.00631899	15251, 13198, 14200, 14462, 12389, 16600, 14235, 15902, 15901, 13614, 11568, 67393	115	729	18082	2.58823	0.999976	0.0990369	0.0934856
GOTERM_BP_DIRECT	GO:0045648	positive regulation of erythrocyte differentiation	3	2.5641	0.00765127	15251, 16331, 15902	115	21	18082	22.4621	0.999997	0.118807	0.112148
GOTERM_BP_DIRECT	GO:0045454	cell redox homeostasis	4	3.4188	0.00802737	13198, 18024, 16193, 93692	115	65	18082	9.67599	0.999999	0.123504	0.116581
GOTERM_BP_DIRECT	GO:0035924	cellular response to vascular endothelial growth factor stimulus	3	2.5641	0.00838196	14254, 17164, 11651	115	22	18082	21.4411	0.999999	0.127787	0.120624
GOTERM_BP_DIRECT	GO:0001570	vasculogenesis	4	3.4188	0.0090857	13836, 15117, 12389, 14235	115	68	18082	9.2491	1	0.137268	0.129574
GOTERM_BP_DIRECT	GO:0043433	negative regulation of sequence-specific DNA binding transcription factor activity	4	3.4188	0.00945574	13198, 16600, 15902, 15901	115	69	18082	9.11506	1	0.141583	0.133647
GOTERM_BP_DIRECT	GO:0071480	cellular response to gamma radiation	3	2.5641	0.00993307	50490, 12955, 13712	115	24	18082	19.6543	1	0.147414	0.139151
GOTERM_BP_DIRECT	GO:0014065	phosphatidylinositol 3-kinase signaling	3	2.5641	0.0107527	16000, 14462, 13614	115	25	18082	18.8682	1	0.156802	0.148013
GOTERM_BP_DIRECT	GO:0048010	vascular endothelial growth factor receptor signaling pathway	3	2.5641	0.0107527	14254, 17164, 20296	115	25	18082	18.8682	1	0.156802	0.148013
GOTERM_BP_DIRECT	GO:0006508	proteolysis	10	8.54701	0.0113617	17288, 17395, 58223, 19025, 13482, 12333, 13038, 17393, 11568, 12633	115	582	18082	2.70163	1	0.164255	0.155048
GOTERM_BP_DIRECT	GO:0046427	positive regulation of JAK-STAT cascade	3	2.5641	0.0116012	16153, 16193, 16191	115	26	18082	18.1425	1	0.166284	0.156963
GOTERM_BP_DIRECT	GO:0035690	cellular response to drug	4	3.4188	0.0118599	18126, 20296, 18024, 13614	115	75	18082	8.38586	1	0.168551	0.159103
GOTERM_BP_DIRECT	GO:0034976	response to endoplasmic reticulum stress	4	3.4188	0.0122916	14828, 13198, 11938, 18024	115	76	18082	8.27551	1	0.170387	0.160836
GOTERM_BP_DIRECT	GO:0035025	positive regulation of Rho protein signal transduction	3	2.5641	0.0124781	574402, 53978, 14745	115	27	18082	17.4705	1	0.170387	0.160836
GOTERM_BP_DIRECT	GO:0014740	negative regulation of muscle hyperplasia	2	1.7094	0.0125698	18127, 16600	115	2	18082	157.235	1	0.170387	0.160836
GOTERM_BP_DIRECT	GO:0090265	positive regulation of immune complex clearance by monocytes and macrophages	2	1.7094	0.0125698	20296, 12772	115	2	18082	157.235	1	0.170387	0.160836
GOTERM_BP_DIRECT	GO:0003057	regulation of the force of heart contraction by chemical signal	2	1.7094	0.0125698	18127, 12389	115	2	18082	157.235	1	0.170387	0.160836
GOTERM_BP_DIRECT	GO:0007166	cell surface receptor signaling pathway	6	5.12821	0.0125987	17874, 18160, 12476, 12766, 16171, 13614	115	219	18082	4.3078	1	0.170387	0.160836
GOTERM_BP_DIRECT	GO:0030334	regulation of cell migration	4	3.4188	0.0127322	14388, 11651, 12772, 12767	115	77	18082	8.16804	1	0.170815	0.16124
GOTERM_BP_DIRECT	GO:0060326	cell chemotaxis	4	3.4188	0.0131817	13836, 20296, 15945, 14745	115	78	18082	8.06332	1	0.175443	0.165609
GOTERM_BP_DIRECT	GO:0055074	calcium ion homeostasis	3	2.5641	0.0133832	16591, 12389, 13115	115	28	18082	16.8466	1	0.176721	0.166815
GOTERM_BP_DIRECT	GO:0045840	positive regulation of mitotic nuclear division	3	2.5641	0.0143159	16000, 16973, 13614	115	29	18082	16.2657	1	0.186107	0.175675
GOTERM_BP_DIRECT	GO:0043392	negative regulation of DNA binding	3	2.5641	0.0143159	13198, 15902, 15901	115	29	18082	16.2657	1	0.186107	0.175675
GOTERM_BP_DIRECT	GO:0032715	negative regulation of interleukin-6 production	3	2.5641	0.0152759	16153, 11441, 171285	115	30	18082	15.7235	1	0.195555	0.184594
GOTERM_BP_DIRECT	GO:0090004	positive regulation of establishment of protein localization to plasma membrane	3	2.5641	0.0152759	13836, 16400, 11651	115	30	18082	15.7235	1	0.195555	0.184594
GOTERM_BP_DIRECT	GO:0007613	memory	4	3.4188	0.0155648	16000, 13051, 16400, 11441	115	83	18082	7.57758	1	0.197744	0.18666
GOTERM_BP_DIRECT	GO:0051482	positive regulation of cytosolic calcium ion concentration involved in phospholipase C-activating G-protein coupled signaling pathway	3	2.5641	0.0162629	574402, 13614, 14745	115	31	18082	15.2163	1	0.202022	0.190698
GOTERM_BP_DIRECT	GO:0046677	response to antibiotic	3	2.5641	0.0162629	20296, 16193, 15901	115	31	18082	15.2163	1	0.202022	0.190698
GOTERM_BP_DIRECT	GO:2000379	positive regulation of reactive oxygen species metabolic process	3	2.5641	0.0162629	50490, 18024, 13197	115	31	18082	15.2163	1	0.202022	0.190698
GOTERM_BP_DIRECT	GO:0033574	response to testosterone	3	2.5641	0.0172765	19252, 13614, 12633	115	32	18082	14.7408	1	0.211479	0.199626
GOTERM_BP_DIRECT	GO:0060349	bone morphogenesis	3	2.5641	0.0172765	16998, 15117, 16973	115	32	18082	14.7408	1	0.211479	0.199626
GOTERM_BP_DIRECT	GO:0071392	cellular response to estradiol stimulus	3	2.5641	0.0183163	16153, 16193, 93692	115	33	18082	14.2941	1	0.220424	0.208069
GOTERM_BP_DIRECT	GO:1901740	negative regulation of myoblast fusion	2	1.7094	0.0187959	15945, 12633	115	3	18082	104.823	1	0.220424	0.208069
GOTERM_BP_DIRECT	GO:1904193	negative regulation of cholangiocyte apoptotic process	2	1.7094	0.0187959	16000, 56717	115	3	18082	104.823	1	0.220424	0.208069
GOTERM_BP_DIRECT	GO:1903660	negative regulation of complement-dependent cytotoxicity	2	1.7094	0.0187959	16163, 16189	115	3	18082	104.823	1	0.220424	0.208069
GOTERM_BP_DIRECT	GO:0002826	negative regulation of T-helper 1 type immune response	2	1.7094	0.0187959	17082, 171285	115	3	18082	104.823	1	0.220424	0.208069
GOTERM_BP_DIRECT	GO:0019065	receptor-mediated endocytosis of virus by host cell	2	1.7094	0.0187959	12390, 12389	115	3	18082	104.823	1	0.220424	0.208069
GOTERM_BP_DIRECT	GO:0010332	response to gamma radiation	3	2.5641	0.0193819	20296, 14462, 15945	115	34	18082	13.8737	1	0.224161	0.211597
GOTERM_BP_DIRECT	GO:0042110	T cell activation	3	2.5641	0.0193819	13482, 11441, 16193	115	34	18082	13.8737	1	0.224161	0.211597
GOTERM_BP_DIRECT	GO:0045776	negative regulation of blood pressure	3	2.5641	0.020473	18125, 18126, 18127	115	35	18082	13.4773	1	0.233559	0.220467
GOTERM_BP_DIRECT	GO:0006950	response to stress	3	2.5641	0.020473	17164, 13197, 56717	115	35	18082	13.4773	1	0.233559	0.220467
GOTERM_BP_DIRECT	GO:0003281	ventricular septum development	3	2.5641	0.0238955	14462, 16007, 12767	115	38	18082	12.4133	1	0.267946	0.252927
GOTERM_BP_DIRECT	GO:0007507	heart development	6	5.12821	0.0248447	16400, 17395, 14388, 15902, 15901, 13614	115	261	18082	3.61459	1	0.267946	0.252927
GOTERM_BP_DIRECT	GO:0045064	T-helper 2 cell differentiation	2	1.7094	0.024983	16189, 14462	115	4	18082	78.6174	1	0.267946	0.252927
GOTERM_BP_DIRECT	GO:0030886	negative regulation of myeloid dendritic cell activation	2	1.7094	0.024983	16153, 171285	115	4	18082	78.6174	1	0.267946	0.252927
GOTERM_BP_DIRECT	GO:0007589	body fluid secretion	2	1.7094	0.024983	12306, 13614	115	4	18082	78.6174	1	0.267946	0.252927
GOTERM_BP_DIRECT	GO:0072606	interleukin-8 secretion	2	1.7094	0.024983	18126, 12654	115	4	18082	78.6174	1	0.267946	0.252927
GOTERM_BP_DIRECT	GO:2001258	negative regulation of cation channel activity	2	1.7094	0.024983	17395, 12389	115	4	18082	78.6174	1	0.267946	0.252927
GOTERM_BP_DIRECT	GO:0010748	negative regulation of plasma membrane long-chain fatty acid transport	2	1.7094	0.024983	11652, 11651	115	4	18082	78.6174	1	0.267946	0.252927
GOTERM_BP_DIRECT	GO:0061030	epithelial cell differentiation involved in mammary gland alveolus development	2	1.7094	0.024983	15251, 15902	115	4	18082	78.6174	1	0.267946	0.252927
GOTERM_BP_DIRECT	GO:0014911	positive regulation of smooth muscle cell migration	3	2.5641	0.025085	16000, 50490, 15117	115	39	18082	12.095	1	0.267946	0.252927
GOTERM_BP_DIRECT	GO:0032355	response to estradiol	4	3.4188	0.0260341	12955, 18127, 14165, 19252	115	101	18082	6.22712	1	0.270564	0.255398
GOTERM_BP_DIRECT	GO:0007281	germ cell development	3	2.5641	0.0262981	56717, 11651, 12767	115	40	18082	11.7926	1	0.270564	0.255398
GOTERM_BP_DIRECT	GO:0001569	patterning of blood vessels	3	2.5641	0.0262981	14254, 13614, 12767	115	40	18082	11.7926	1	0.270564	0.255398
GOTERM_BP_DIRECT	GO:0051898	negative regulation of protein kinase B signaling	3	2.5641	0.0262981	13836, 13198, 16600	115	40	18082	11.7926	1	0.270564	0.255398
GOTERM_BP_DIRECT	GO:0002548	monocyte chemotaxis	3	2.5641	0.0262981	14254, 20296, 12772	115	40	18082	11.7926	1	0.270564	0.255398
GOTERM_BP_DIRECT	GO:0009409	response to cold	3	2.5641	0.0262981	13371, 16193, 15945	115	40	18082	11.7926	1	0.270564	0.255398
GOTERM_BP_DIRECT	GO:0007267	cell-cell signaling	4	3.4188	0.0273809	14165, 16007, 13614, 22403	115	103	18082	6.10621	1	0.279853	0.264166
GOTERM_BP_DIRECT	GO:0051930	regulation of sensory perception of pain	3	2.5641	0.0275347	16153, 18125, 13614	115	41	18082	11.505	1	0.279853	0.264166
GOTERM_BP_DIRECT	GO:0032720	negative regulation of tumor necrosis factor production	3	2.5641	0.0300766	16153, 11441, 171285	115	43	18082	10.9699	1	0.286013	0.269982
GOTERM_BP_DIRECT	GO:0008543	fibroblast growth factor receptor signaling pathway	3	2.5641	0.0300766	14173, 16591, 14165	115	43	18082	10.9699	1	0.286013	0.269982
GOTERM_BP_DIRECT	GO:0030890	positive regulation of B cell proliferation	3	2.5641	0.0300766	16163, 16189, 16191	115	43	18082	10.9699	1	0.286013	0.269982
GOTERM_BP_DIRECT	GO:0045740	positive regulation of DNA replication	3	2.5641	0.0300766	16000, 14165, 16193	115	43	18082	10.9699	1	0.286013	0.269982
GOTERM_BP_DIRECT	GO:0001501	skeletal system development	4	3.4188	0.0301844	13836, 17395, 16998, 13614	115	107	18082	5.87794	1	0.286013	0.269982
GOTERM_BP_DIRECT	GO:0007623	circadian rhythm	4	3.4188	0.030908	16000, 18126, 15902, 15901	115	108	18082	5.82351	1	0.286013	0.269982
GOTERM_BP_DIRECT	GO:0090335	regulation of brown fat cell differentiation	2	1.7094	0.0311315	56717, 63953	115	5	18082	62.8939	1	0.286013	0.269982
GOTERM_BP_DIRECT	GO:0060355	positive regulation of cell adhesion molecule production	2	1.7094	0.0311315	12389, 93692	115	5	18082	62.8939	1	0.286013	0.269982
GOTERM_BP_DIRECT	GO:0032747	positive regulation of interleukin-23 production	2	1.7094	0.0311315	17874, 16171	115	5	18082	62.8939	1	0.286013	0.269982
GOTERM_BP_DIRECT	GO:0060591	chondroblast differentiation	2	1.7094	0.0311315	14173, 16007	115	5	18082	62.8939	1	0.286013	0.269982
GOTERM_BP_DIRECT	GO:0051447	negative regulation of meiotic cell cycle	2	1.7094	0.0311315	18159, 19252	115	5	18082	62.8939	1	0.286013	0.269982
GOTERM_BP_DIRECT	GO:0045351	type I interferon biosynthetic process	2	1.7094	0.0311315	54123, 17874	115	5	18082	62.8939	1	0.286013	0.269982
GOTERM_BP_DIRECT	GO:0003100	regulation of systemic arterial blood pressure by endothelin	2	1.7094	0.0311315	18127, 13614	115	5	18082	62.8939	1	0.286013	0.269982
GOTERM_BP_DIRECT	GO:0010155	regulation of proton transport	2	1.7094	0.0311315	16163, 16189	115	5	18082	62.8939	1	0.286013	0.269982
GOTERM_BP_DIRECT	GO:0070836	caveola assembly	2	1.7094	0.0311315	12390, 12389	115	5	18082	62.8939	1	0.286013	0.269982
GOTERM_BP_DIRECT	GO:0018119	peptidyl-cysteine S-nitrosylation	2	1.7094	0.0311315	18125, 18126	115	5	18082	62.8939	1	0.286013	0.269982
GOTERM_BP_DIRECT	GO:0021940	positive regulation of cerebellar granule cell precursor proliferation	2	1.7094	0.0311315	16000, 14173	115	5	18082	62.8939	1	0.286013	0.269982
GOTERM_BP_DIRECT	GO:2001237	negative regulation of extrinsic apoptotic signaling pathway	3	2.5641	0.0313813	16000, 16189, 12633	115	44	18082	10.7206	1	0.286013	0.269982
GOTERM_BP_DIRECT	GO:0051496	positive regulation of stress fiber assembly	3	2.5641	0.0313813	50490, 56717, 14745	115	44	18082	10.7206	1	0.286013	0.269982
GOTERM_BP_DIRECT	GO:0035094	response to nicotine	3	2.5641	0.032708	16163, 11441, 13614	115	45	18082	10.4823	1	0.292683	0.276277
GOTERM_BP_DIRECT	GO:0045907	positive regulation of vasoconstriction	3	2.5641	0.032708	12389, 11651, 11689	115	45	18082	10.4823	1	0.292683	0.276277
GOTERM_BP_DIRECT	GO:0042742	defense response to bacterium	5	4.2735	0.0328112	16153, 18126, 74180, 17969, 17393	115	191	18082	4.11609	1	0.292683	0.276277
GOTERM_BP_DIRECT	GO:0016477	cell migration	5	4.2735	0.0328112	68588, 13836, 14254, 12476, 12767	115	191	18082	4.11609	1	0.292683	0.276277
GOTERM_BP_DIRECT	GO:0007155	cell adhesion	8	6.83761	0.0339051	13051, 13836, 16400, 13482, 15117, 16007, 18081, 22403	115	485	18082	2.59356	1	0.29902	0.282259
GOTERM_BP_DIRECT	GO:0045597	positive regulation of cell differentiation	3	2.5641	0.0340565	14173, 14462, 16007	115	46	18082	10.2544	1	0.29902	0.282259
GOTERM_BP_DIRECT	GO:0019722	calcium-mediated signaling	3	2.5641	0.0340565	12766, 13614, 12767	115	46	18082	10.2544	1	0.29902	0.282259
GOTERM_BP_DIRECT	GO:0009725	response to hormone	3	2.5641	0.0368174	14200, 58223, 11651	115	48	18082	9.82717	1	0.313839	0.296248
GOTERM_BP_DIRECT	GO:0032873	negative regulation of stress-activated MAPK cascade	2	1.7094	0.0372415	63953, 14235	115	6	18082	52.4116	1	0.313839	0.296248
GOTERM_BP_DIRECT	GO:0032675	regulation of interleukin-6 production	2	1.7094	0.0372415	17874, 17164	115	6	18082	52.4116	1	0.313839	0.296248
GOTERM_BP_DIRECT	GO:1903026	negative regulation of RNA polymerase II regulatory region sequence-specific DNA binding	2	1.7094	0.0372415	13198, 15901	115	6	18082	52.4116	1	0.313839	0.296248
GOTERM_BP_DIRECT	GO:0002819	regulation of adaptive immune response	2	1.7094	0.0372415	54123, 63953	115	6	18082	52.4116	1	0.313839	0.296248
GOTERM_BP_DIRECT	GO:0071499	cellular response to laminar fluid shear stress	2	1.7094	0.0372415	18024, 16600	115	6	18082	52.4116	1	0.313839	0.296248
GOTERM_BP_DIRECT	GO:0010818	T cell chemotaxis	2	1.7094	0.0372415	12766, 15945	115	6	18082	52.4116	1	0.313839	0.296248
GOTERM_BP_DIRECT	GO:2000553	positive regulation of T-helper 2 cell cytokine production	2	1.7094	0.0372415	14462, 16193	115	6	18082	52.4116	1	0.313839	0.296248
GOTERM_BP_DIRECT	GO:0016049	cell growth	3	2.5641	0.0382291	56717, 16193, 13614	115	49	18082	9.62662	1	0.318956	0.301078
GOTERM_BP_DIRECT	GO:0014823	response to activity	3	2.5641	0.0382291	16153, 20296, 13614	115	49	18082	9.62662	1	0.318956	0.301078
GOTERM_BP_DIRECT	GO:0051591	response to cAMP	3	2.5641	0.0411137	58223, 13115, 19252	115	51	18082	9.2491	1	0.339423	0.320397
GOTERM_BP_DIRECT	GO:0006986	response to unfolded protein	3	2.5641	0.0411137	170731, 193740, 13198	115	51	18082	9.2491	1	0.339423	0.320397
GOTERM_BP_DIRECT	GO:0005975	carbohydrate metabolic process	5	4.2735	0.0414679	16591, 11652, 11651, 50877, 12654	115	206	18082	3.81638	1	0.339423	0.320397
GOTERM_BP_DIRECT	GO:0042421	norepinephrine biosynthetic process	2	1.7094	0.0433133	16591, 14462	115	7	18082	44.9242	1	0.339423	0.320397
GOTERM_BP_DIRECT	GO:0060664	epithelial cell proliferation involved in salivary gland morphogenesis	2	1.7094	0.0433133	14165, 16193	115	7	18082	44.9242	1	0.339423	0.320397
GOTERM_BP_DIRECT	GO:0060056	mammary gland involution	2	1.7094	0.0433133	12333, 12389	115	7	18082	44.9242	1	0.339423	0.320397
GOTERM_BP_DIRECT	GO:0060510	Type II pneumocyte differentiation	2	1.7094	0.0433133	16000, 14165	115	7	18082	44.9242	1	0.339423	0.320397
GOTERM_BP_DIRECT	GO:0045630	positive regulation of T-helper 2 cell differentiation	2	1.7094	0.0433133	16190, 16193	115	7	18082	44.9242	1	0.339423	0.320397
GOTERM_BP_DIRECT	GO:0032754	positive regulation of interleukin-5 production	2	1.7094	0.0433133	14462, 17082	115	7	18082	44.9242	1	0.339423	0.320397
GOTERM_BP_DIRECT	GO:0031659	positive regulation of cyclin-dependent protein serine/threonine kinase activity involved in G1/S transition of mitotic cell cycle	2	1.7094	0.0433133	14165, 11651	115	7	18082	44.9242	1	0.339423	0.320397
GOTERM_BP_DIRECT	GO:0045656	negative regulation of monocyte differentiation	2	1.7094	0.0433133	16331, 20219	115	7	18082	44.9242	1	0.339423	0.320397
GOTERM_BP_DIRECT	GO:0072655	establishment of protein localization to mitochondrion	2	1.7094	0.0433133	13198, 11651	115	7	18082	44.9242	1	0.339423	0.320397
GOTERM_BP_DIRECT	GO:0051346	negative regulation of hydrolase activity	2	1.7094	0.0433133	18125, 18127	115	7	18082	44.9242	1	0.339423	0.320397
GOTERM_BP_DIRECT	GO:0030512	negative regulation of transforming growth factor beta receptor signaling pathway	3	2.5641	0.0455886	14828, 12390, 12389	115	54	18082	8.73527	1	0.355591	0.335659
GOTERM_BP_DIRECT	GO:0070098	chemokine-mediated signaling pathway	3	2.5641	0.0471185	20296, 12772, 15945	115	55	18082	8.57644	1	0.362962	0.342617
GOTERM_BP_DIRECT	GO:0045668	negative regulation of osteoblast differentiation	3	2.5641	0.0486671	16973, 15902, 15901	115	56	18082	8.42329	1	0.362962	0.342617
GOTERM_BP_DIRECT	GO:1901215	negative regulation of neuron death	3	2.5641	0.0486671	16000, 16163, 16193	115	56	18082	8.42329	1	0.362962	0.342617
GOTERM_BP_DIRECT	GO:0060430	lung saccule development	2	1.7094	0.0493472	14165, 16998	115	8	18082	39.3087	1	0.362962	0.342617
GOTERM_BP_DIRECT	GO:2000288	positive regulation of myoblast proliferation	2	1.7094	0.0493472	16000, 72289	115	8	18082	39.3087	1	0.362962	0.342617
GOTERM_BP_DIRECT	GO:0032736	positive regulation of interleukin-13 production	2	1.7094	0.0493472	16189, 14462	115	8	18082	39.3087	1	0.362962	0.342617
GOTERM_BP_DIRECT	GO:0051646	mitochondrion localization	2	1.7094	0.0493472	170731, 15185	115	8	18082	39.3087	1	0.362962	0.342617
GOTERM_BP_DIRECT	GO:0034392	negative regulation of smooth muscle cell apoptotic process	2	1.7094	0.0493472	16000, 13614	115	8	18082	39.3087	1	0.362962	0.342617
GOTERM_BP_DIRECT	GO:0045348	positive regulation of MHC class II biosynthetic process	2	1.7094	0.0493472	16153, 16189	115	8	18082	39.3087	1	0.362962	0.342617
GOTERM_BP_DIRECT	GO:0032287	peripheral nervous system myelin maintenance	2	1.7094	0.0493472	11652, 11651	115	8	18082	39.3087	1	0.362962	0.342617
GOTERM_BP_DIRECT	GO:0060137	maternal process involved in parturition	2	1.7094	0.0493472	20296, 13614	115	8	18082	39.3087	1	0.362962	0.342617
GOTERM_BP_DIRECT	GO:0001878	response to yeast	2	1.7094	0.0493472	17969, 16193	115	8	18082	39.3087	1	0.362962	0.342617
GOTERM_BP_DIRECT	GO:0010863	positive regulation of phospholipase C activity	2	1.7094	0.0493472	14173, 14254	115	8	18082	39.3087	1	0.362962	0.342617
GOTERM_BP_DIRECT	GO:0051603	proteolysis involved in cellular protein catabolic process	3	2.5641	0.050234	14828, 19025, 13038	115	57	18082	8.27551	1	0.367871	0.347251
GOTERM_BP_DIRECT	GO:0018105	peptidyl-serine phosphorylation	4	3.4188	0.0519072	17164, 56717, 11652, 11651	115	133	18082	4.72887	1	0.378471	0.357257
GOTERM_BP_DIRECT	GO:0007168	receptor guanylyl cyclase signaling pathway	2	1.7094	0.0553434	18159, 18160	115	9	18082	34.9411	1	0.383516	0.362019
GOTERM_BP_DIRECT	GO:0051926	negative regulation of calcium ion transport	2	1.7094	0.0553434	18125, 18127	115	9	18082	34.9411	1	0.383516	0.362019
GOTERM_BP_DIRECT	GO:0070102	interleukin-6-mediated signaling pathway	2	1.7094	0.0553434	14388, 16193	115	9	18082	34.9411	1	0.383516	0.362019
GOTERM_BP_DIRECT	GO:0050671	positive regulation of lymphocyte proliferation	2	1.7094	0.0553434	17874, 14165	115	9	18082	34.9411	1	0.383516	0.362019
GOTERM_BP_DIRECT	GO:0034115	negative regulation of heterotypic cell-cell adhesion	2	1.7094	0.0553434	16153, 16600	115	9	18082	34.9411	1	0.383516	0.362019
GOTERM_BP_DIRECT	GO:2000146	negative regulation of cell motility	2	1.7094	0.0553434	14462, 14114	115	9	18082	34.9411	1	0.383516	0.362019
GOTERM_BP_DIRECT	GO:0060426	lung vasculature development	2	1.7094	0.0553434	16000, 15901	115	9	18082	34.9411	1	0.383516	0.362019
GOTERM_BP_DIRECT	GO:0045080	positive regulation of chemokine biosynthetic process	2	1.7094	0.0553434	17874, 16189	115	9	18082	34.9411	1	0.383516	0.362019
GOTERM_BP_DIRECT	GO:0032680	regulation of tumor necrosis factor production	2	1.7094	0.0553434	17874, 17164	115	9	18082	34.9411	1	0.383516	0.362019
GOTERM_BP_DIRECT	GO:0045906	negative regulation of vasoconstriction	2	1.7094	0.0553434	15251, 18125	115	9	18082	34.9411	1	0.383516	0.362019
GOTERM_BP_DIRECT	GO:0005979	regulation of glycogen biosynthetic process	2	1.7094	0.0553434	56717, 11651	115	9	18082	34.9411	1	0.383516	0.362019
GOTERM_BP_DIRECT	GO:0031340	positive regulation of vesicle fusion	2	1.7094	0.0553434	12306, 11652	115	9	18082	34.9411	1	0.383516	0.362019
GOTERM_BP_DIRECT	GO:0050727	regulation of inflammatory response	3	2.5641	0.0566797	17874, 16189, 11441	115	61	18082	7.73286	1	0.39116	0.369234
GOTERM_BP_DIRECT	GO:0008217	regulation of blood pressure	3	2.5641	0.0583341	18160, 16973, 13614	115	62	18082	7.60813	1	0.400928	0.378455
GOTERM_BP_DIRECT	GO:0006816	calcium ion transport	4	3.4188	0.0597694	11938, 11441, 12389, 13115	115	141	18082	4.46056	1	0.401003	0.378526
GOTERM_BP_DIRECT	GO:0050729	positive regulation of inflammatory response	3	2.5641	0.0600053	20296, 17082, 12772	115	63	18082	7.48737	1	0.401003	0.378526
GOTERM_BP_DIRECT	GO:0009612	response to mechanical stimulus	3	2.5641	0.0600053	20296, 12389, 12654	115	63	18082	7.48737	1	0.401003	0.378526
GOTERM_BP_DIRECT	GO:0006983	ER overload response	2	1.7094	0.061302	14828, 13198	115	10	18082	31.447	1	0.401003	0.378526
GOTERM_BP_DIRECT	GO:0010838	positive regulation of keratinocyte proliferation	2	1.7094	0.061302	14165, 15117	115	10	18082	31.447	1	0.401003	0.378526
GOTERM_BP_DIRECT	GO:0010996	response to auditory stimulus	2	1.7094	0.061302	16193, 15945	115	10	18082	31.447	1	0.401003	0.378526
GOTERM_BP_DIRECT	GO:0033598	mammary gland epithelial cell proliferation	2	1.7094	0.061302	13836, 15902	115	10	18082	31.447	1	0.401003	0.378526
GOTERM_BP_DIRECT	GO:0050807	regulation of synapse organization	2	1.7094	0.061302	16153, 72289	115	10	18082	31.447	1	0.401003	0.378526
GOTERM_BP_DIRECT	GO:0090197	positive regulation of chemokine secretion	2	1.7094	0.061302	17082, 16190	115	10	18082	31.447	1	0.401003	0.378526
GOTERM_BP_DIRECT	GO:0034405	response to fluid shear stress	2	1.7094	0.061302	18127, 11651	115	10	18082	31.447	1	0.401003	0.378526
GOTERM_BP_DIRECT	GO:0048730	epidermis morphogenesis	2	1.7094	0.061302	14165, 16600	115	10	18082	31.447	1	0.401003	0.378526
GOTERM_BP_DIRECT	GO:0032963	collagen metabolic process	2	1.7094	0.061302	15251, 15901	115	10	18082	31.447	1	0.401003	0.378526
GOTERM_BP_DIRECT	GO:0042102	positive regulation of T cell proliferation	3	2.5641	0.0616928	16189, 16193, 171285	115	64	18082	7.37038	1	0.401003	0.378526
GOTERM_BP_DIRECT	GO:0071363	cellular response to growth factor stimulus	3	2.5641	0.0616928	18125, 16600, 11651	115	64	18082	7.37038	1	0.401003	0.378526
GOTERM_BP_DIRECT	GO:0048146	positive regulation of fibroblast proliferation	3	2.5641	0.0633965	16000, 12306, 14165	115	65	18082	7.25699	1	0.408907	0.385987
GOTERM_BP_DIRECT	GO:0010033	response to organic substance	3	2.5641	0.0633965	15185, 16600, 11651	115	65	18082	7.25699	1	0.408907	0.385987
GOTERM_BP_DIRECT	GO:0055114	oxidation-reduction process	9	7.69231	0.0639492	50490, 13371, 18125, 16949, 18126, 18127, 13115, 11689, 93692	115	676	18082	2.09336	1	0.410892	0.387861
GOTERM_BP_DIRECT	GO:0051259	protein oligomerization	3	2.5641	0.0668511	12390, 17395, 12389	115	67	18082	7.04036	1	0.423811	0.400055
GOTERM_BP_DIRECT	GO:0090263	positive regulation of canonical Wnt signaling pathway	3	2.5641	0.0668511	14173, 14165, 12389	115	67	18082	7.04036	1	0.423811	0.400055
GOTERM_BP_DIRECT	GO:0045822	negative regulation of heart contraction	2	1.7094	0.0672234	18125, 11938	115	11	18082	28.5881	1	0.423811	0.400055
GOTERM_BP_DIRECT	GO:0051024	positive regulation of immunoglobulin secretion	2	1.7094	0.0672234	16193, 16191	115	11	18082	28.5881	1	0.423811	0.400055
GOTERM_BP_DIRECT	GO:0030828	positive regulation of cGMP biosynthetic process	2	1.7094	0.0672234	18159, 18160	115	11	18082	28.5881	1	0.423811	0.400055
GOTERM_BP_DIRECT	GO:0043123	positive regulation of I-kappaB kinase/NF-kappaB signaling	4	3.4188	0.0681568	17874, 67393, 12633, 14745	115	149	18082	4.22107	1	0.426092	0.402209
GOTERM_BP_DIRECT	GO:0051592	response to calcium ion	3	2.5641	0.0686016	12389, 19252, 16193	115	68	18082	6.93683	1	0.426092	0.402209
GOTERM_BP_DIRECT	GO:0032092	positive regulation of protein binding	3	2.5641	0.0686016	67443, 68588, 12389	115	68	18082	6.93683	1	0.426092	0.402209
GOTERM_BP_DIRECT	GO:0071346	cellular response to interferon-gamma	3	2.5641	0.0686016	18126, 20296, 13614	115	68	18082	6.93683	1	0.426092	0.402209
GOTERM_BP_DIRECT	GO:0006468	protein phosphorylation	8	6.83761	0.0720355	22625, 13836, 14254, 17164, 18160, 56717, 11652, 11651	115	576	18082	2.18382	1	0.437864	0.41332
GOTERM_BP_DIRECT	GO:0048009	insulin-like growth factor receptor signaling pathway	2	1.7094	0.0731078	16000, 11651	115	12	18082	26.2058	1	0.437864	0.41332
GOTERM_BP_DIRECT	GO:0045088	regulation of innate immune response	2	1.7094	0.0731078	54123, 63953	115	12	18082	26.2058	1	0.437864	0.41332
GOTERM_BP_DIRECT	GO:0001823	mesonephros development	2	1.7094	0.0731078	14165, 14462	115	12	18082	26.2058	1	0.437864	0.41332
GOTERM_BP_DIRECT	GO:0001818	negative regulation of cytokine production	2	1.7094	0.0731078	16153, 13836	115	12	18082	26.2058	1	0.437864	0.41332
GOTERM_BP_DIRECT	GO:0060546	negative regulation of necroptotic process	2	1.7094	0.0731078	12389, 12633	115	12	18082	26.2058	1	0.437864	0.41332
GOTERM_BP_DIRECT	GO:0070848	response to growth factor	2	1.7094	0.0731078	15185, 13836	115	12	18082	26.2058	1	0.437864	0.41332
GOTERM_BP_DIRECT	GO:0019370	leukotriene biosynthetic process	2	1.7094	0.0731078	17001, 11689	115	12	18082	26.2058	1	0.437864	0.41332
GOTERM_BP_DIRECT	GO:0045792	negative regulation of cell size	2	1.7094	0.0731078	56717, 11651	115	12	18082	26.2058	1	0.437864	0.41332
GOTERM_BP_DIRECT	GO:0031669	cellular response to nutrient levels	2	1.7094	0.0731078	56717, 16193	115	12	18082	26.2058	1	0.437864	0.41332
GOTERM_BP_DIRECT	GO:0045892	negative regulation of transcription, DNA-templated	8	6.83761	0.0736055	13198, 14200, 16189, 14462, 16600, 14235, 15902, 15901	115	579	18082	2.1725	1	0.439276	0.414653
GOTERM_BP_DIRECT	GO:0043434	response to peptide hormone	3	2.5641	0.077575	18125, 11938, 16973	115	73	18082	6.4617	1	0.461324	0.435466
GOTERM_BP_DIRECT	GO:0042535	positive regulation of tumor necrosis factor biosynthetic process	2	1.7094	0.0789554	17164, 12772	115	13	18082	24.19	1	0.462966	0.437015
GOTERM_BP_DIRECT	GO:0046889	positive regulation of lipid biosynthetic process	2	1.7094	0.0789554	56717, 11651	115	13	18082	24.19	1	0.462966	0.437015
GOTERM_BP_DIRECT	GO:0030212	hyaluronan metabolic process	2	1.7094	0.0789554	15117, 11651	115	13	18082	24.19	1	0.462966	0.437015
GOTERM_BP_DIRECT	GO:0097194	execution phase of apoptosis	2	1.7094	0.0789554	11651, 12633	115	13	18082	24.19	1	0.462966	0.437015
GOTERM_BP_DIRECT	GO:0071407	cellular response to organic cyclic compound	3	2.5641	0.081263	18126, 11652, 11651	115	75	18082	6.28939	1	0.473187	0.446664
GOTERM_BP_DIRECT	GO:0051384	response to glucocorticoid	3	2.5641	0.081263	16153, 19252, 16193	115	75	18082	6.28939	1	0.473187	0.446664
GOTERM_BP_DIRECT	GO:0035810	positive regulation of urine volume	2	1.7094	0.0847664	15117, 13614	115	14	18082	22.4621	1	0.475174	0.448539
GOTERM_BP_DIRECT	GO:0032703	negative regulation of interleukin-2 production	2	1.7094	0.0847664	14462, 171285	115	14	18082	22.4621	1	0.475174	0.448539
GOTERM_BP_DIRECT	GO:0048715	negative regulation of oligodendrocyte differentiation	2	1.7094	0.0847664	63953, 15902	115	14	18082	22.4621	1	0.475174	0.448539
GOTERM_BP_DIRECT	GO:0060444	branching involved in mammary gland duct morphogenesis	2	1.7094	0.0847664	13836, 16973	115	14	18082	22.4621	1	0.475174	0.448539
GOTERM_BP_DIRECT	GO:0071850	mitotic cell cycle arrest	2	1.7094	0.0847664	13197, 19252	115	14	18082	22.4621	1	0.475174	0.448539
GOTERM_BP_DIRECT	GO:0043267	negative regulation of potassium ion transport	2	1.7094	0.0847664	18125, 18127	115	14	18082	22.4621	1	0.475174	0.448539
GOTERM_BP_DIRECT	GO:0001775	cell activation	2	1.7094	0.0847664	16000, 14462	115	14	18082	22.4621	1	0.475174	0.448539
GOTERM_BP_DIRECT	GO:0048246	macrophage chemotaxis	2	1.7094	0.0847664	13051, 20296	115	14	18082	22.4621	1	0.475174	0.448539
GOTERM_BP_DIRECT	GO:0042523	positive regulation of tyrosine phosphorylation of Stat5 protein	2	1.7094	0.0847664	16000, 16189	115	14	18082	22.4621	1	0.475174	0.448539
GOTERM_BP_DIRECT	GO:0070935	3'-UTR-mediated mRNA stabilization	2	1.7094	0.0847664	17874, 17164	115	14	18082	22.4621	1	0.475174	0.448539
GOTERM_BP_DIRECT	GO:0033160	positive regulation of protein import into nucleus, translocation	2	1.7094	0.0847664	16000, 16193	115	14	18082	22.4621	1	0.475174	0.448539
GOTERM_BP_DIRECT	GO:0019233	sensory perception of pain	3	2.5641	0.0850042	12772, 13614, 11689	115	77	18082	6.12603	1	0.475174	0.448539
GOTERM_BP_DIRECT	GO:0030502	negative regulation of bone mineralization	2	1.7094	0.0905411	15251, 16998	115	15	18082	20.9646	1	0.497138	0.469272
GOTERM_BP_DIRECT	GO:0001759	organ induction	2	1.7094	0.0905411	14173, 14165	115	15	18082	20.9646	1	0.497138	0.469272
GOTERM_BP_DIRECT	GO:0060445	branching involved in salivary gland morphogenesis	2	1.7094	0.0905411	14165, 16193	115	15	18082	20.9646	1	0.497138	0.469272
GOTERM_BP_DIRECT	GO:0032481	positive regulation of type I interferon production	2	1.7094	0.0905411	54123, 17874	115	15	18082	20.9646	1	0.497138	0.469272
GOTERM_BP_DIRECT	GO:0071498	cellular response to fluid shear stress	2	1.7094	0.0905411	18024, 15117	115	15	18082	20.9646	1	0.497138	0.469272
GOTERM_BP_DIRECT	GO:0060548	negative regulation of cell death	3	2.5641	0.0907121	14173, 18024, 22403	115	80	18082	5.8963	1	0.497138	0.469272
GOTERM_BP_DIRECT	GO:0007050	cell cycle arrest	3	2.5641	0.0926394	13198, 13197, 12579	115	81	18082	5.82351	1	0.506046	0.477681
GOTERM_BP_DIRECT	GO:0002376	immune system process	6	5.12821	0.0949189	54123, 17874, 16331, 14462, 16190, 171285	115	383	18082	2.46321	1	0.510952	0.482312
GOTERM_BP_DIRECT	GO:0045779	negative regulation of bone resorption	2	1.7094	0.0962796	16331, 16193	115	16	18082	19.6543	1	0.510952	0.482312
GOTERM_BP_DIRECT	GO:0035729	cellular response to hepatocyte growth factor stimulus	2	1.7094	0.0962796	16153, 16193	115	16	18082	19.6543	1	0.510952	0.482312
GOTERM_BP_DIRECT	GO:0031929	TOR signaling	2	1.7094	0.0962796	14462, 56717	115	16	18082	19.6543	1	0.510952	0.482312
GOTERM_BP_DIRECT	GO:0001516	prostaglandin biosynthetic process	2	1.7094	0.0962796	54486, 13614	115	16	18082	19.6543	1	0.510952	0.482312
GOTERM_BP_DIRECT	GO:0005978	glycogen biosynthetic process	2	1.7094	0.0962796	11652, 11651	115	16	18082	19.6543	1	0.510952	0.482312
GOTERM_BP_DIRECT	GO:0032270	positive regulation of cellular protein metabolic process	2	1.7094	0.0962796	16600, 11651	115	16	18082	19.6543	1	0.510952	0.482312
GOTERM_BP_DIRECT	GO:0001779	natural killer cell differentiation	2	1.7094	0.0962796	16157, 15902	115	16	18082	19.6543	1	0.510952	0.482312
GOTERM_BP_DIRECT	GO:0033280	response to vitamin D	2	1.7094	0.0962796	13115, 15945	115	16	18082	19.6543	1	0.510952	0.482312
GOTERM_BP_DIRECT	GO:0009615	response to virus	3	2.5641	0.0984921	17874, 14462, 15945	115	84	18082	5.61553	1	0.521045	0.491839

## Sheet: Pro-Kegg
Supplementary Table ST4. Enrichment analysis. All KEGG pathways in pro-LAGs.
Category	Term ID	Term	Count	%	PValue	Genes	List Total	Pop Hits	Pop Total	Fold Enrichment	Bonferroni	Benjamini	FDR	Class
KEGG_PATHWAY	mmu05142	Chagas disease (American trypanosomiasis)	15	14.4231	4.65564e-13	16153, 18126, 18787, 17874, 20296, 21926, 21937, 21803, 16193, 24088, 30955, 11652, 17127, 15979, 12633	74	103	7691	15.1358	7.35516e-11	7.35591e-11	4.84187e-11	Reaction to pathogen
KEGG_PATHWAY	mmu04060	Cytokine-cytokine receptor interaction	18	17.3077	6.09372e-11	13051, 16153, 18413, 16157, 20296, 16156, 21938, 16190, 21926, 21937, 22035, 21803, 16193, 16171, 16191, 12772, 15979, 12767	74	242	7691	7.73051	9.62809e-09	4.81404e-09	3.16874e-09	Cytokine signaling
KEGG_PATHWAY	mmu04066	HIF-1 signaling pathway	12	11.5385	2.32319e-09	15251, 18126, 18787, 14254, 56717, 30955, 11652, 21857, 15979, 16193, 22346, 13614	74	102	7691	12.2273	3.67064e-07	1.22355e-07	8.05372e-08	Oxygen homeostasis
KEGG_PATHWAY	mmu05321	Inflammatory bowel disease (IBD)	10	9.61538	3.24103e-09	16153, 24088, 16190, 21926, 21803, 17127, 15979, 16193, 16171, 16191	74	59	7691	17.6157	5.12082e-07	1.28021e-07	8.42667e-08	Inflammation
KEGG_PATHWAY	mmu05200	Pathways in cancer	19	18.2692	1.70402e-08	20423, 15251, 18126, 16400, 22409, 19354, 27401, 21803, 16193, 22346, 56717, 30955, 11652, 19878, 17127, 19877, 12767, 53978, 14745	74	395	7691	4.99928	2.69235e-06	5.38471e-07	3.54436e-07	Cancer
KEGG_PATHWAY	mmu05144	Malaria	8	7.69231	2.7957e-07	16153, 17874, 24088, 20296, 21926, 20969, 21803, 16193	74	48	7691	17.3221	4.41711e-05	7.36202e-06	4.84589e-06	Reaction to pathogen
KEGG_PATHWAY	mmu05145	Toxoplasmosis	10	9.61538	5.47745e-07	16153, 18126, 17874, 24088, 21937, 21926, 11652, 21803, 15979, 11689	74	105	7691	9.89833	8.654e-05	1.23634e-05	8.13792e-06	Reaction to pathogen
KEGG_PATHWAY	mmu04668	TNF signaling pathway	10	9.61538	7.53987e-07	20296, 72542, 21938, 21937, 21926, 30955, 11652, 16193, 13614, 12633	74	109	7691	9.53509	0.000119123	1.48913e-05	9.80184e-06	TNF signaling pathway
KEGG_PATHWAY	mmu04071	Sphingolipid signaling pathway	10	9.61538	2.24053e-06	14739, 20698, 19354, 21937, 21926, 13610, 30955, 11652, 19878, 19877	74	124	7691	8.38165	0.000353942	3.93338e-05	2.58906e-05	Stress response
KEGG_PATHWAY	mmu05164	Influenza A	11	10.5769	4.20747e-06	54123, 17874, 20296, 21937, 21926, 30955, 22035, 11652, 214523, 15979, 16193	74	171	7691	6.68571	0.000664561	6.64781e-05	4.37577e-05	Reaction to pathogen
KEGG_PATHWAY	mmu05152	Tuberculosis	11	10.5769	5.44721e-06	20698, 16153, 18126, 17874, 24088, 21937, 21926, 11652, 21803, 15979, 16193	74	176	7691	6.49578	0.00086029	7.82417e-05	5.15008e-05	Reaction to pathogen
KEGG_PATHWAY	mmu04630	Jak-STAT signaling pathway	10	9.61538	8.16585e-06	16153, 18413, 16157, 16156, 16190, 30955, 11652, 15979, 16193, 16191	74	145	7691	7.16775	0.00128938	0.000107517	7.07707e-05	Jak-STAT signaling pathway
KEGG_PATHWAY	mmu05323	Rheumatoid arthritis	8	7.69231	1.11712e-05	14254, 24088, 20296, 16156, 21926, 21803, 16193, 16171	74	82	7691	10.1397	0.00176351	0.000135773	8.93698e-05	Inflammation
KEGG_PATHWAY	mmu04640	Hematopoietic cell lineage	8	7.69231	1.41794e-05	16400, 16157, 16156, 16190, 21926, 16193, 12478, 16191	74	85	7691	9.78188	0.00223786	0.000160025	0.000105333	Immunity
KEGG_PATHWAY	mmu05205	Proteoglycans in cancer	11	10.5769	1.91762e-05	15251, 22409, 24088, 56717, 21926, 20969, 30955, 11652, 21803, 19878, 19877	74	203	7691	5.63181	0.00302529	0.000195748	0.000128847	Cancer
KEGG_PATHWAY	mmu04210	Apoptosis	7	6.73077	1.98226e-05	12333, 21937, 21926, 30955, 22035, 11652, 12633	74	60	7691	12.1255	0.0031271	0.000195748	0.000128847	Apoptosis
KEGG_PATHWAY	mmu05140	Leishmaniasis	7	6.73077	2.88108e-05	16153, 18126, 17874, 24088, 21926, 21803, 15979	74	64	7691	11.3676	0.00454183	0.000267771	0.000176254	Reaction to pathogen
KEGG_PATHWAY	mmu04620	Toll-like receptor signaling pathway	8	7.69231	4.37983e-05	54123, 17874, 20750, 24088, 21926, 30955, 11652, 16193	74	101	7691	8.23227	0.00689639	0.000384451	0.000253057	Immunity
KEGG_PATHWAY	mmu04931	Insulin resistance	8	7.69231	7.57217e-05	228775, 19017, 56717, 21937, 21926, 30955, 11652, 16193	74	110	7691	7.55872	0.0118932	0.000629685	0.000414476	Insulin resistance
KEGG_PATHWAY	mmu04151	PI3K-Akt signaling pathway	13	12.5	0.000100206	18413, 20750, 14254, 16400, 16190, 16193, 24088, 56717, 30955, 11652, 53978, 12478, 14745	74	351	7691	3.84935	0.0157087	0.000791631	0.000521074	PI3K-Akt signaling pathway
KEGG_PATHWAY	mmu05146	Amoebiasis	8	7.69231	0.000111953	16153, 18126, 394252, 24088, 21926, 30955, 21803, 16193	74	117	7691	7.10649	0.017534	0.000842314	0.000554434	Reaction to pathogen
KEGG_PATHWAY	mmu04370	VEGF signaling pathway	6	5.76923	0.00024411	20698, 17164, 19354, 18783, 30955, 11652	74	60	7691	10.3932	0.0378395	0.00175315	0.00115397	VEGF signaling pathway
KEGG_PATHWAY	mmu04068	FoxO signaling pathway	8	7.69231	0.000260696	16153, 30955, 22035, 11652, 27401, 21803, 17127, 16193	74	134	7691	6.20492	0.0403583	0.00179087	0.0011788	FoxO signaling pathway
KEGG_PATHWAY	mmu05162	Measles	8	7.69231	0.000285542	54123, 17874, 24088, 30955, 22035, 11652, 15979, 16193	74	136	7691	6.11367	0.0441192	0.00187982	0.00123735	Reaction to pathogen
KEGG_PATHWAY	mmu04664	Fc epsilon RI signaling pathway	6	5.76923	0.000439311	19354, 18783, 21926, 30955, 11652, 16191	74	68	7691	9.17051	0.0670712	0.0026737	0.0017599
KEGG_PATHWAY	mmu05161	Hepatitis B	8	7.69231	0.000439976	54123, 17874, 24088, 21926, 30955, 11652, 21803, 16193	74	146	7691	5.69493	0.0671693	0.0026737	0.0017599
KEGG_PATHWAY	mmu04062	Chemokine signaling pathway	9	8.65385	0.000501595	13051, 20296, 19354, 30955, 11652, 12772, 19878, 19877, 12767	74	196	7691	4.77241	0.0762113	0.00293526	0.00193207
KEGG_PATHWAY	mmu04920	Adipocytokine signaling pathway	6	5.76923	0.000572583	19017, 21938, 56717, 21937, 21926, 11652	74	72	7691	8.66104	0.0865202	0.003231	0.00212674
KEGG_PATHWAY	mmu04672	Intestinal immune network for IgA production	5	4.80769	0.000636609	16153, 21803, 16193, 12767, 16191	74	42	7691	12.3729	0.09572	0.00346842	0.00228301
KEGG_PATHWAY	mmu05168	Herpes simplex infection	9	8.65385	0.000743183	54123, 17874, 24088, 20296, 21937, 21926, 27401, 15979, 16193	74	208	7691	4.49708	0.11083	0.0039141	0.00257637
KEGG_PATHWAY	mmu05132	Salmonella infection	6	5.76923	0.000826716	18126, 17874, 19878, 15979, 16193, 19877	74	78	7691	7.9948	0.122497	0.00421358	0.0027735
KEGG_PATHWAY	mmu04010	MAPK signaling pathway	9	8.65385	0.00247258	13198, 17164, 19354, 18783, 21937, 21926, 11652, 63953, 21803	74	251	7691	3.72666	0.323722	0.0122084	0.00803588
KEGG_PATHWAY	mmu05231	Choline metabolism in cancer	6	5.76923	0.00262086	15251, 19354, 18783, 56717, 30955, 11652	74	101	7691	6.1742	0.339421	0.0125483	0.00825967
KEGG_PATHWAY	mmu05210	Colorectal cancer	5	4.80769	0.00308885	19354, 30955, 11652, 21803, 17127	74	64	7691	8.11972	0.386634	0.0143541	0.00944825
KEGG_PATHWAY	mmu05212	Pancreatic cancer	5	4.80769	0.00326806	19354, 30955, 11652, 21803, 17127	74	65	7691	7.9948	0.403812	0.0146879	0.00966796
KEGG_PATHWAY	mmu04510	Focal adhesion	8	7.69231	0.0033466	20750, 16400, 14254, 19354, 30955, 11652, 19878, 19877	74	207	7691	4.01671	0.411189	0.0146879	0.00966796
KEGG_PATHWAY	mmu04932	Non-alcoholic fatty liver disease (NAFLD)	7	6.73077	0.00362803	13198, 21937, 21926, 30955, 11652, 21803, 16193	74	157	7691	4.63393	0.436885	0.0154927	0.0101977
KEGG_PATHWAY	mmu05211	Renal cell carcinoma	5	4.80769	0.00384805	15251, 30955, 11652, 21803, 22346	74	68	7691	7.64209	0.456195	0.0159998	0.0105315
KEGG_PATHWAY	mmu05143	African trypanosomiasis	4	3.84615	0.00431871	16153, 17874, 21926, 16193	74	35	7691	11.878	0.495322	0.0174642	0.0114954
KEGG_PATHWAY	mmu05166	HTLV-I infection	9	8.65385	0.00442132	21752, 22409, 21937, 21926, 30955, 11652, 21803, 17127, 16193	74	276	7691	3.3891	0.503473	0.0174642	0.0114954
KEGG_PATHWAY	mmu05133	Pertussis	5	4.80769	0.00520995	16153, 18126, 17874, 21926, 16193	74	74	7691	7.02246	0.561907	0.0200774	0.0132155
KEGG_PATHWAY	mmu04380	Osteoclast differentiation	6	5.76923	0.00673282	21937, 21926, 30955, 11652, 21803, 15979	74	126	7691	4.94916	0.656092	0.0253282	0.0166717
KEGG_PATHWAY	mmu05222	Small cell lung cancer	5	4.80769	0.00813864	18126, 16400, 30955, 11652, 27401	74	84	7691	6.18645	0.72505	0.0299048	0.0196841
KEGG_PATHWAY	mmu04660	T cell receptor signaling pathway	5	4.80769	0.0152724	16153, 21926, 30955, 11652, 16191	74	101	7691	5.14517	0.912109	0.0548419	0.0360985
KEGG_PATHWAY	mmu05134	Legionellosis	4	3.84615	0.0166454	17874, 24088, 21926, 16193	74	57	7691	7.2935	0.929498	0.0584438	0.0384694
KEGG_PATHWAY	mmu04650	Natural killer cell mediated cytotoxicity	5	4.80769	0.0173838	19354, 21926, 30955, 22035, 15979	74	105	7691	4.94916	0.937387	0.0597094	0.0393024
KEGG_PATHWAY	mmu04150	mTOR signaling pathway	4	3.84615	0.0182472	56717, 21926, 30955, 11652	74	59	7691	7.04627	0.945507	0.0613415	0.0403767
KEGG_PATHWAY	mmu05310	Asthma	3	2.88462	0.021433	16153, 21926, 16191	74	24	7691	12.9916	0.967393	0.0705502	0.0464381
KEGG_PATHWAY	mmu05230	Central carbon metabolism in cancer	4	3.84615	0.0226153	15251, 56717, 30955, 11652	74	64	7691	6.49578	0.973063	0.0729229	0.0479999
KEGG_PATHWAY	mmu04670	Leukocyte transendothelial migration	5	4.80769	0.025469	19354, 30955, 19878, 19877, 12767	74	118	7691	4.40392	0.983029	0.080482	0.0529755
KEGG_PATHWAY	mmu04662	B cell receptor signaling pathway	4	3.84615	0.0285449	19354, 30955, 11652, 12478	74	70	7691	5.939	0.989701	0.0884331	0.0582091
KEGG_PATHWAY	mmu04360	Axon guidance	5	4.80769	0.0338286	19354, 19878, 19877, 12767, 18208	74	129	7691	4.02839	0.995649	0.102787	0.0676572
KEGG_PATHWAY	mmu04611	Platelet activation	5	4.80769	0.0355016	18783, 30955, 11652, 19878, 19877	74	131	7691	3.96689	0.996691	0.105835	0.0696636
KEGG_PATHWAY	mmu05410	Hypertrophic cardiomyopathy (HCM)	4	3.84615	0.0388365	16400, 21926, 21803, 16193	74	79	7691	5.2624	0.998086	0.112553	0.0740857
KEGG_PATHWAY	mmu05169	Epstein-Barr virus infection	5	4.80769	0.0398923	30955, 11652, 27401, 69077, 12478	74	136	7691	3.82105	0.998391	0.112553	0.0740857
KEGG_PATHWAY	mmu05160	Hepatitis C	5	4.80769	0.0398923	54123, 21937, 21926, 30955, 11652	74	136	7691	3.82105	0.998391	0.112553	0.0740857
KEGG_PATHWAY	mmu04310	Wnt signaling pathway	5	4.80769	0.0445809	22409, 19354, 17393, 16973, 19878	74	141	7691	3.68555	0.999258	0.123311	0.0811669
KEGG_PATHWAY	mmu04666	Fc gamma R-mediated phagocytosis	4	3.84615	0.0452662	20698, 19354, 30955, 11652	74	84	7691	4.94916	0.999337	0.123311	0.0811669
KEGG_PATHWAY	mmu04350	TGF-beta signaling pathway	4	3.84615	0.046612	21926, 21803, 17127, 19877	74	85	7691	4.89094	0.99947	0.124825	0.0821635
KEGG_PATHWAY	mmu04512	ECM-receptor interaction	4	3.84615	0.0507675	20750, 16400, 15366, 20969	74	88	7691	4.7242	0.999734	0.133688	0.0879971
KEGG_PATHWAY	mmu04015	Rap1 signaling pathway	6	5.76923	0.0520654	14254, 19354, 30955, 11652, 53978, 14745	74	214	7691	2.91399	0.999786	0.134858	0.0887673
KEGG_PATHWAY	mmu04064	NF-kappa B signaling pathway	4	3.84615	0.0642711	17874, 21937, 21926, 12633	74	97	7691	4.28587	0.999972	0.163788	0.10781
KEGG_PATHWAY	mmu04930	Type II diabetes mellitus	3	2.88462	0.0813337	56717, 21926, 30955	74	50	7691	6.23595	0.999998	0.20398	0.134265
KEGG_PATHWAY	mmu05014	Amyotrophic lateral sclerosis (ALS)	3	2.88462	0.08415	21938, 21937, 21926	74	51	7691	6.11367	0.999999	0.207745	0.136744
KEGG_PATHWAY	mmu04919	Thyroid hormone signaling pathway	4	3.84615	0.0937434	15251, 56717, 30955, 11652	74	114	7691	3.64675	1	0.227869	0.149989
KEGG_PATHWAY	mmu05330	Allograft rejection	3	2.88462	0.0986602	16153, 21926, 16191	74	56	7691	5.56781	1	0.232661	0.153144
KEGG_PATHWAY	mmu05221	Acute myeloid leukemia	3	2.88462	0.0986602	56717, 30955, 11652	74	56	7691	5.56781	1	0.232661	0.153144

## Sheet: Pro-BP
Supplementary Table ST4. Enrichment analysis. All biological processes in Pro-LAGs.
Category	Term		Count	%	PValue	Genes	List Total	Pop Hits	Pop Total	Fold Enrichment	Bonferroni	Benjamini	FDR
GOTERM_BP_DIRECT	GO:0006954	inflammatory response	23	22.1154	2.01144e-17	20698, 16153, 18126, 20750, 17874, 17164, 20296, 21938, 21926, 20969, 21937, 59289, 21803, 16193, 16171, 16191, 24088, 13610, 30955, 12772, 11689, 12654, 171285	103	344	18082	11.7376	3.33698e-14	3.33698e-14	3.16399e-14
GOTERM_BP_DIRECT	GO:0001666	response to hypoxia	14	13.4615	5.94169e-11	15251, 18126, 50706, 14254, 20296, 21803, 22346, 50490, 12955, 24088, 11441, 17127, 13614, 12767	103	192	18082	12.8008	9.85727e-08	4.92863e-08	4.67314e-08
GOTERM_BP_DIRECT	GO:0008284	positive regulation of cell proliferation	19	18.2692	1.26563e-09	20423, 20698, 15251, 394252, 18413, 16157, 16156, 19354, 18783, 21926, 21803, 21857, 16193, 16191, 15117, 11441, 16973, 13614, 18208	103	542	18082	6.15409	2.09968e-06	6.99894e-07	6.63613e-07
GOTERM_BP_DIRECT	GO:0071560	cellular response to transforming growth factor beta stimulus	9	8.65385	1.78517e-09	13051, 50490, 50706, 18787, 19017, 22409, 21803, 13614, 11545	103	61	18082	25.9013	2.96159e-06	7.40399e-07	7.02018e-07
GOTERM_BP_DIRECT	GO:0050729	positive regulation of inflammatory response	9	8.65385	2.32612e-09	18787, 24088, 20296, 18783, 21817, 17082, 21937, 21926, 12772	103	63	18082	25.0791	3.85903e-06	7.71807e-07	7.31798e-07
GOTERM_BP_DIRECT	GO:0042127	regulation of cell proliferation	13	12.5	5.72558e-09	20423, 15251, 18126, 18787, 17874, 18783, 21938, 16190, 21926, 21937, 21803, 17393, 16193	103	227	18082	10.0537	9.49869e-06	1.58312e-06	1.50106e-06
GOTERM_BP_DIRECT	GO:0010628	positive regulation of gene expression	16	15.3846	6.69815e-09	20423, 15251, 18787, 16400, 22409, 14462, 21926, 21937, 21803, 16193, 22632, 24088, 56717, 11652, 19878, 17127	103	399	18082	7.03974	1.11122e-05	1.58746e-06	1.50517e-06
GOTERM_BP_DIRECT	GO:0048661	positive regulation of smooth muscle cell proliferation	9	8.65385	1.60923e-08	15251, 17874, 19017, 21817, 56717, 21926, 27401, 16193, 13614	103	80	18082	19.7498	2.66968e-05	2.96635e-06	2.81258e-06
GOTERM_BP_DIRECT	GO:0071347	cellular response to interleukin-1	9	8.65385	1.60923e-08	15251, 18787, 20296, 15117, 16193, 22632, 16171, 13614, 12654	103	80	18082	19.7498	2.66968e-05	2.96635e-06	2.81258e-06
GOTERM_BP_DIRECT	GO:0045766	positive regulation of angiogenesis	10	9.61538	2.70688e-08	20698, 13051, 15251, 21752, 18787, 14254, 11441, 21937, 12654, 76905	103	121	18082	14.5085	4.49061e-05	4.49071e-06	4.25792e-06
GOTERM_BP_DIRECT	GO:0006955	immune response	13	12.5	4.27936e-08	16153, 18413, 17874, 20296, 21938, 21926, 21937, 22035, 16193, 16191, 24088, 12772, 17127	103	272	18082	8.39042	7.09921e-05	6.45406e-06	6.11949e-06
GOTERM_BP_DIRECT	GO:0010629	negative regulation of gene expression	12	11.5385	2.9875e-07	20423, 21752, 12955, 18126, 18787, 14462, 21937, 21926, 21803, 22632, 22346, 171285	103	265	18082	7.94959	0.000495504	4.13022e-05	3.91612e-05
GOTERM_BP_DIRECT	GO:0060135	maternal process involved in female pregnancy	6	5.76923	3.7848e-07	16400, 16157, 20296, 56717, 17393, 171285	103	27	18082	39.0119	0.000627701	4.82999e-05	4.57961e-05
GOTERM_BP_DIRECT	GO:0007568	aging	10	9.61538	5.82688e-07	16153, 50490, 12955, 19017, 20296, 21938, 17393, 21803, 21857, 16193	103	173	18082	10.1476	0.000966213	6.65997e-05	6.31473e-05
GOTERM_BP_DIRECT	GO:0045944	positive regulation of transcription from RNA polymerase II promoter	21	20.1923	6.02168e-07	20423, 15251, 16153, 19017, 18413, 13198, 16156, 14462, 21926, 21937, 21803, 16193, 22632, 16171, 54123, 24088, 11652, 16973, 17127, 13614, 11545	103	995	18082	3.70515	0.000998498	6.65997e-05	6.31473e-05
GOTERM_BP_DIRECT	GO:0051897	positive regulation of protein kinase B signaling	8	7.69231	1.25148e-06	50490, 14462, 56717, 21926, 30955, 21803, 16193, 12654	103	97	18082	14.4786	0.00207405	0.000129763	0.000123036
GOTERM_BP_DIRECT	GO:0032496	response to lipopolysaccharide	10	9.61538	1.72266e-06	16949, 18126, 17874, 17164, 24088, 21938, 21937, 21926, 63953, 13614	103	197	18082	8.91134	0.00285381	0.000158807	0.000150575
GOTERM_BP_DIRECT	GO:0019221	cytokine-mediated signaling pathway	9	8.65385	1.72304e-06	13051, 17874, 16157, 20296, 21937, 12772, 15979, 16193, 16191	103	146	18082	10.8218	0.00285445	0.000158807	0.000150575
GOTERM_BP_DIRECT	GO:0030335	positive regulation of cell migration	10	9.61538	2.20692e-06	20698, 14828, 394252, 14254, 15117, 11652, 21803, 17127, 13614, 12767	103	203	18082	8.64795	0.0036546	0.000192699	0.00018271
GOTERM_BP_DIRECT	GO:0071222	cellular response to lipopolysaccharide	10	9.61538	2.80427e-06	13051, 16153, 18126, 18787, 19017, 20296, 21938, 21926, 16193, 171285	103	209	18082	8.39968	0.00464149	0.000230698	0.000218739
GOTERM_BP_DIRECT	GO:0071356	cellular response to tumor necrosis factor	8	7.69231	2.92023e-06	50706, 19017, 20296, 14462, 15117, 16193, 13614, 12654	103	110	18082	12.7675	0.00483296	0.000230698	0.000218739
GOTERM_BP_DIRECT	GO:1903140	regulation of establishment of endothelial barrier	4	3.84615	3.44289e-06	21937, 21926, 19878, 19877	103	6	18082	117.036	0.00569549	0.000251809	0.000238756
GOTERM_BP_DIRECT	GO:0043066	negative regulation of apoptotic process	15	14.4231	3.49103e-06	20423, 20698, 15251, 16153, 21752, 20750, 68497, 21937, 21857, 16193, 14828, 12955, 11652, 17127, 12633	103	566	18082	4.65248	0.00577488	0.000251809	0.000238756
GOTERM_BP_DIRECT	GO:0045893	positive regulation of transcription, DNA-templated	15	14.4231	4.27146e-06	20423, 15251, 16153, 19017, 13198, 14462, 21926, 21803, 16193, 22346, 16191, 54123, 94092, 16973, 17127	103	576	18082	4.5717	0.00706132	0.000295265	0.000279959
GOTERM_BP_DIRECT	GO:0006935	chemotaxis	8	7.69231	4.66359e-06	13051, 14254, 20296, 19354, 30955, 59289, 12772, 12767	103	118	18082	11.9019	0.00770706	0.000309476	0.000293433
GOTERM_BP_DIRECT	GO:0045429	positive regulation of nitric oxide biosynthetic process	6	5.76923	5.28504e-06	24088, 56717, 21926, 11652, 17127, 16193	103	45	18082	23.4071	0.00872958	0.000337226	0.000319745
GOTERM_BP_DIRECT	GO:0001525	angiogenesis	10	9.61538	8.34178e-06	20423, 12306, 15251, 18787, 14254, 58223, 20296, 30955, 12772, 22346	103	239	18082	7.34533	0.0137437	0.000512556	0.000485986
GOTERM_BP_DIRECT	GO:0043406	positive regulation of MAP kinase activity	6	5.76923	1.31414e-05	50490, 14254, 21926, 30955, 21803, 13614	103	54	18082	19.5059	0.0215658	0.000778629	0.000738266
GOTERM_BP_DIRECT	GO:0043123	positive regulation of I-kappaB kinase/NF-kappaB signaling	8	7.69231	2.15104e-05	17874, 20198, 21817, 21937, 21926, 22035, 12633, 14745	103	149	18082	9.42569	0.0350569	0.00123054	0.00116675
GOTERM_BP_DIRECT	GO:0032715	negative regulation of interleukin-6 production	5	4.80769	2.33643e-05	16153, 11441, 21937, 21926, 171285	103	30	18082	29.2589	0.0380203	0.00129205	0.00122507
GOTERM_BP_DIRECT	GO:0043410	positive regulation of MAPK cascade	7	6.73077	2.6966e-05	18413, 14254, 16156, 21938, 16193, 53978, 14745	103	104	18082	11.8161	0.0437512	0.00144312	0.00136831
GOTERM_BP_DIRECT	GO:0051091	positive regulation of sequence-specific DNA binding transcription factor activity	7	6.73077	3.16829e-05	16153, 19017, 21926, 16973, 16193, 13614, 16191	103	107	18082	11.4848	0.0512052	0.00164256	0.00155741
GOTERM_BP_DIRECT	GO:0032868	response to insulin	6	5.76923	5.01523e-05	16153, 24088, 56717, 22035, 11652, 16193	103	71	18082	14.8355	0.0798373	0.00252129	0.00239059
GOTERM_BP_DIRECT	GO:0001775	cell activation	4	3.84615	6.06342e-05	14462, 21926, 21803, 21857	103	14	18082	50.1581	0.095701	0.00282152	0.00267526
GOTERM_BP_DIRECT	GO:0046888	negative regulation of hormone secretion	4	3.84615	6.06342e-05	18413, 16156, 16193, 13614	103	14	18082	50.1581	0.095701	0.00282152	0.00267526
GOTERM_BP_DIRECT	GO:0033138	positive regulation of peptidyl-serine phosphorylation	6	5.76923	6.12266e-05	18413, 16156, 21926, 11652, 21803, 16193	103	74	18082	14.2341	0.0965893	0.00282152	0.00267526
GOTERM_BP_DIRECT	GO:0001934	positive regulation of protein phosphorylation	8	7.69231	8.24709e-05	20698, 12306, 56717, 21926, 11652, 21803, 19878, 12767	103	184	18082	7.63276	0.127877	0.00369782	0.00350613
GOTERM_BP_DIRECT	GO:0070374	positive regulation of ERK1 and ERK2 cascade	8	7.69231	9.43622e-05	50490, 24088, 20296, 21803, 16193, 12654, 171285, 12633	103	188	18082	7.47036	0.144915	0.00411965	0.0039061
GOTERM_BP_DIRECT	GO:0043065	positive regulation of apoptotic process	10	9.61538	0.000116639	15251, 50490, 13198, 18783, 21817, 21926, 22035, 21803, 16193, 14745	103	335	18082	5.2404	0.175943	0.00496164	0.00470443
GOTERM_BP_DIRECT	GO:0050728	negative regulation of inflammatory response	6	5.76923	0.000132542	16153, 14462, 11441, 21938, 21937, 17127	103	87	18082	12.1071	0.197402	0.00541054	0.00513007
GOTERM_BP_DIRECT	GO:0043032	positive regulation of macrophage activation	4	3.84615	0.000133714	16153, 17082, 16190, 171285	103	18	18082	39.0119	0.198962	0.00541054	0.00513007
GOTERM_BP_DIRECT	GO:0045599	negative regulation of fat cell differentiation	5	4.80769	0.000153465	228775, 13198, 14462, 21803, 17127	103	48	18082	18.2868	0.224788	0.00606187	0.00574763
GOTERM_BP_DIRECT	GO:0017015	regulation of transforming growth factor beta receptor signaling pathway	4	3.84615	0.000158136	16400, 21803, 17127, 27528	103	19	18082	36.9586	0.230772	0.00610111	0.00578484
GOTERM_BP_DIRECT	GO:0032722	positive regulation of chemokine production	4	3.84615	0.000185281	24088, 21926, 16193, 171285	103	20	18082	35.1107	0.264651	0.00673699	0.00638776
GOTERM_BP_DIRECT	GO:0044130	negative regulation of growth of symbiont in host	4	3.84615	0.000185281	16153, 17874, 24088, 21926	103	20	18082	35.1107	0.264651	0.00673699	0.00638776
GOTERM_BP_DIRECT	GO:1903347	negative regulation of bicellular tight junction assembly	3	2.88462	0.00018767	21926, 19878, 19877	103	4	18082	131.665	0.26756	0.00673699	0.00638776
GOTERM_BP_DIRECT	GO:0042060	wound healing	6	5.76923	0.000190861	18787, 56717, 20969, 21803, 21857, 16193	103	94	18082	11.2055	0.271428	0.00673699	0.00638776
GOTERM_BP_DIRECT	GO:1902895	positive regulation of pri-miRNA transcription from RNA polymerase II promoter	4	3.84615	0.000248249	15251, 21752, 21803, 17127	103	22	18082	31.9188	0.337607	0.0085801	0.00813532
GOTERM_BP_DIRECT	GO:0050731	positive regulation of peptidyl-tyrosine phosphorylation	6	5.76923	0.000266978	18413, 16156, 56717, 21803, 16193, 16191	103	101	18082	10.4289	0.357877	0.0090391	0.00857053
GOTERM_BP_DIRECT	GO:0010574	regulation of vascular endothelial growth factor production	3	2.88462	0.000311632	20296, 12772, 16193	103	5	18082	105.332	0.403739	0.0103243	0.00978913
GOTERM_BP_DIRECT	GO:0008285	negative regulation of cell proliferation	10	9.61538	0.000321999	16153, 50490, 18413, 24088, 14462, 17082, 21926, 21803, 17127, 16193	103	384	18082	4.5717	0.41391	0.0103243	0.00978913
GOTERM_BP_DIRECT	GO:0048714	positive regulation of oligodendrocyte differentiation	4	3.84615	0.000323608	20423, 24088, 56717, 12767	103	24	18082	29.2589	0.415473	0.0103243	0.00978913
GOTERM_BP_DIRECT	GO:0010800	positive regulation of peptidyl-threonine phosphorylation	4	3.84615	0.000366233	14739, 20698, 21803, 12654	103	25	18082	28.0885	0.455394	0.0111396	0.0105622
GOTERM_BP_DIRECT	GO:0032757	positive regulation of interleukin-8 production	4	3.84615	0.000366233	18787, 13198, 24088, 21926	103	25	18082	28.0885	0.455394	0.0111396	0.0105622
GOTERM_BP_DIRECT	GO:0006915	apoptotic process	12	11.5385	0.000369307	228775, 68497, 17874, 13198, 21937, 21926, 22035, 11652, 19877, 12654, 18208, 12633	103	570	18082	3.69586	0.458165	0.0111396	0.0105622
GOTERM_BP_DIRECT	GO:0051092	positive regulation of NF-kappaB transcription factor activity	6	5.76923	0.000380028	20698, 17874, 24088, 21926, 21803, 12633	103	109	18082	9.66349	0.467721	0.0112583	0.0106747
GOTERM_BP_DIRECT	GO:0032689	negative regulation of interferon-gamma production	4	3.84615	0.000461955	16153, 14462, 17082, 171285	103	27	18082	26.0079	0.535392	0.0133214	0.0126308
GOTERM_BP_DIRECT	GO:0035509	negative regulation of myosin-light-chain-phosphatase activity	3	2.88462	0.000465726	21926, 19878, 19877	103	6	18082	87.7767	0.538291	0.0133214	0.0126308
GOTERM_BP_DIRECT	GO:2000352	negative regulation of endothelial cell apoptotic process	4	3.84615	0.000515277	16153, 21752, 18787, 14462	103	28	18082	25.0791	0.574744	0.0144889	0.0137378
GOTERM_BP_DIRECT	GO:0007165	signal transduction	18	17.3077	0.00062276	20423, 13051, 15251, 17874, 22409, 14462, 17082, 21926, 21937, 59289, 14739, 574402, 24088, 11441, 13610, 12772, 12767, 14745	103	1255	18082	2.5179	0.644233	0.0172193	0.0163267
GOTERM_BP_DIRECT	GO:0060664	epithelial cell proliferation involved in salivary gland morphogenesis	3	2.88462	0.000649616	20423, 21926, 16193	103	7	18082	75.2372	0.659746	0.0176674	0.0167516
GOTERM_BP_DIRECT	GO:0051482	positive regulation of cytosolic calcium ion concentration involved in phospholipase C-activating G-protein coupled signaling pathway	4	3.84615	0.000698389	574402, 21817, 13614, 14745	103	31	18082	22.6521	0.68621	0.0183909	0.0174375
GOTERM_BP_DIRECT	GO:0031663	lipopolysaccharide-mediated signaling pathway	4	3.84615	0.000698389	17874, 20296, 21926, 21803	103	31	18082	22.6521	0.68621	0.0183909	0.0174375
GOTERM_BP_DIRECT	GO:0016525	negative regulation of angiogenesis	5	4.80769	0.000731633	13051, 20296, 12772, 19878, 19877	103	72	18082	12.1912	0.70306	0.0189653	0.0179822
GOTERM_BP_DIRECT	GO:0000122	negative regulation of transcription from RNA polymerase II promoter	13	12.5	0.000820413	20423, 15251, 13198, 14462, 21926, 21803, 22632, 22346, 228775, 14605, 17127, 13614, 11568	103	729	18082	3.13058	0.743756	0.0209395	0.019854
GOTERM_BP_DIRECT	GO:0006691	leukotriene metabolic process	3	2.88462	0.000862968	24088, 17001, 11689	103	8	18082	65.8325	0.761237	0.0216919	0.0205674
GOTERM_BP_DIRECT	GO:0042110	T cell activation	4	3.84615	0.000918404	11441, 21803, 17127, 16193	103	34	18082	20.6533	0.782234	0.0225455	0.0213768
GOTERM_BP_DIRECT	GO:0042981	regulation of apoptotic process	7	6.73077	0.000924107	21938, 21937, 27401, 21803, 16973, 16193, 12633	103	199	18082	6.17525	0.784286	0.0225455	0.0213768
GOTERM_BP_DIRECT	GO:0043200	response to amino acid	4	3.84615	0.00108691	20296, 56717, 16193, 13614	103	36	18082	19.5059	0.835387	0.0259064	0.0245634
GOTERM_BP_DIRECT	GO:0031340	positive regulation of vesicle fusion	3	2.88462	0.00110545	12306, 18783, 11652	103	9	18082	58.5178	0.840379	0.0259064	0.0245634
GOTERM_BP_DIRECT	GO:0010976	positive regulation of neuron projection development	6	5.76923	0.00110871	20698, 14828, 16400, 56717, 16193, 12633	103	138	18082	7.63276	0.841242	0.0259064	0.0245634
GOTERM_BP_DIRECT	GO:0043491	protein kinase B signaling	4	3.84615	0.00127375	20296, 21926, 11652, 21803	103	38	18082	18.4793	0.879306	0.0293493	0.0278279
GOTERM_BP_DIRECT	GO:0001569	patterning of blood vessels	4	3.84615	0.00147965	20423, 14254, 13614, 12767	103	40	18082	17.5553	0.914271	0.0336267	0.0318835
GOTERM_BP_DIRECT	GO:0097191	extrinsic apoptotic signaling pathway	4	3.84615	0.00158997	21938, 21926, 21803, 17127	103	41	18082	17.1272	0.928629	0.0356454	0.0337976
GOTERM_BP_DIRECT	GO:0090002	establishment of protein localization to plasma membrane	4	3.84615	0.00182574	21937, 21926, 19878, 19877	103	43	18082	16.3305	0.951765	0.0403855	0.0382919
GOTERM_BP_DIRECT	GO:0050830	defense response to Gram-positive bacterium	5	4.80769	0.00189722	17874, 24088, 21926, 17393, 171285	103	93	18082	9.43835	0.957168	0.0414143	0.0392674
GOTERM_BP_DIRECT	GO:0051496	positive regulation of stress fiber assembly	4	3.84615	0.00195136	50490, 56717, 17127, 14745	103	44	18082	15.9594	0.960855	0.042043	0.0398636
GOTERM_BP_DIRECT	GO:0001542	ovulation from ovarian follicle	3	2.88462	0.0020044	18126, 58223, 18783	103	12	18082	43.8883	0.964158	0.042632	0.040422
GOTERM_BP_DIRECT	GO:0019722	calcium-mediated signaling	4	3.84615	0.00221846	20698, 21926, 13614, 12767	103	46	18082	15.2655	0.974891	0.0465877	0.0441726
GOTERM_BP_DIRECT	GO:0042535	positive regulation of tumor necrosis factor biosynthetic process	3	2.88462	0.00236013	17164, 24088, 12772	103	13	18082	40.5123	0.980161	0.0489433	0.0464062
GOTERM_BP_DIRECT	GO:0016049	cell growth	4	3.84615	0.00265986	56717, 21803, 16193, 13614	103	49	18082	14.3309	0.987949	0.0538134	0.0510238
GOTERM_BP_DIRECT	GO:0014823	response to activity	4	3.84615	0.00265986	16153, 19017, 20296, 13614	103	49	18082	14.3309	0.987949	0.0538134	0.0510238
GOTERM_BP_DIRECT	GO:0090026	positive regulation of monocyte chemotaxis	3	2.88462	0.00274339	18787, 20296, 12772	103	14	18082	37.6186	0.989512	0.0543588	0.0515409
GOTERM_BP_DIRECT	GO:0071456	cellular response to hypoxia	5	4.80769	0.00275235	15251, 21752, 19017, 56717, 13614	103	103	18082	8.52201	0.989667	0.0543588	0.0515409
GOTERM_BP_DIRECT	GO:0032755	positive regulation of interleukin-6 production	4	3.84615	0.00315184	17874, 24088, 21926, 16193	103	52	18082	13.5041	0.994685	0.0608396	0.0576858
GOTERM_BP_DIRECT	GO:0060445	branching involved in salivary gland morphogenesis	3	2.88462	0.00315383	20423, 21817, 16193	103	15	18082	35.1107	0.994702	0.0608396	0.0576858
GOTERM_BP_DIRECT	GO:2000679	positive regulation of transcription regulatory region DNA binding	3	2.88462	0.00359116	14462, 21803, 11545	103	16	18082	32.9163	0.997442	0.0684797	0.0649299
GOTERM_BP_DIRECT	GO:0030198	extracellular matrix organization	5	4.80769	0.00396299	50706, 21926, 14114, 53381, 22346	103	114	18082	7.69971	0.998623	0.0747113	0.0708384
GOTERM_BP_DIRECT	GO:0045471	response to ethanol	5	4.80769	0.00434685	20423, 20296, 14462, 11441, 22346	103	117	18082	7.50228	0.999273	0.0810273	0.076827
GOTERM_BP_DIRECT	GO:0032760	positive regulation of tumor necrosis factor production	4	3.84615	0.0045063	17874, 24088, 20296, 21937	103	59	18082	11.9019	0.999443	0.0820199	0.0777681
GOTERM_BP_DIRECT	GO:0002076	osteoblast development	3	2.88462	0.00454523	20423, 16973, 17127	103	18	18082	29.2589	0.999478	0.0820199	0.0777681
GOTERM_BP_DIRECT	GO:0042742	defense response to bacterium	6	5.76923	0.00454842	16153, 18126, 74180, 21937, 21926, 17393	103	191	18082	5.51477	0.999481	0.0820199	0.0777681
GOTERM_BP_DIRECT	GO:0010951	negative regulation of endopeptidase activity	3	2.88462	0.00506136	18787, 394252, 21857	103	19	18082	27.719	0.999779	0.0883874	0.0838055
GOTERM_BP_DIRECT	GO:1901224	positive regulation of NIK/NF-kappaB signaling	3	2.88462	0.00506136	24088, 21926, 171285	103	19	18082	27.719	0.999779	0.0883874	0.0838055
GOTERM_BP_DIRECT	GO:0042346	positive regulation of NF-kappaB import into nucleus	3	2.88462	0.00506136	20698, 24088, 21926	103	19	18082	27.719	0.999779	0.0883874	0.0838055
GOTERM_BP_DIRECT	GO:0006468	protein phosphorylation	10	9.61538	0.00525846	228775, 22625, 14254, 17164, 56717, 30955, 11652, 21803, 19878, 19877	103	576	18082	3.0478	0.999841	0.0908728	0.0861621
GOTERM_BP_DIRECT	GO:0010033	response to organic substance	4	3.84615	0.00590916	20750, 18783, 21926, 21803	103	65	18082	10.8033	0.999946	0.100034	0.0948481
GOTERM_BP_DIRECT	GO:0048146	positive regulation of fibroblast proliferation	4	3.84615	0.00590916	20698, 12306, 18787, 21803	103	65	18082	10.8033	0.999946	0.100034	0.0948481
GOTERM_BP_DIRECT	GO:0090280	positive regulation of calcium ion import	3	2.88462	0.00617029	18787, 20296, 12767	103	21	18082	25.0791	0.999965	0.103399	0.0980391
GOTERM_BP_DIRECT	GO:0043154	negative regulation of cysteine-type endopeptidase activity involved in apoptotic process	4	3.84615	0.00642841	12955, 11652, 16193, 12633	103	67	18082	10.4808	0.999977	0.105591	0.100118
GOTERM_BP_DIRECT	GO:0001938	positive regulation of endothelial cell proliferation	4	3.84615	0.00642841	16153, 20296, 56717, 76905	103	67	18082	10.4808	0.999977	0.105591	0.100118
GOTERM_BP_DIRECT	GO:0016064	immunoglobulin mediated immune response	3	2.88462	0.0067625	54123, 17874, 16190	103	22	18082	23.9391	0.999987	0.10999	0.104288
GOTERM_BP_DIRECT	GO:0014850	response to muscle activity	3	2.88462	0.00737947	15251, 50706, 19017	103	23	18082	22.8983	0.999995	0.11886	0.112698
GOTERM_BP_DIRECT	GO:0030866	cortical actin cytoskeleton organization	3	2.88462	0.00802091	21926, 19878, 19877	103	24	18082	21.9442	0.999998	0.127949	0.121316
GOTERM_BP_DIRECT	GO:0014065	phosphatidylinositol 3-kinase signaling	3	2.88462	0.00868653	14462, 30955, 13614	103	25	18082	21.0664	0.999999	0.131113	0.124316
GOTERM_BP_DIRECT	GO:0048010	vascular endothelial growth factor receptor signaling pathway	3	2.88462	0.00868653	14254, 17164, 20296	103	25	18082	21.0664	0.999999	0.131113	0.124316
GOTERM_BP_DIRECT	GO:0048593	camera-type eye morphogenesis	3	2.88462	0.00868653	15251, 22632, 22346	103	25	18082	21.0664	0.999999	0.131113	0.124316
GOTERM_BP_DIRECT	GO:0035690	cellular response to drug	4	3.84615	0.00877247	18126, 18787, 20296, 13614	103	75	18082	9.36285	1	0.131113	0.124316
GOTERM_BP_DIRECT	GO:0051384	response to glucocorticoid	4	3.84615	0.00877247	16153, 21926, 20969, 16193	103	75	18082	9.36285	1	0.131113	0.124316
GOTERM_BP_DIRECT	GO:0007179	transforming growth factor beta receptor signaling pathway	4	3.84615	0.00877247	20296, 21803, 17127, 11545	103	75	18082	9.36285	1	0.131113	0.124316
GOTERM_BP_DIRECT	GO:0071407	cellular response to organic cyclic compound	4	3.84615	0.00877247	18126, 21926, 11652, 21803	103	75	18082	9.36285	1	0.131113	0.124316
GOTERM_BP_DIRECT	GO:0000187	activation of MAPK activity	4	3.84615	0.00909613	11441, 21926, 53978, 14745	103	76	18082	9.23965	1	0.134094	0.127143
GOTERM_BP_DIRECT	GO:0046427	positive regulation of JAK-STAT cascade	3	2.88462	0.00937605	16153, 16193, 16191	103	26	18082	20.2562	1	0.134094	0.127143
GOTERM_BP_DIRECT	GO:0045662	negative regulation of myoblast differentiation	3	2.88462	0.00937605	13198, 21926, 21803	103	26	18082	20.2562	1	0.134094	0.127143
GOTERM_BP_DIRECT	GO:0001944	vasculature development	3	2.88462	0.00937605	20423, 15251, 16973	103	26	18082	20.2562	1	0.134094	0.127143
GOTERM_BP_DIRECT	GO:0002052	positive regulation of neuroblast proliferation	3	2.88462	0.00937605	20423, 13051, 15251	103	26	18082	20.2562	1	0.134094	0.127143
GOTERM_BP_DIRECT	GO:1901216	positive regulation of neuron death	3	2.88462	0.0100892	13198, 56717, 11545	103	27	18082	19.5059	1	0.139483	0.132252
GOTERM_BP_DIRECT	GO:0042476	odontogenesis	3	2.88462	0.0100892	20423, 22409, 20969	103	27	18082	19.5059	1	0.139483	0.132252
GOTERM_BP_DIRECT	GO:0014003	oligodendrocyte development	3	2.88462	0.0100892	20423, 21803, 14745	103	27	18082	19.5059	1	0.139483	0.132252
GOTERM_BP_DIRECT	GO:0035025	positive regulation of Rho protein signal transduction	3	2.88462	0.0100892	574402, 53978, 14745	103	27	18082	19.5059	1	0.139483	0.132252
GOTERM_BP_DIRECT	GO:0019049	evasion or tolerance of host defenses by virus	2	1.92308	0.0112504	21803, 17127	103	2	18082	175.553	1	0.15052	0.142717
GOTERM_BP_DIRECT	GO:1902622	regulation of neutrophil migration	2	1.92308	0.0112504	17874, 19354	103	2	18082	175.553	1	0.15052	0.142717
GOTERM_BP_DIRECT	GO:0090265	positive regulation of immune complex clearance by monocytes and macrophages	2	1.92308	0.0112504	20296, 12772	103	2	18082	175.553	1	0.15052	0.142717
GOTERM_BP_DIRECT	GO:0034696	response to prostaglandin F	2	1.92308	0.0112504	22632, 13614	103	2	18082	175.553	1	0.15052	0.142717
GOTERM_BP_DIRECT	GO:0001819	positive regulation of cytokine production	3	2.88462	0.0115851	14462, 21926, 171285	103	29	18082	18.1607	1	0.151337	0.143491
GOTERM_BP_DIRECT	GO:0045930	negative regulation of mitotic cell cycle	3	2.88462	0.0115851	21926, 21803, 17127	103	29	18082	18.1607	1	0.151337	0.143491
GOTERM_BP_DIRECT	GO:0045840	positive regulation of mitotic nuclear division	3	2.88462	0.0115851	21926, 16973, 13614	103	29	18082	18.1607	1	0.151337	0.143491
GOTERM_BP_DIRECT	GO:0001933	negative regulation of protein phosphorylation	4	3.84615	0.0119368	19017, 56717, 14114, 21803	103	84	18082	8.35969	1	0.154712	0.146692
GOTERM_BP_DIRECT	GO:0032570	response to progesterone	3	2.88462	0.0123674	24088, 20296, 21803	103	30	18082	17.5553	1	0.157468	0.149305
GOTERM_BP_DIRECT	GO:0042832	defense response to protozoan	3	2.88462	0.0123674	16153, 16190, 16193	103	30	18082	17.5553	1	0.157468	0.149305
GOTERM_BP_DIRECT	GO:0042493	response to drug	7	6.73077	0.0124342	16153, 19017, 16400, 14462, 17393, 21803, 16193	103	339	18082	3.625	1	0.157468	0.149305
GOTERM_BP_DIRECT	GO:0043524	negative regulation of neuron apoptotic process	5	4.80769	0.0128373	15251, 21752, 19017, 20296, 19877	103	160	18082	5.48604	1	0.161341	0.152977
GOTERM_BP_DIRECT	GO:0032869	cellular response to insulin stimulus	4	3.84615	0.0135273	228775, 20296, 11652, 11545	103	88	18082	7.9797	1	0.168736	0.159989
GOTERM_BP_DIRECT	GO:0060070	canonical Wnt signaling pathway	4	3.84615	0.0139429	20423, 20969, 16973, 17127	103	89	18082	7.89004	1	0.172622	0.163673
GOTERM_BP_DIRECT	GO:2001240	negative regulation of extrinsic apoptotic signaling pathway in absence of ligand	3	2.88462	0.0148481	13051, 21752, 21926	103	33	18082	15.9594	1	0.179802	0.170482
GOTERM_BP_DIRECT	GO:0071345	cellular response to cytokine stimulus	3	2.88462	0.0148481	18126, 14462, 12767	103	33	18082	15.9594	1	0.179802	0.170482
GOTERM_BP_DIRECT	GO:0071392	cellular response to estradiol stimulus	3	2.88462	0.0148481	16153, 19017, 16193	103	33	18082	15.9594	1	0.179802	0.170482
GOTERM_BP_DIRECT	GO:0010332	response to gamma radiation	3	2.88462	0.0157187	20296, 14462, 11545	103	34	18082	15.49	1	0.186266	0.17661
GOTERM_BP_DIRECT	GO:0010718	positive regulation of epithelial to mesenchymal transition	3	2.88462	0.0157187	394252, 21803, 17127	103	34	18082	15.49	1	0.186266	0.17661
GOTERM_BP_DIRECT	GO:0050715	positive regulation of cytokine secretion	3	2.88462	0.0157187	16153, 24088, 21926	103	34	18082	15.49	1	0.186266	0.17661
GOTERM_BP_DIRECT	GO:0042177	negative regulation of protein catabolic process	3	2.88462	0.0166107	20423, 18126, 17127	103	35	18082	15.0474	1	0.187373	0.17766
GOTERM_BP_DIRECT	GO:0008625	extrinsic apoptotic signaling pathway via death domain receptors	3	2.88462	0.0166107	21937, 21926, 19878	103	35	18082	15.0474	1	0.187373	0.17766
GOTERM_BP_DIRECT	GO:0048589	developmental growth	3	2.88462	0.0166107	20423, 14462, 17127	103	35	18082	15.0474	1	0.187373	0.17766
GOTERM_BP_DIRECT	GO:0048514	blood vessel morphogenesis	3	2.88462	0.0166107	15251, 14254, 13614	103	35	18082	15.0474	1	0.187373	0.17766
GOTERM_BP_DIRECT	GO:0032800	receptor biosynthetic process	2	1.92308	0.0168286	16153, 21926	103	3	18082	117.036	1	0.187373	0.17766
GOTERM_BP_DIRECT	GO:0032741	positive regulation of interleukin-18 production	2	1.92308	0.0168286	24088, 21926	103	3	18082	117.036	1	0.187373	0.17766
GOTERM_BP_DIRECT	GO:0032651	regulation of interleukin-1 beta production	2	1.92308	0.0168286	20698, 13610	103	3	18082	117.036	1	0.187373	0.17766
GOTERM_BP_DIRECT	GO:0002826	negative regulation of T-helper 1 type immune response	2	1.92308	0.0168286	17082, 171285	103	3	18082	117.036	1	0.187373	0.17766
GOTERM_BP_DIRECT	GO:0002238	response to molecule of fungal origin	2	1.92308	0.0168286	17874, 24088	103	3	18082	117.036	1	0.187373	0.17766
GOTERM_BP_DIRECT	GO:0030177	positive regulation of Wnt signaling pathway	3	2.88462	0.0184579	20423, 21752, 24088	103	37	18082	14.2341	1	0.202792	0.19228
GOTERM_BP_DIRECT	GO:0071549	cellular response to dexamethasone stimulus	3	2.88462	0.0184579	20296, 21803, 16193	103	37	18082	14.2341	1	0.202792	0.19228
GOTERM_BP_DIRECT	GO:0006874	cellular calcium ion homeostasis	4	3.84615	0.0189933	20296, 11441, 12772, 21803	103	100	18082	7.02214	1	0.207302	0.196556
GOTERM_BP_DIRECT	GO:0042594	response to starvation	3	2.88462	0.0194126	19017, 13198, 14314	103	38	18082	13.8595	1	0.210493	0.199582
GOTERM_BP_DIRECT	GO:0014911	positive regulation of smooth muscle cell migration	3	2.88462	0.0203876	50490, 50706, 15117	103	39	18082	13.5041	1	0.21963	0.208245
GOTERM_BP_DIRECT	GO:0002376	immune system process	7	6.73077	0.0213664	54123, 17874, 24088, 14462, 16190, 30955, 171285	103	383	18082	3.20855	1	0.225949	0.214236
GOTERM_BP_DIRECT	GO:0042130	negative regulation of T cell proliferation	3	2.88462	0.0213828	20423, 21803, 171285	103	40	18082	13.1665	1	0.225949	0.214236
GOTERM_BP_DIRECT	GO:0002548	monocyte chemotaxis	3	2.88462	0.0213828	14254, 20296, 12772	103	40	18082	13.1665	1	0.225949	0.214236
GOTERM_BP_DIRECT	GO:0007589	body fluid secretion	2	1.92308	0.0223755	12306, 13614	103	4	18082	87.7767	1	0.227884	0.216071
GOTERM_BP_DIRECT	GO:0072606	interleukin-8 secretion	2	1.92308	0.0223755	18126, 12654	103	4	18082	87.7767	1	0.227884	0.216071
GOTERM_BP_DIRECT	GO:0030886	negative regulation of myeloid dendritic cell activation	2	1.92308	0.0223755	16153, 171285	103	4	18082	87.7767	1	0.227884	0.216071
GOTERM_BP_DIRECT	GO:0032909	regulation of transforming growth factor beta2 production	2	1.92308	0.0223755	15251, 17127	103	4	18082	87.7767	1	0.227884	0.216071
GOTERM_BP_DIRECT	GO:0070243	regulation of thymocyte apoptotic process	2	1.92308	0.0223755	15251, 22346	103	4	18082	87.7767	1	0.227884	0.216071
GOTERM_BP_DIRECT	GO:0016310	phosphorylation	9	8.65385	0.0223901	20698, 22625, 14254, 17164, 56717, 30955, 11652, 19878, 19877	103	612	18082	2.58167	1	0.227884	0.216071
GOTERM_BP_DIRECT	GO:0009887	organ morphogenesis	4	3.84615	0.0237842	22409, 21926, 21803, 12767	103	109	18082	6.44233	1	0.240598	0.228126
GOTERM_BP_DIRECT	GO:0032720	negative regulation of tumor necrosis factor production	3	2.88462	0.0244864	16153, 11441, 171285	103	43	18082	12.2479	1	0.2462	0.233437
GOTERM_BP_DIRECT	GO:0032747	positive regulation of interleukin-23 production	2	1.92308	0.0278915	17874, 16171	103	5	18082	70.2214	1	0.269023	0.255077
GOTERM_BP_DIRECT	GO:0016202	regulation of striated muscle tissue development	2	1.92308	0.0278915	21803, 17127	103	5	18082	70.2214	1	0.269023	0.255077
GOTERM_BP_DIRECT	GO:0090335	regulation of brown fat cell differentiation	2	1.92308	0.0278915	56717, 63953	103	5	18082	70.2214	1	0.269023	0.255077
GOTERM_BP_DIRECT	GO:0042482	positive regulation of odontogenesis	2	1.92308	0.0278915	21803, 13614	103	5	18082	70.2214	1	0.269023	0.255077
GOTERM_BP_DIRECT	GO:0051098	regulation of binding	2	1.92308	0.0278915	21803, 17127	103	5	18082	70.2214	1	0.269023	0.255077
GOTERM_BP_DIRECT	GO:0045351	type I interferon biosynthetic process	2	1.92308	0.0278915	54123, 17874	103	5	18082	70.2214	1	0.269023	0.255077
GOTERM_BP_DIRECT	GO:0002740	negative regulation of cytokine secretion involved in immune response	2	1.92308	0.0278915	16153, 21926	103	5	18082	70.2214	1	0.269023	0.255077
GOTERM_BP_DIRECT	GO:0050796	regulation of insulin secretion	3	2.88462	0.028891	18126, 21926, 54525	103	47	18082	11.2055	1	0.277053	0.262691
GOTERM_BP_DIRECT	GO:0001657	ureteric bud development	3	2.88462	0.0300381	20969, 21803, 17127	103	48	18082	10.9721	1	0.286398	0.271552
GOTERM_BP_DIRECT	GO:0010468	regulation of gene expression	6	5.76923	0.0303423	20423, 15251, 16153, 17874, 21803, 22346	103	308	18082	3.41987	1	0.287645	0.272734
GOTERM_BP_DIRECT	GO:0032956	regulation of actin cytoskeleton organization	3	2.88462	0.0323859	56717, 19878, 19877	103	50	18082	10.5332	1	0.304241	0.288469
GOTERM_BP_DIRECT	GO:0001764	neuron migration	4	3.84615	0.0330892	16400, 14462, 12767, 18208	103	124	18082	5.66301	1	0.304241	0.288469
GOTERM_BP_DIRECT	GO:0060662	salivary gland cavitation	2	1.92308	0.0333766	20423, 21817	103	6	18082	58.5178	1	0.304241	0.288469
GOTERM_BP_DIRECT	GO:0032675	regulation of interleukin-6 production	2	1.92308	0.0333766	17874, 17164	103	6	18082	58.5178	1	0.304241	0.288469
GOTERM_BP_DIRECT	GO:2001054	negative regulation of mesenchymal cell apoptotic process	2	1.92308	0.0333766	20423, 15251	103	6	18082	58.5178	1	0.304241	0.288469
GOTERM_BP_DIRECT	GO:2000553	positive regulation of T-helper 2 cell cytokine production	2	1.92308	0.0333766	14462, 16193	103	6	18082	58.5178	1	0.304241	0.288469
GOTERM_BP_DIRECT	GO:0002819	regulation of adaptive immune response	2	1.92308	0.0333766	54123, 63953	103	6	18082	58.5178	1	0.304241	0.288469
GOTERM_BP_DIRECT	GO:0032729	positive regulation of interferon-gamma production	3	2.88462	0.0348034	21926, 12772, 171285	103	52	18082	10.1281	1	0.313798	0.297531
GOTERM_BP_DIRECT	GO:0006959	humoral immune response	3	2.88462	0.0348034	14462, 21926, 12772	103	52	18082	10.1281	1	0.313798	0.297531
GOTERM_BP_DIRECT	GO:0007166	cell surface receptor signaling pathway	5	4.80769	0.0354864	17874, 21938, 21937, 16171, 13614	103	219	18082	4.00807	1	0.318227	0.301731
GOTERM_BP_DIRECT	GO:0008630	intrinsic apoptotic signaling pathway in response to DNA damage	3	2.88462	0.0372889	21938, 21937, 21926	103	54	18082	9.75297	1	0.332066	0.314852
GOTERM_BP_DIRECT	GO:0010870	positive regulation of receptor biosynthetic process	2	1.92308	0.0388311	15251, 13614	103	7	18082	50.1581	1	0.332066	0.314852
GOTERM_BP_DIRECT	GO:0051045	negative regulation of membrane protein ectodomain proteolysis	2	1.92308	0.0388311	16153, 21857	103	7	18082	50.1581	1	0.332066	0.314852
GOTERM_BP_DIRECT	GO:0032754	positive regulation of interleukin-5 production	2	1.92308	0.0388311	14462, 17082	103	7	18082	50.1581	1	0.332066	0.314852
GOTERM_BP_DIRECT	GO:0085029	extracellular matrix assembly	2	1.92308	0.0388311	15117, 21803	103	7	18082	50.1581	1	0.332066	0.314852
GOTERM_BP_DIRECT	GO:0072540	T-helper 17 cell lineage commitment	2	1.92308	0.0388311	21803, 16193	103	7	18082	50.1581	1	0.332066	0.314852
GOTERM_BP_DIRECT	GO:0061072	iris morphogenesis	2	1.92308	0.0388311	15251, 22346	103	7	18082	50.1581	1	0.332066	0.314852
GOTERM_BP_DIRECT	GO:0003179	heart valve morphogenesis	2	1.92308	0.0388311	56717, 21803	103	7	18082	50.1581	1	0.332066	0.314852
GOTERM_BP_DIRECT	GO:0045630	positive regulation of T-helper 2 cell differentiation	2	1.92308	0.0388311	16190, 16193	103	7	18082	50.1581	1	0.332066	0.314852
GOTERM_BP_DIRECT	GO:0045785	positive regulation of cell adhesion	3	2.88462	0.0398405	20296, 21817, 21926	103	56	18082	9.40465	1	0.337221	0.31974
GOTERM_BP_DIRECT	GO:0045668	negative regulation of osteoblast differentiation	3	2.88462	0.0398405	21926, 16973, 17127	103	56	18082	9.40465	1	0.337221	0.31974
GOTERM_BP_DIRECT	GO:0009408	response to heat	3	2.88462	0.0411405	18413, 20296, 16193	103	57	18082	9.23965	1	0.346458	0.328498
GOTERM_BP_DIRECT	GO:0043588	skin development	3	2.88462	0.0424565	20423, 16400, 22409	103	58	18082	9.08035	1	0.353946	0.335598
GOTERM_BP_DIRECT	GO:0009611	response to wounding	3	2.88462	0.0424565	20296, 21803, 16193	103	58	18082	9.08035	1	0.353946	0.335598
GOTERM_BP_DIRECT	GO:0032494	response to peptidoglycan	2	1.92308	0.0442552	17874, 24088	103	8	18082	43.8883	1	0.354683	0.336296
GOTERM_BP_DIRECT	GO:0048642	negative regulation of skeletal muscle tissue development	2	1.92308	0.0442552	14605, 21803	103	8	18082	43.8883	1	0.354683	0.336296
GOTERM_BP_DIRECT	GO:0007183	SMAD protein complex assembly	2	1.92308	0.0442552	21803, 17127	103	8	18082	43.8883	1	0.354683	0.336296
GOTERM_BP_DIRECT	GO:0014732	skeletal muscle atrophy	2	1.92308	0.0442552	19017, 12633	103	8	18082	43.8883	1	0.354683	0.336296
GOTERM_BP_DIRECT	GO:0060603	mammary gland duct morphogenesis	2	1.92308	0.0442552	16973, 18208	103	8	18082	43.8883	1	0.354683	0.336296
GOTERM_BP_DIRECT	GO:0002675	positive regulation of acute inflammatory response	2	1.92308	0.0442552	30955, 16193	103	8	18082	43.8883	1	0.354683	0.336296
GOTERM_BP_DIRECT	GO:0051549	positive regulation of keratinocyte migration	2	1.92308	0.0442552	18787, 15117	103	8	18082	43.8883	1	0.354683	0.336296
GOTERM_BP_DIRECT	GO:0060137	maternal process involved in parturition	2	1.92308	0.0442552	20296, 13614	103	8	18082	43.8883	1	0.354683	0.336296
GOTERM_BP_DIRECT	GO:0030036	actin cytoskeleton organization	4	3.84615	0.0463992	22625, 19354, 19878, 19877	103	142	18082	4.94517	1	0.368918	0.349794
GOTERM_BP_DIRECT	GO:0006508	proteolysis	8	7.69231	0.0464761	20423, 58223, 230709, 12333, 17393, 214523, 11568, 12633	103	582	18082	2.41311	1	0.368918	0.349794
GOTERM_BP_DIRECT	GO:0001947	heart looping	3	2.88462	0.0478746	20423, 15251, 17127	103	62	18082	8.49452	1	0.376107	0.35661
GOTERM_BP_DIRECT	GO:0001932	regulation of protein phosphorylation	3	2.88462	0.0478746	56717, 21926, 30955	103	62	18082	8.49452	1	0.376107	0.35661
GOTERM_BP_DIRECT	GO:0009612	response to mechanical stimulus	3	2.88462	0.0492667	50706, 20296, 12654	103	63	18082	8.35969	1	0.376107	0.35661
GOTERM_BP_DIRECT	GO:0032680	regulation of tumor necrosis factor production	2	1.92308	0.0496489	17874, 17164	103	9	18082	39.0119	1	0.376107	0.35661
GOTERM_BP_DIRECT	GO:0071236	cellular response to antibiotic	2	1.92308	0.0496489	14828, 18783	103	9	18082	39.0119	1	0.376107	0.35661
GOTERM_BP_DIRECT	GO:0008354	germ cell migration	2	1.92308	0.0496489	21803, 12767	103	9	18082	39.0119	1	0.376107	0.35661
GOTERM_BP_DIRECT	GO:0045080	positive regulation of chemokine biosynthetic process	2	1.92308	0.0496489	17874, 21926	103	9	18082	39.0119	1	0.376107	0.35661
GOTERM_BP_DIRECT	GO:0034138	toll-like receptor 3 signaling pathway	2	1.92308	0.0496489	21926, 171285	103	9	18082	39.0119	1	0.376107	0.35661
GOTERM_BP_DIRECT	GO:0045616	regulation of keratinocyte differentiation	2	1.92308	0.0496489	19878, 19877	103	9	18082	39.0119	1	0.376107	0.35661
GOTERM_BP_DIRECT	GO:2000146	negative regulation of cell motility	2	1.92308	0.0496489	14462, 14114	103	9	18082	39.0119	1	0.376107	0.35661
GOTERM_BP_DIRECT	GO:0045454	cell redox homeostasis	3	2.88462	0.0520945	13198, 53381, 16193	103	65	18082	8.10246	1	0.39284	0.372476
GOTERM_BP_DIRECT	GO:0048839	inner ear development	3	2.88462	0.0535298	20423, 17164, 21803	103	66	18082	7.9797	1	0.401837	0.381006
GOTERM_BP_DIRECT	GO:0046850	regulation of bone remodeling	2	1.92308	0.0550124	54525, 16973	103	10	18082	35.1107	1	0.405625	0.384598
GOTERM_BP_DIRECT	GO:0006983	ER overload response	2	1.92308	0.0550124	14828, 13198	103	10	18082	35.1107	1	0.405625	0.384598
GOTERM_BP_DIRECT	GO:0070244	negative regulation of thymocyte apoptotic process	2	1.92308	0.0550124	15251, 22346	103	10	18082	35.1107	1	0.405625	0.384598
GOTERM_BP_DIRECT	GO:0090197	positive regulation of chemokine secretion	2	1.92308	0.0550124	17082, 16190	103	10	18082	35.1107	1	0.405625	0.384598
GOTERM_BP_DIRECT	GO:0001570	vasculogenesis	3	2.88462	0.0564421	20423, 15117, 21803	103	68	18082	7.745	1	0.410691	0.389401
GOTERM_BP_DIRECT	GO:0071346	cellular response to interferon-gamma	3	2.88462	0.0564421	18126, 20296, 13614	103	68	18082	7.745	1	0.410691	0.389401
GOTERM_BP_DIRECT	GO:0051592	response to calcium ion	3	2.88462	0.0564421	18783, 20969, 16193	103	68	18082	7.745	1	0.410691	0.389401
GOTERM_BP_DIRECT	GO:0043525	positive regulation of neuron apoptotic process	3	2.88462	0.0579188	13198, 21937, 21926	103	69	18082	7.63276	1	0.41777	0.396114
GOTERM_BP_DIRECT	GO:0000165	MAPK cascade	3	2.88462	0.0579188	20296, 21926, 21803	103	69	18082	7.63276	1	0.41777	0.396114
GOTERM_BP_DIRECT	GO:0042554	superoxide anion generation	2	1.92308	0.060346	50490, 13614	103	11	18082	31.9188	1	0.426017	0.403933
GOTERM_BP_DIRECT	GO:1903827	regulation of cellular protein localization	2	1.92308	0.060346	22346, 11545	103	11	18082	31.9188	1	0.426017	0.403933
GOTERM_BP_DIRECT	GO:0051024	positive regulation of immunoglobulin secretion	2	1.92308	0.060346	16193, 16191	103	11	18082	31.9188	1	0.426017	0.403933
GOTERM_BP_DIRECT	GO:0032060	bleb assembly	2	1.92308	0.060346	19877, 14745	103	11	18082	31.9188	1	0.426017	0.403933
GOTERM_BP_DIRECT	GO:0048617	embryonic foregut morphogenesis	2	1.92308	0.060346	20423, 17127	103	11	18082	31.9188	1	0.426017	0.403933
GOTERM_BP_DIRECT	GO:0045088	regulation of innate immune response	2	1.92308	0.0656498	54123, 63953	103	12	18082	29.2589	1	0.442736	0.419785
GOTERM_BP_DIRECT	GO:0033148	positive regulation of intracellular estrogen receptor signaling pathway	2	1.92308	0.0656498	27401, 11545	103	12	18082	29.2589	1	0.442736	0.419785
GOTERM_BP_DIRECT	GO:0050927	positive regulation of positive chemotaxis	2	1.92308	0.0656498	11652, 17127	103	12	18082	29.2589	1	0.442736	0.419785
GOTERM_BP_DIRECT	GO:0060391	positive regulation of SMAD protein import into nucleus	2	1.92308	0.0656498	21803, 11545	103	12	18082	29.2589	1	0.442736	0.419785
GOTERM_BP_DIRECT	GO:0061051	positive regulation of cell growth involved in cardiac muscle cell development	2	1.92308	0.0656498	56717, 13614	103	12	18082	29.2589	1	0.442736	0.419785
GOTERM_BP_DIRECT	GO:1900025	negative regulation of substrate adhesion-dependent cell spreading	2	1.92308	0.0656498	50706, 14114	103	12	18082	29.2589	1	0.442736	0.419785
GOTERM_BP_DIRECT	GO:0019370	leukotriene biosynthetic process	2	1.92308	0.0656498	17001, 11689	103	12	18082	29.2589	1	0.442736	0.419785
GOTERM_BP_DIRECT	GO:0032801	receptor catabolic process	2	1.92308	0.0656498	12333, 21803	103	12	18082	29.2589	1	0.442736	0.419785
GOTERM_BP_DIRECT	GO:0032700	negative regulation of interleukin-17 production	2	1.92308	0.0656498	24088, 21803	103	12	18082	29.2589	1	0.442736	0.419785
GOTERM_BP_DIRECT	GO:0031669	cellular response to nutrient levels	2	1.92308	0.0656498	56717, 16193	103	12	18082	29.2589	1	0.442736	0.419785
GOTERM_BP_DIRECT	GO:0032740	positive regulation of interleukin-17 production	2	1.92308	0.0656498	17874, 21803	103	12	18082	29.2589	1	0.442736	0.419785
GOTERM_BP_DIRECT	GO:0050679	positive regulation of epithelial cell proliferation	3	2.88462	0.0686197	21803, 16193, 22346	103	76	18082	6.92974	1	0.459033	0.435237
GOTERM_BP_DIRECT	GO:0034976	response to endoplasmic reticulum stress	3	2.88462	0.0686197	228775, 14828, 13198	103	76	18082	6.92974	1	0.459033	0.435237
GOTERM_BP_DIRECT	GO:0030334	regulation of cell migration	3	2.88462	0.0701982	12772, 12767, 18208	103	77	18082	6.83974	1	0.46324	0.439226
GOTERM_BP_DIRECT	GO:0019233	sensory perception of pain	3	2.88462	0.0701982	12772, 13614, 11689	103	77	18082	6.83974	1	0.46324	0.439226
GOTERM_BP_DIRECT	GO:0070306	lens fiber cell differentiation	2	1.92308	0.070924	21803, 17127	103	13	18082	27.0082	1	0.46324	0.439226
GOTERM_BP_DIRECT	GO:0016540	protein autoprocessing	2	1.92308	0.070924	12333, 11545	103	13	18082	27.0082	1	0.46324	0.439226
GOTERM_BP_DIRECT	GO:0071803	positive regulation of podosome assembly	2	1.92308	0.070924	21926, 16191	103	13	18082	27.0082	1	0.46324	0.439226
GOTERM_BP_DIRECT	GO:0002237	response to molecule of bacterial origin	2	1.92308	0.070924	16153, 24088	103	13	18082	27.0082	1	0.46324	0.439226
GOTERM_BP_DIRECT	GO:0071260	cellular response to mechanical stimulus	3	2.88462	0.0717885	21937, 17393, 21803	103	78	18082	6.75205	1	0.467048	0.442837
GOTERM_BP_DIRECT	GO:0043586	tongue development	2	1.92308	0.0761686	20423, 22409	103	14	18082	25.0791	1	0.476134	0.451452
GOTERM_BP_DIRECT	GO:0032703	negative regulation of interleukin-2 production	2	1.92308	0.0761686	14462, 171285	103	14	18082	25.0791	1	0.476134	0.451452
GOTERM_BP_DIRECT	GO:0008209	androgen metabolic process	2	1.92308	0.0761686	20423, 19017	103	14	18082	25.0791	1	0.476134	0.451452
GOTERM_BP_DIRECT	GO:1904707	positive regulation of vascular smooth muscle cell proliferation	2	1.92308	0.0761686	21752, 21926	103	14	18082	25.0791	1	0.476134	0.451452
GOTERM_BP_DIRECT	GO:0043508	negative regulation of JUN kinase activity	2	1.92308	0.0761686	394252, 63953	103	14	18082	25.0791	1	0.476134	0.451452
GOTERM_BP_DIRECT	GO:0030949	positive regulation of vascular endothelial growth factor receptor signaling pathway	2	1.92308	0.0761686	15251, 14254	103	14	18082	25.0791	1	0.476134	0.451452
GOTERM_BP_DIRECT	GO:0033160	positive regulation of protein import into nucleus, translocation	2	1.92308	0.0761686	21937, 16193	103	14	18082	25.0791	1	0.476134	0.451452
GOTERM_BP_DIRECT	GO:0035810	positive regulation of urine volume	2	1.92308	0.0761686	15117, 13614	103	14	18082	25.0791	1	0.476134	0.451452
GOTERM_BP_DIRECT	GO:0048246	macrophage chemotaxis	2	1.92308	0.0761686	13051, 20296	103	14	18082	25.0791	1	0.476134	0.451452
GOTERM_BP_DIRECT	GO:0070935	3'-UTR-mediated mRNA stabilization	2	1.92308	0.0761686	17874, 17164	103	14	18082	25.0791	1	0.476134	0.451452
GOTERM_BP_DIRECT	GO:0007005	mitochondrion organization	3	2.88462	0.0766292	21752, 19017, 11545	103	81	18082	6.50198	1	0.476134	0.451452
GOTERM_BP_DIRECT	GO:0007050	cell cycle arrest	3	2.88462	0.0766292	13198, 21803, 17127	103	81	18082	6.50198	1	0.476134	0.451452
GOTERM_BP_DIRECT	GO:0051216	cartilage development	3	2.88462	0.0782653	15251, 21857, 13614	103	82	18082	6.42269	1	0.484485	0.459371
GOTERM_BP_DIRECT	GO:0007613	memory	3	2.88462	0.0799124	13051, 16400, 11441	103	83	18082	6.3453	1	0.490309	0.464892
GOTERM_BP_DIRECT	GO:0032481	positive regulation of type I interferon production	2	1.92308	0.081384	54123, 17874	103	15	18082	23.4071	1	0.490309	0.464892
GOTERM_BP_DIRECT	GO:0050901	leukocyte tethering or rolling	2	1.92308	0.081384	21926, 19877	103	15	18082	23.4071	1	0.490309	0.464892
GOTERM_BP_DIRECT	GO:0051044	positive regulation of membrane protein ectodomain proteolysis	2	1.92308	0.081384	21938, 21926	103	15	18082	23.4071	1	0.490309	0.464892
GOTERM_BP_DIRECT	GO:0009967	positive regulation of signal transduction	2	1.92308	0.081384	14462, 11652	103	15	18082	23.4071	1	0.490309	0.464892
GOTERM_BP_DIRECT	GO:0071498	cellular response to fluid shear stress	2	1.92308	0.081384	20750, 15117	103	15	18082	23.4071	1	0.490309	0.464892
GOTERM_BP_DIRECT	GO:0032695	negative regulation of interleukin-12 production	2	1.92308	0.081384	16153, 24088	103	15	18082	23.4071	1	0.490309	0.464892
GOTERM_BP_DIRECT	GO:0009615	response to virus	3	2.88462	0.0815703	17874, 14462, 21926	103	84	18082	6.26976	1	0.490309	0.464892
GOTERM_BP_DIRECT	GO:0006897	endocytosis	4	3.84615	0.0827546	20423, 11441, 30955, 16973	103	181	18082	3.87963	1	0.495632	0.469939
GOTERM_BP_DIRECT	GO:0002755	MyD88-dependent toll-like receptor signaling pathway	2	1.92308	0.0865701	17874, 24088	103	16	18082	21.9442	1	0.507491	0.481183
GOTERM_BP_DIRECT	GO:0014912	negative regulation of smooth muscle cell migration	2	1.92308	0.0865701	18787, 19017	103	16	18082	21.9442	1	0.507491	0.481183
GOTERM_BP_DIRECT	GO:0031929	TOR signaling	2	1.92308	0.0865701	14462, 56717	103	16	18082	21.9442	1	0.507491	0.481183
GOTERM_BP_DIRECT	GO:2000114	regulation of establishment of cell polarity	2	1.92308	0.0865701	14462, 19877	103	16	18082	21.9442	1	0.507491	0.481183
GOTERM_BP_DIRECT	GO:0035729	cellular response to hepatocyte growth factor stimulus	2	1.92308	0.0865701	16153, 16193	103	16	18082	21.9442	1	0.507491	0.481183
GOTERM_BP_DIRECT	GO:0033280	response to vitamin D	2	1.92308	0.0865701	20750, 21803	103	16	18082	21.9442	1	0.507491	0.481183
GOTERM_BP_DIRECT	GO:0002526	acute inflammatory response	2	1.92308	0.0917273	16193, 11689	103	17	18082	20.6533	1	0.524744	0.497542
GOTERM_BP_DIRECT	GO:0002224	toll-like receptor signaling pathway	2	1.92308	0.0917273	17164, 24088	103	17	18082	20.6533	1	0.524744	0.497542
GOTERM_BP_DIRECT	GO:0071354	cellular response to interleukin-6	2	1.92308	0.0917273	19017, 20296	103	17	18082	20.6533	1	0.524744	0.497542
GOTERM_BP_DIRECT	GO:2000147	positive regulation of cell motility	2	1.92308	0.0917273	11652, 18208	103	17	18082	20.6533	1	0.524744	0.497542
GOTERM_BP_DIRECT	GO:0045670	regulation of osteoclast differentiation	2	1.92308	0.0917273	56717, 21926	103	17	18082	20.6533	1	0.524744	0.497542
GOTERM_BP_DIRECT	GO:0006968	cellular defense response	2	1.92308	0.0917273	12772, 12478	103	17	18082	20.6533	1	0.524744	0.497542
GOTERM_BP_DIRECT	GO:0050870	positive regulation of T cell activation	2	1.92308	0.0917273	20296, 12772	103	17	18082	20.6533	1	0.524744	0.497542
GOTERM_BP_DIRECT	GO:0016477	cell migration	4	3.84615	0.093586	14254, 20969, 21803, 12767	103	191	18082	3.67651	1	0.533537	0.505879
GOTERM_BP_DIRECT	GO:0046716	muscle cell cellular homeostasis	2	1.92308	0.0968557	15251, 16193	103	18	18082	19.5059	1	0.539207	0.511255
GOTERM_BP_DIRECT	GO:0046849	bone remodeling	2	1.92308	0.0968557	16973, 16193	103	18	18082	19.5059	1	0.539207	0.511255
GOTERM_BP_DIRECT	GO:0010613	positive regulation of cardiac muscle hypertrophy	2	1.92308	0.0968557	13614, 11545	103	18	18082	19.5059	1	0.539207	0.511255
GOTERM_BP_DIRECT	GO:0048546	digestive tract morphogenesis	2	1.92308	0.0968557	20423, 15251	103	18	18082	19.5059	1	0.539207	0.511255
GOTERM_BP_DIRECT	GO:0043277	apoptotic cell clearance	2	1.92308	0.0968557	21817, 12772	103	18	18082	19.5059	1	0.539207	0.511255
GOTERM_BP_DIRECT	GO:0001774	microglial cell activation	2	1.92308	0.0968557	13051, 24088	103	18	18082	19.5059	1	0.539207	0.511255
GOTERM_BP_DIRECT	GO:0051770	positive regulation of nitric-oxide synthase biosynthetic process	2	1.92308	0.0968557	24088, 20296	103	18	18082	19.5059	1	0.539207	0.511255

## Sheet: Anti-Kegg
Supplementary Table ST4. Enrichment analysis. All KEGG pathways in anti-LAGs.
Category	Term		Count	%	PValue	Genes	List Total	Pop Hits	Pop Total	Fold Enrichment	Bonferroni	Benjamini	FDR
KEGG_PATHWAY	mmu04010	MAPK signaling pathway	8	15.6863	0.000161377	14173, 193740, 14165, 13197, 19252, 15511, 11651, 13712	38	251	7691	6.45083	0.0201298	0.0203335	0.0201721	MAPK signaling pathway
KEGG_PATHWAY	mmu05205	Proteoglycans in cancer	7	13.7255	0.000368569	14173, 12390, 17395, 12389, 14388, 11651, 13712	38	203	7691	6.97913	0.045386	0.0232198	0.0230356	Cancer
KEGG_PATHWAY	mmu04915	Estrogen signaling pathway	5	9.80392	0.00118593	193740, 18127, 17395, 15511, 11651	38	98	7691	10.3263	0.138875	0.0498091	0.0494138	Estrogen signaling pathway
KEGG_PATHWAY	mmu04550	Signaling pathways regulating pluripotency of stem cells	5	9.80392	0.00414076	14173, 16600, 11651, 15902, 15901	38	138	7691	7.33314	0.407153	0.130434	0.129399
KEGG_PATHWAY	mmu04380	Osteoclast differentiation	4	7.84314	0.0222465	14200, 13038, 17969, 11651	38	126	7691	6.42523	0.941265	0.488236	0.484361	Ras signaling pathway
KEGG_PATHWAY	mmu04014	Ras signaling pathway	5	9.80392	0.0234312	14173, 14165, 14388, 11651, 13712	38	229	7691	4.4191	0.949585	0.488236	0.484361	Reaction to pathogen
KEGG_PATHWAY	mmu05162	Measles	4	7.84314	0.0271242	193740, 16189, 15511, 11651	38	136	7691	5.95279	0.968722	0.488236	0.484361	Reaction to pathogen
KEGG_PATHWAY	mmu05140	Leishmaniasis	3	5.88235	0.0376684	16189, 17969, 13712	38	64	7691	9.48725	0.992076	0.494919	0.490991	Reaction to pathogen
KEGG_PATHWAY	mmu04664	Fc epsilon RI signaling pathway	3	5.88235	0.0420591	16189, 16331, 11651	38	68	7691	8.92918	0.995547	0.494919	0.490991	Fc epsilon RI signaling pathway
KEGG_PATHWAY	mmu04022	cGMP-PKG signaling pathway	4	7.84314	0.0429271	18127, 11938, 18160, 11651	38	163	7691	4.96674	0.996027	0.494919	0.490991	cGMP-PKG signaling pathway
KEGG_PATHWAY	mmu05218	Melanoma	3	5.88235	0.0454727	14173, 14165, 11651	38	71	7691	8.55189	0.99716	0.494919	0.490991	Cancer
KEGG_PATHWAY	mmu05164	Influenza A	4	7.84314	0.0483344	193740, 15511, 11651, 15945	38	171	7691	4.73438	0.998054	0.494919	0.490991	Reaction to pathogen
KEGG_PATHWAY	mmu05100	Bacterial invasion of epithelial cells	3	5.88235	0.0538193	12390, 12389, 14388	38	78	7691	7.78441	0.999061	0.494919	0.490991	Reaction to pathogen
KEGG_PATHWAY	mmu04666	Fc gamma R-mediated phagocytosis	3	5.88235	0.0613728	16331, 17969, 11651	38	84	7691	7.22838	0.999658	0.494919	0.490991	Fc gamma R-mediated phagocytosis
KEGG_PATHWAY	mmu04350	TGF-beta signaling pathway	3	5.88235	0.0626656	12579, 15902, 15901	38	85	7691	7.14334	0.999712	0.494919	0.490991	TGF-beta signaling pathway
KEGG_PATHWAY	mmu04012	ErbB signaling pathway	3	5.88235	0.0652793	14388, 11651, 13712	38	87	7691	6.97913	0.999798	0.494919	0.490991	ErbB signaling pathway
KEGG_PATHWAY	mmu04062	Chemokine signaling pathway	4	7.84314	0.0672771	17969, 11651, 12766, 15945	38	196	7691	4.1305	0.999846	0.494919	0.490991	Cytokine signaling
KEGG_PATHWAY	mmu04510	Focal adhesion	4	7.84314	0.0765507	12390, 12389, 11651, 13712	38	207	7691	3.91101	0.999956	0.494919	0.490991	Adhesion
KEGG_PATHWAY	mmu04015	Rap1 signaling pathway	4	7.84314	0.0827355	14173, 14165, 11651, 15901	38	214	7691	3.78308	0.999981	0.494919	0.490991	Rap1 signaling pathway
KEGG_PATHWAY	mmu04620	Toll-like receptor signaling pathway	3	5.88235	0.0845491	13038, 11651, 15945	38	101	7691	6.01172	0.999985	0.494919	0.490991	Toll-like receptor signaling pathway
KEGG_PATHWAY	mmu04151	PI3K-Akt signaling pathway	5	9.80392	0.0864139	14173, 18127, 16189, 14165, 11651	38	351	7691	2.88312	0.999989	0.494919	0.490991	PI3K-Akt signaling pathway
KEGG_PATHWAY	mmu00220	Arginine biosynthesis	2	3.92157	0.087652	18125, 18127	38	19	7691	21.3047	0.99999	0.494919	0.490991
KEGG_PATHWAY	mmu05145	Toxoplasmosis	3	5.88235	0.0903423	193740, 15511, 11651	38	105	7691	5.78271	0.999993	0.494919	0.490991	Reaction to pathogen
KEGG_PATHWAY	mmu04668	TNF signaling pathway	3	5.88235	0.0962512	17395, 11651, 15945	38	109	7691	5.5705	0.999997	0.505319	0.501309	TNF signaling pathway

## Sheet: Anti-BP
Supplementary Table ST4. Enrichment analysis. All biological processes in Anti-LAGs
Category	Term		Count	%	PValue	Genes	List Total	Pop Hits	Pop Total	Fold Enrichment	Bonferroni	Benjamini	FDR
GOTERM_BP_DIRECT	GO:0008285	negative regulation of cell proliferation	13	25.4902	3.22341e-10	14173, 18125, 18159, 12390, 18127, 16331, 14165, 22403, 193740, 12389, 13115, 16600, 12579	50	384	18082	12.243	2.85916e-07	2.85916e-07	2.83015e-07
GOTERM_BP_DIRECT	GO:0048662	negative regulation of smooth muscle cell proliferation	5	9.80392	3.28231e-06	170731, 18127, 18160, 12389, 16600	50	38	18082	47.5842	0.00290718	0.00145571	0.00144094
GOTERM_BP_DIRECT	GO:0071260	cellular response to mechanical stimulus	5	9.80392	5.85771e-05	18125, 18127, 13197, 12389, 11651	50	78	18082	23.1821	0.0506326	0.0173193	0.0171436
GOTERM_BP_DIRECT	GO:0045893	positive regulation of transcription, DNA-templated	9	17.6471	0.000143866	14173, 18125, 16189, 14165, 18024, 16600, 14235, 13712, 15902	50	576	18082	5.65062	0.119811	0.0319023	0.0315786
GOTERM_BP_DIRECT	GO:0045766	positive regulation of angiogenesis	5	9.80392	0.000320315	14173, 18127, 17395, 18024, 12766	50	121	18082	14.9438	0.247358	0.056824	0.0562474
GOTERM_BP_DIRECT	GO:0008284	positive regulation of cell proliferation	8	15.6863	0.000602882	14173, 13482, 16189, 14165, 14235, 15902, 12766, 15945	50	542	18082	5.33786	0.414282	0.0812465	0.0804221
GOTERM_BP_DIRECT	GO:1901653	cellular response to peptide	3	5.88235	0.000641178	16600, 11651, 15901	50	14	18082	77.4943	0.433857	0.0812465	0.0804221
GOTERM_BP_DIRECT	GO:0001938	positive regulation of endothelial cell proliferation	4	7.84314	0.000793048	14173, 12390, 12389, 11651	50	67	18082	21.5904	0.505255	0.0879292	0.087037
GOTERM_BP_DIRECT	GO:0043536	positive regulation of blood vessel endothelial cell migration	3	5.88235	0.00107059	14173, 18024, 11651	50	18	18082	60.2733	0.613306	0.0988503	0.0978474
GOTERM_BP_DIRECT	GO:0050880	regulation of blood vessel size	3	5.88235	0.00119447	18159, 18127, 18160	50	19	18082	57.1011	0.65359	0.0988503	0.0978474
GOTERM_BP_DIRECT	GO:0007568	aging	5	9.80392	0.00122588	14173, 16591, 18024, 13115, 11651	50	173	18082	10.452	0.663117	0.0988503	0.0978474
GOTERM_BP_DIRECT	GO:0043065	positive regulation of apoptotic process	6	11.7647	0.00207127	18127, 17395, 16331, 13197, 19252, 11651	50	335	18082	6.47713	0.841042	0.153101	0.151548
GOTERM_BP_DIRECT	GO:0055074	calcium ion homeostasis	3	5.88235	0.00259967	16591, 12389, 13115	50	28	18082	38.7471	0.90063	0.177377	0.175577
GOTERM_BP_DIRECT	GO:0001525	angiogenesis	5	9.80392	0.00395745	14173, 18127, 14165, 12389, 12766	50	239	18082	7.56569	0.970318	0.240047	0.237611
GOTERM_BP_DIRECT	GO:0043066	negative regulation of apoptotic process	7	13.7255	0.00408585	18125, 17395, 14200, 19252, 15511, 11651, 15901	50	566	18082	4.47258	0.973525	0.240047	0.237611
GOTERM_BP_DIRECT	GO:0010628	positive regulation of gene expression	6	11.7647	0.00438419	14173, 18024, 12389, 16600, 15902, 15901	50	399	18082	5.4382	0.979704	0.240047	0.237611
GOTERM_BP_DIRECT	GO:0045909	positive regulation of vasodilation	3	5.88235	0.00475214	18125, 18159, 18127	50	38	18082	28.5505	0.985377	0.240047	0.237611
GOTERM_BP_DIRECT	GO:0045944	positive regulation of transcription from RNA polymerase II promoter	9	17.6471	0.00493433	14173, 18125, 16189, 14165, 18024, 16600, 11651, 14235, 13712	50	995	18082	3.27112	0.987569	0.240047	0.237611
GOTERM_BP_DIRECT	GO:0003057	regulation of the force of heart contraction by chemical signal	2	3.92157	0.00541256	18127, 12389	50	2	18082	361.64	0.991885	0.240047	0.237611
GOTERM_BP_DIRECT	GO:0014740	negative regulation of muscle hyperplasia	2	3.92157	0.00541256	18127, 16600	50	2	18082	361.64	0.991885	0.240047	0.237611
GOTERM_BP_DIRECT	GO:0008543	fibroblast growth factor receptor signaling pathway	3	5.88235	0.00605174	14173, 16591, 14165	50	43	18082	25.2307	0.995411	0.255614	0.25302
GOTERM_BP_DIRECT	GO:0019065	receptor-mediated endocytosis of virus by host cell	2	3.92157	0.00810807	12390, 12389	50	3	18082	241.093	0.999269	0.325027	0.321729
GOTERM_BP_DIRECT	GO:0008286	insulin receptor signaling pathway	3	5.88235	0.00842799	12390, 16591, 11651	50	51	18082	21.2729	0.999451	0.325027	0.321729
GOTERM_BP_DIRECT	GO:0009408	response to heat	3	5.88235	0.0104416	193740, 18125, 15511	50	57	18082	19.0337	0.99991	0.331903	0.328536
GOTERM_BP_DIRECT	GO:2001258	negative regulation of cation channel activity	2	3.92157	0.0107964	17395, 12389	50	4	18082	180.82	0.999934	0.331903	0.328536
GOTERM_BP_DIRECT	GO:0071560	cellular response to transforming growth factor beta stimulus	3	5.88235	0.0118906	18127, 12389, 15901	50	61	18082	17.7856	0.999975	0.331903	0.328536
GOTERM_BP_DIRECT	GO:0071363	cellular response to growth factor stimulus	3	5.88235	0.0130319	18125, 16600, 11651	50	64	18082	16.9519	0.999991	0.331903	0.328536
GOTERM_BP_DIRECT	GO:0000122	negative regulation of transcription from RNA polymerase II promoter	7	13.7255	0.0134611	14200, 12389, 16600, 14235, 15902, 15901, 67393	50	729	18082	3.47254	0.999994	0.331903	0.328536
GOTERM_BP_DIRECT	GO:0031284	positive regulation of guanylate cyclase activity	2	3.92157	0.0134776	18125, 18127	50	5	18082	144.656	0.999994	0.331903	0.328536
GOTERM_BP_DIRECT	GO:0060355	positive regulation of cell adhesion molecule production	2	3.92157	0.0134776	12389, 93692	50	5	18082	144.656	0.999994	0.331903	0.328536
GOTERM_BP_DIRECT	GO:0070836	caveola assembly	2	3.92157	0.0134776	12390, 12389	50	5	18082	144.656	0.999994	0.331903	0.328536
GOTERM_BP_DIRECT	GO:0051447	negative regulation of meiotic cell cycle	2	3.92157	0.0134776	18159, 19252	50	5	18082	144.656	0.999994	0.331903	0.328536
GOTERM_BP_DIRECT	GO:0001934	positive regulation of protein phosphorylation	4	7.84314	0.013555	14173, 17395, 16189, 11651	50	184	18082	7.86174	0.999994	0.331903	0.328536
GOTERM_BP_DIRECT	GO:0070373	negative regulation of ERK1 and ERK2 cascade	3	5.88235	0.0138183	12389, 19252, 16600	50	66	18082	16.4382	0.999996	0.331903	0.328536
GOTERM_BP_DIRECT	GO:0006954	inflammatory response	5	9.80392	0.0139214	18024, 17969, 11651, 12766, 15945	50	344	18082	5.2564	0.999996	0.331903	0.328536
GOTERM_BP_DIRECT	GO:0043154	negative regulation of cysteine-type endopeptidase activity involved in apoptotic process	3	5.88235	0.0142191	15511, 16600, 11651	50	67	18082	16.1928	0.999997	0.331903	0.328536
GOTERM_BP_DIRECT	GO:0090263	positive regulation of canonical Wnt signaling pathway	3	5.88235	0.0142191	14173, 14165, 12389	50	67	18082	16.1928	0.999997	0.331903	0.328536
GOTERM_BP_DIRECT	GO:0051259	protein oligomerization	3	5.88235	0.0142191	12390, 17395, 12389	50	67	18082	16.1928	0.999997	0.331903	0.328536
GOTERM_BP_DIRECT	GO:0043433	negative regulation of sequence-specific DNA binding transcription factor activity	3	5.88235	0.0150356	16600, 15902, 15901	50	69	18082	15.7235	0.999999	0.333176	0.329796
GOTERM_BP_DIRECT	GO:0001666	response to hypoxia	4	7.84314	0.0151817	18125, 18159, 13482, 12389	50	192	18082	7.53417	0.999999	0.333176	0.329796
GOTERM_BP_DIRECT	GO:0071499	cellular response to laminar fluid shear stress	2	3.92157	0.0161517	18024, 16600	50	6	18082	120.547	0.999999	0.333176	0.329796
GOTERM_BP_DIRECT	GO:0010818	T cell chemotaxis	2	3.92157	0.0161517	12766, 15945	50	6	18082	120.547	0.999999	0.333176	0.329796
GOTERM_BP_DIRECT	GO:0006527	arginine catabolic process	2	3.92157	0.0161517	18125, 18127	50	6	18082	120.547	0.999999	0.333176	0.329796
GOTERM_BP_DIRECT	GO:0043627	response to estrogen	3	5.88235	0.0176033	18125, 12389, 13115	50	75	18082	14.4656	1	0.345665	0.342158
GOTERM_BP_DIRECT	GO:0050679	positive regulation of epithelial cell proliferation	3	5.88235	0.0180481	14173, 14165, 15901	50	76	18082	14.2753	1	0.345665	0.342158
GOTERM_BP_DIRECT	GO:0031659	positive regulation of cyclin-dependent protein serine/threonine kinase activity involved in G1/S transition of mitotic cell cycle	2	3.92157	0.0188187	14165, 11651	50	7	18082	103.326	1	0.345665	0.342158
GOTERM_BP_DIRECT	GO:0045656	negative regulation of monocyte differentiation	2	3.92157	0.0188187	16331, 20219	50	7	18082	103.326	1	0.345665	0.342158
GOTERM_BP_DIRECT	GO:0051346	negative regulation of hydrolase activity	2	3.92157	0.0188187	18125, 18127	50	7	18082	103.326	1	0.345665	0.342158
GOTERM_BP_DIRECT	GO:0045892	negative regulation of transcription, DNA-templated	6	11.7647	0.0197977	14200, 16189, 16600, 14235, 15902, 15901	50	579	18082	3.74756	1	0.345665	0.342158
GOTERM_BP_DIRECT	GO:0060548	negative regulation of cell death	3	5.88235	0.0198748	14173, 18024, 22403	50	80	18082	13.5615	1	0.345665	0.342158
GOTERM_BP_DIRECT	GO:0048661	positive regulation of smooth muscle cell proliferation	3	5.88235	0.0198748	14173, 11651, 15902	50	80	18082	13.5615	1	0.345665	0.342158
GOTERM_BP_DIRECT	GO:0051549	positive regulation of keratinocyte migration	2	3.92157	0.0214786	17395, 14165	50	8	18082	90.41	1	0.359463	0.355816
GOTERM_BP_DIRECT	GO:0060430	lung saccule development	2	3.92157	0.0214786	14165, 16998	50	8	18082	90.41	1	0.359463	0.355816
GOTERM_BP_DIRECT	GO:0007168	receptor guanylyl cyclase signaling pathway	2	3.92157	0.0241315	18159, 18160	50	9	18082	80.3644	1	0.389175	0.385226
GOTERM_BP_DIRECT	GO:0051926	negative regulation of calcium ion transport	2	3.92157	0.0241315	18125, 18127	50	9	18082	80.3644	1	0.389175	0.385226
GOTERM_BP_DIRECT	GO:0034405	response to fluid shear stress	2	3.92157	0.0267773	18127, 11651	50	10	18082	72.328	1	0.403536	0.399441
GOTERM_BP_DIRECT	GO:0006809	nitric oxide biosynthetic process	2	3.92157	0.0267773	18125, 18127	50	10	18082	72.328	1	0.403536	0.399441
GOTERM_BP_DIRECT	GO:0048730	epidermis morphogenesis	2	3.92157	0.0267773	14165, 16600	50	10	18082	72.328	1	0.403536	0.399441
GOTERM_BP_DIRECT	GO:0042060	wound healing	3	5.88235	0.0268417	14173, 14165, 12389	50	94	18082	11.5417	1	0.403536	0.399441
GOTERM_BP_DIRECT	GO:0045822	negative regulation of heart contraction	2	3.92157	0.0294161	18125, 11938	50	11	18082	65.7527	1	0.427738	0.423398
GOTERM_BP_DIRECT	GO:0030828	positive regulation of cGMP biosynthetic process	2	3.92157	0.0294161	18159, 18160	50	11	18082	65.7527	1	0.427738	0.423398
GOTERM_BP_DIRECT	GO:0032355	response to estradiol	3	5.88235	0.0306435	18127, 14165, 19252	50	101	18082	10.7418	1	0.431441	0.427063
GOTERM_BP_DIRECT	GO:0050731	positive regulation of peptidyl-tyrosine phosphorylation	3	5.88235	0.0306435	12390, 16189, 14165	50	101	18082	10.7418	1	0.431441	0.427063
GOTERM_BP_DIRECT	GO:0043410	positive regulation of MAPK cascade	3	5.88235	0.0323347	12390, 14165, 14388	50	104	18082	10.4319	1	0.448139	0.443592
GOTERM_BP_DIRECT	GO:0007507	heart development	4	7.84314	0.0336577	17395, 14388, 15902, 15901	50	261	18082	5.54238	1	0.459298	0.454638
GOTERM_BP_DIRECT	GO:0010629	negative regulation of gene expression	4	7.84314	0.0349735	16600, 11651, 15902, 15901	50	265	18082	5.45872	1	0.470023	0.465254
GOTERM_BP_DIRECT	GO:0071850	mitotic cell cycle arrest	2	3.92157	0.0372904	13197, 19252	50	14	18082	51.6629	1	0.48642	0.481485
GOTERM_BP_DIRECT	GO:0043267	negative regulation of potassium ion transport	2	3.92157	0.0372904	18125, 18127	50	14	18082	51.6629	1	0.48642	0.481485
GOTERM_BP_DIRECT	GO:0000188	inactivation of MAPK activity	2	3.92157	0.0399012	12389, 19252	50	15	18082	48.2187	1	0.491561	0.486573
GOTERM_BP_DIRECT	GO:0001759	organ induction	2	3.92157	0.0399012	14173, 14165	50	15	18082	48.2187	1	0.491561	0.486573
GOTERM_BP_DIRECT	GO:0007263	nitric oxide mediated signal transduction	2	3.92157	0.0399012	18125, 18127	50	15	18082	48.2187	1	0.491561	0.486573
GOTERM_BP_DIRECT	GO:0045019	negative regulation of nitric oxide biosynthetic process	2	3.92157	0.0399012	16189, 12389	50	15	18082	48.2187	1	0.491561	0.486573
GOTERM_BP_DIRECT	GO:0006935	chemotaxis	3	5.88235	0.0406938	14165, 12766, 15945	50	118	18082	9.19424	1	0.494457	0.48944
GOTERM_BP_DIRECT	GO:0033280	response to vitamin D	2	3.92157	0.0425051	13115, 15945	50	16	18082	45.205	1	0.502694	0.497594
GOTERM_BP_DIRECT	GO:0032270	positive regulation of cellular protein metabolic process	2	3.92157	0.0425051	16600, 11651	50	16	18082	45.205	1	0.502694	0.497594
GOTERM_BP_DIRECT	GO:0030324	lung development	3	5.88235	0.0445005	14173, 18127, 14165	50	124	18082	8.74935	1	0.519367	0.514098
GOTERM_BP_DIRECT	GO:0006182	cGMP biosynthetic process	2	3.92157	0.0451021	18159, 18160	50	17	18082	42.5459	1	0.519553	0.514282
GOTERM_BP_DIRECT	GO:0043409	negative regulation of MAPK cascade	2	3.92157	0.0502754	12389, 19252	50	19	18082	38.0674	1	0.559337	0.553662
GOTERM_BP_DIRECT	GO:0008053	mitochondrial fusion	2	3.92157	0.0502754	170731, 67414	50	19	18082	38.0674	1	0.559337	0.553662
GOTERM_BP_DIRECT	GO:0006979	response to oxidative stress	3	5.88235	0.0504475	17395, 14388, 11651	50	133	18082	8.15729	1	0.559337	0.553662
GOTERM_BP_DIRECT	GO:0090398	cellular senescence	2	3.92157	0.0528518	12389, 15902	50	20	18082	36.164	1	0.57876	0.572887
GOTERM_BP_DIRECT	GO:0048557	embryonic digestive tract morphogenesis	2	3.92157	0.0554213	14165, 15902	50	21	18082	34.4419	1	0.587198	0.58124
GOTERM_BP_DIRECT	GO:0045648	positive regulation of erythrocyte differentiation	2	3.92157	0.0554213	16331, 15902	50	21	18082	34.4419	1	0.587198	0.58124
GOTERM_BP_DIRECT	GO:0006816	calcium ion transport	3	5.88235	0.0559608	11938, 12389, 13115	50	141	18082	7.69447	1	0.587198	0.58124
GOTERM_BP_DIRECT	GO:0016064	immunoglobulin mediated immune response	2	3.92157	0.0579839	16165, 16331	50	22	18082	32.8764	1	0.587198	0.58124
GOTERM_BP_DIRECT	GO:0002028	regulation of sodium ion transport	2	3.92157	0.0579839	18125, 18127	50	22	18082	32.8764	1	0.587198	0.58124
GOTERM_BP_DIRECT	GO:0045671	negative regulation of osteoclast differentiation	2	3.92157	0.0579839	16189, 16331	50	22	18082	32.8764	1	0.587198	0.58124
GOTERM_BP_DIRECT	GO:0007275	multicellular organism development	7	13.7255	0.0582564	170731, 14173, 225010, 67414, 11651, 15902, 15901	50	1029	18082	2.46014	1	0.587198	0.58124
GOTERM_BP_DIRECT	GO:1900182	positive regulation of protein localization to nucleus	2	3.92157	0.0605398	12390, 11651	50	23	18082	31.447	1	0.596653	0.590599
GOTERM_BP_DIRECT	GO:0002026	regulation of the force of heart contraction	2	3.92157	0.0605398	11938, 12389	50	23	18082	31.447	1	0.596653	0.590599
GOTERM_BP_DIRECT	GO:0030574	collagen catabolic process	2	3.92157	0.0630889	17395, 13038	50	24	18082	30.1367	1	0.600153	0.594063
GOTERM_BP_DIRECT	GO:0060425	lung morphogenesis	2	3.92157	0.0630889	14165, 15901	50	24	18082	30.1367	1	0.600153	0.594063
GOTERM_BP_DIRECT	GO:0042493	response to drug	4	7.84314	0.0639795	18159, 17395, 16189, 13115	50	339	18082	4.26714	1	0.600153	0.594063
GOTERM_BP_DIRECT	GO:0033137	negative regulation of peptidyl-serine phosphorylation	2	3.92157	0.0656312	18125, 12389	50	25	18082	28.9312	1	0.600153	0.594063
GOTERM_BP_DIRECT	GO:0009416	response to light stimulus	2	3.92157	0.0656312	19252, 13712	50	25	18082	28.9312	1	0.600153	0.594063
GOTERM_BP_DIRECT	GO:0031295	T cell costimulation	2	3.92157	0.0656312	13482, 12389	50	25	18082	28.9312	1	0.600153	0.594063
GOTERM_BP_DIRECT	GO:0043542	endothelial cell migration	2	3.92157	0.0656312	18127, 13482	50	25	18082	28.9312	1	0.600153	0.594063
GOTERM_BP_DIRECT	GO:1903146	regulation of mitophagy	2	3.92157	0.0681667	67443, 13038	50	26	18082	27.8185	1	0.616978	0.610718
GOTERM_BP_DIRECT	GO:1901216	positive regulation of neuron death	2	3.92157	0.0706955	18125, 13712	50	27	18082	26.7881	1	0.633403	0.626976
GOTERM_BP_DIRECT	GO:2000352	negative regulation of endothelial cell apoptotic process	2	3.92157	0.0732175	16189, 18024	50	28	18082	25.8314	1	0.64944	0.64285
GOTERM_BP_DIRECT	GO:0043392	negative regulation of DNA binding	2	3.92157	0.0757329	15902, 15901	50	29	18082	24.9407	1	0.6651	0.658351
GOTERM_BP_DIRECT	GO:0001937	negative regulation of endothelial cell proliferation	2	3.92157	0.0782416	12390, 12389	50	30	18082	24.1093	1	0.680395	0.673491
GOTERM_BP_DIRECT	GO:2000379	positive regulation of reactive oxygen species metabolic process	2	3.92157	0.0807436	18024, 13197	50	31	18082	23.3316	1	0.682091	0.67517
GOTERM_BP_DIRECT	GO:1990090	cellular response to nerve growth factor stimulus	2	3.92157	0.0807436	11651, 15901	50	31	18082	23.3316	1	0.682091	0.67517
GOTERM_BP_DIRECT	GO:0031663	lipopolysaccharide-mediated signaling pathway	2	3.92157	0.0807436	18127, 11651	50	31	18082	23.3316	1	0.682091	0.67517
GOTERM_BP_DIRECT	GO:0046326	positive regulation of glucose import	2	3.92157	0.0857276	18024, 11651	50	33	18082	21.9176	1	0.704078	0.696934
GOTERM_BP_DIRECT	GO:0000086	G2/M transition of mitotic cell cycle	2	3.92157	0.0857276	14235, 12579	50	33	18082	21.9176	1	0.704078	0.696934
GOTERM_BP_DIRECT	GO:0051281	positive regulation of release of sequestered calcium ion into cytosol	2	3.92157	0.0857276	12766, 15945	50	33	18082	21.9176	1	0.704078	0.696934
GOTERM_BP_DIRECT	GO:0009617	response to bacterium	2	3.92157	0.0906852	12389, 17969	50	35	18082	20.6651	1	0.731253	0.723833
GOTERM_BP_DIRECT	GO:0045776	negative regulation of blood pressure	2	3.92157	0.0906852	18125, 18127	50	35	18082	20.6651	1	0.731253	0.723833
GOTERM_BP_DIRECT	GO:0071364	cellular response to epidermal growth factor stimulus	2	3.92157	0.0931541	11651, 15901	50	36	18082	20.0911	1	0.744394	0.736841
GOTERM_BP_DIRECT	GO:0035556	intracellular signal transduction	4	7.84314	0.0940645	16331, 18160, 19252, 11651	50	400	18082	3.6164	1	0.744957	0.737399
GOTERM_BP_DIRECT	GO:0032496	response to lipopolysaccharide	3	5.88235	0.0996264	14165, 13115, 15945	50	197	18082	5.50721	1	0.782023	0.774088
