# Supplementary material for: Systems biology analysis of lung fibrosis-related genes in the bleomycin mouse model
Source: Sci Rep. 2021 Sep 29;11:19269. doi: 10.1038/s41598-021-98674-6 (PMC8481473; doi:10.1038/s41598-021-98674-6)
Supplement: Supplementary file 5 — Supplementary Table 5. [file 41598_2021_98674_MOESM5_ESM.xlsx]

## Sheet: PFRGs_lung_modules
Supplementary Table ST5. HumanBase module analysis. The construction of a network with functional modules for FPRGs was carried out using the HumanBase tool, https://hb.flatironinstitute.org, with a minimum module size set to 10 genes.
GO_VERSION	releases/2018-05-14
NETWORK_NAME	lung	all 213 PFRGs
NETWORK_VERSION	dd4974d1f0dc5bb5b8b11b6c657f4cd6c1a65d28
DATE_CREATED	Wed Mar 17 2021 21:09:26 GMT+0200 (Eastern European Standard Time)
CLUSTER_NAME	CLUSTER_GENES
M1	ANXA2,CAV1,CAV2,CCL2,CD151,CFLAR,DDIT3,DUSP1,DUSP10,EDN1,EPHA2,FGF2,FHL2,FOSL2,FSTL1,GADD45A,GATA3,GLRX,HIF1A,HSPA1A,HSPA1B,HSPA5,ID1,ID2,IFNGR1,IL1RL1,IL4R,IL6,IRF7,ITGA3,KLF4,LOXL1,LPAR1,MAP1LC3B,MYD88,NINJ1,NREP,PLA2G4A,PLAU,PPARG,PROS1,PTGER4,PTGS2,RAC2,RGS2,ROCK1,SDC1,SDC2,SDC4,SERPINE1,SERPINE2,SMAD3,SPHK1,TGM2,TIMP1,TIMP3,TNFRSF1A,TNFSF10,TRIM16,TSC22D3,VEGFA
M2	ALOX5,CCR2,CXCL10,CXCR4,HAVCR2,INPP5D,LILRB1,MMP19,MMP9,NCF1,S100A4,TLR2,TLR4,TNFRSF1B
M3	ATP2A2,CCNA2,ELK1,FOXM1,GGPS1,HMMR,LCLAT1,MCAT,MFN1,MTR,NFE2L2,NUDT21,PARP1,PRDX4,PRKAA1,PSMD11,ROCK2,SIRT1,SKP2,TRIM33,TXN,YY1,ZMPSTE24
M4	ACKR2,APCS,CD19,CHRNA7,CXCR3,GPR17,IL10,IL13,IL13RA2,IL17A,IL2RA,IL4,IL5,IL9,KL,MAP3K19,MEP1A,MEP1B,MMP28,MUC5B,NDOR1,NEU3,NOS1,NOS2,NOX4,NPPC,NTN1,OSM,PIK3CG,POU2AF1,PPARGC1A,RAG1,RAMP2,S1PR2,SCGB1A1,SFTPD,SHH,SIRT3,SPHK2,TERT,TNF,TPH1,TRPM2,VHL
CLUSTER_NAME	TERM_NAME	GO_ID	TERM_Q_VALUE	GENE_COUNT	TERM_GENES
M1	positive regulation of cell migration	GO:0030335	7.65063e-06	11	GATA3,FGF2,SPHK1,HSPA5,PLAU,CD151,EDN1,HIF1A,VEGFA,RAC2,SERPINE1
M1	positive regulation of cellular component movement	GO:0051272	7.65063e-06	11	GATA3,FGF2,SPHK1,HSPA5,PLAU,CD151,EDN1,HIF1A,VEGFA,RAC2,SERPINE1
M1	positive regulation of cell motility	GO:2000147	7.65063e-06	11	GATA3,FGF2,SPHK1,HSPA5,PLAU,CD151,EDN1,HIF1A,VEGFA,RAC2,SERPINE1
M1	regulation of DNA binding transcription factor activity	GO:0051090	7.65063e-06	11	KLF4,ID1,ID2,MYD88,HSPA1B,SPHK1,DDIT3,EDN1,IL6,PPARG,VEGFA
M1	regulation of response to external stimulus	GO:0032101	7.65063e-06	11	GATA3,PTGER4,FGF2,CCL2,IL6,SERPINE2,VEGFA,RAC2,CAV1,TNFRSF1A,SERPINE1
M1	positive regulation of DNA binding transcription factor activity	GO:0051091	5.02924e-05	8	MYD88,HSPA1B,SPHK1,DDIT3,EDN1,IL6,PPARG,VEGFA
M1	angiogenesis	GO:0001525	5.39874e-05	9	KLF4,FGF2,ROCK1,SPHK1,ANXA2,HIF1A,VEGFA,PPARG,SERPINE1
M1	tube development	GO:0035295	5.39874e-05	10	KLF4,FGF2,SPHK1,ANXA2,ROCK1,HIF1A,VEGFA,ITGA3,PPARG,SERPINE1
M1	regulation of angiogenesis	GO:0045765	5.39874e-05	8	KLF4,FGF2,ROCK1,SPHK1,HIF1A,VEGFA,PPARG,SERPINE1
M1	negative regulation of cell motility	GO:2000146	5.39874e-05	8	GATA3,KLF4,TIMP1,PTGER4,FGF2,CCL2,PPARG,SERPINE1
M1	blood vessel morphogenesis	GO:0048514	5.54704e-05	9	KLF4,FGF2,ROCK1,SPHK1,ANXA2,HIF1A,VEGFA,PPARG,SERPINE1
M1	regulation of vasculature development	GO:1901342	5.54704e-05	8	KLF4,FGF2,ROCK1,SPHK1,HIF1A,VEGFA,PPARG,SERPINE1
M1	positive regulation of cytokine production	GO:0001819	5.54704e-05	9	GATA3,TRIM16,MYD88,HSPA1B,IRF7,DDIT3,HIF1A,IL6,SERPINE1
M1	negative regulation of cellular component movement	GO:0051271	5.54704e-05	8	GATA3,KLF4,TIMP1,PTGER4,FGF2,CCL2,PPARG,SERPINE1
M1	extrinsic apoptotic signaling pathway	GO:0097191	5.66385e-05	7	CFLAR,TIMP3,TNFSF10,HSPA1B,SMAD3,CAV1,SERPINE1
M1	negative regulation of locomotion	GO:0040013	6.19701e-05	8	GATA3,KLF4,TIMP1,PTGER4,FGF2,CCL2,PPARG,SERPINE1
M1	blood vessel development	GO:0001568	6.49157e-05	9	KLF4,FGF2,ROCK1,SPHK1,ANXA2,HIF1A,VEGFA,PPARG,SERPINE1
M1	negative regulation of response to external stimulus	GO:0032102	6.52593e-05	7	GATA3,PTGER4,FGF2,CCL2,SERPINE2,TNFRSF1A,SERPINE1
M1	regulation of vesicle-mediated transport	GO:0060627	7.79358e-05	8	ROCK1,SDC1,ANXA2,SDC4,CD151,VEGFA,CAV1,SERPINE1
M1	vasculature development	GO:0001944	7.82754e-05	9	KLF4,FGF2,ROCK1,SPHK1,ANXA2,HIF1A,VEGFA,PPARG,SERPINE1
M1	cardiovascular system development	GO:0072358	7.82754e-05	9	KLF4,FGF2,ROCK1,SPHK1,ANXA2,HIF1A,VEGFA,PPARG,SERPINE1
M1	regulation of extrinsic apoptotic signaling pathway	GO:2001236	8.23517e-05	6	CFLAR,TIMP3,TNFSF10,HSPA1B,CAV1,SERPINE1
M1	tube morphogenesis	GO:0035239	9.6148e-05	9	KLF4,FGF2,SPHK1,ANXA2,ROCK1,HIF1A,VEGFA,PPARG,SERPINE1
M1	regulation of mitotic cell cycle	GO:0007346	0.000104784	9	KLF4,ID2,HSPA1B,CCL2,SPHK1,GADD45A,EDN1,SMAD3,CAV2
M1	cellular response to cytokine stimulus	GO:0071345	0.000104784	9	GATA3,MYD88,HSPA1B,CCL2,TNFRSF1A,SPHK1,IL6,HIF1A,PPARG
M1	leukocyte cell-cell adhesion	GO:0007159	0.000111965	7	KLF4,ROCK1,SDC4,IL6,DUSP10,RAC2,CAV1
M1	positive regulation of angiogenesis	GO:0045766	0.000124264	6	KLF4,FGF2,SPHK1,HIF1A,VEGFA,SERPINE1
M1	endocytosis	GO:0006897	0.000133942	8	TGM2,ROCK1,ANXA2,CD151,VEGFA,CAV1,CAV2,SERPINE1
M1	regulation of endopeptidase activity	GO:0052548	0.000134405	8	KLF4,TIMP1,TNFSF10,SERPINE2,VEGFA,SMAD3,PPARG,SERPINE1
M1	response to growth factor	GO:0070848	0.000134405	9	KLF4,FGF2,HSPA1B,CCL2,EPHA2,SMAD3,CAV1,ITGA3,VEGFA
M1	positive regulation of apoptotic process	GO:0043065	0.000134405	9	TIMP3,TNFSF10,CCL2,TGM2,GADD45A,IL6,SMAD3,CAV1,PPARG
M1	positive regulation of vasculature development	GO:1904018	0.000134405	6	KLF4,FGF2,SPHK1,HIF1A,VEGFA,SERPINE1
M1	negative regulation of cell migration	GO:0030336	0.000134405	7	KLF4,TIMP1,PTGER4,FGF2,CCL2,PPARG,SERPINE1
M1	cell chemotaxis	GO:0060326	0.000137112	7	FGF2,CCL2,LPAR1,EPHA2,VEGFA,RAC2,SERPINE1
M1	positive regulation of programmed cell death	GO:0043068	0.000137188	9	TIMP3,TNFSF10,CCL2,TGM2,GADD45A,IL6,SMAD3,CAV1,PPARG
M1	regulation of peptidase activity	GO:0052547	0.000153667	8	KLF4,TIMP1,TNFSF10,SERPINE2,VEGFA,SMAD3,PPARG,SERPINE1
M1	receptor metabolic process	GO:0043112	0.000155257	6	ANXA2,EDN1,HIF1A,CAV1,PPARG,VEGFA
M1	regulation of endocytosis	GO:0030100	0.000158195	6	ROCK1,ANXA2,CD151,VEGFA,CAV1,SERPINE1
M1	membrane raft assembly	GO:0001765	0.000173485	3	CAV1,CAV2,ANXA2
M1	cytokine-mediated signaling pathway	GO:0019221	0.000187158	7	MYD88,HSPA1B,CCL2,SPHK1,IL6,PPARG,TNFRSF1A
M1	import into cell	GO:0098657	0.000202426	8	TGM2,ROCK1,ANXA2,CD151,VEGFA,CAV1,CAV2,SERPINE1
M1	pri-miRNA transcription by RNA polymerase II	GO:0061614	0.000205123	4	SMAD3,KLF4,HIF1A,PPARG
M1	regulation of cellular response to growth factor stimulus	GO:0090287	0.000216936	6	FGF2,HSPA1B,SMAD3,CAV1,ITGA3,VEGFA
M1	inflammatory response	GO:0006954	0.000216936	6	GATA3,PTGER4,CCL2,IL6,TNFRSF1A,SERPINE1
M1	regulation of blood vessel endothelial cell migration	GO:0043535	0.000235132	5	KLF4,FGF2,HIF1A,PPARG,VEGFA
M1	regulation of endothelial cell migration	GO:0010594	0.00024805	6	GATA3,KLF4,FGF2,HIF1A,PPARG,VEGFA
M1	regulation of defense response	GO:0031347	0.000288317	8	GATA3,PTGER4,HSPA1B,IL6,PPARG,CAV1,TNFRSF1A,SERPINE1
M1	regulation of transcription from RNA polymerase II promoter in response to stress	GO:0043618	0.000288317	4	HSPA1B,DDIT3,HIF1A,VEGFA
M1	regulation of signaling receptor activity	GO:0010469	0.000288317	7	TIMP1,FGF2,PLAU,IL6,EDN1,VEGFA,SERPINE1
M1	regulation of peptidyl-tyrosine autophosphorylation	GO:1900084	0.000368096	2	CAV1,VEGFA
M1	regulation of DNA-templated transcription in response to stress	GO:0043620	0.000368096	4	HSPA1B,DDIT3,HIF1A,VEGFA
M1	taxis	GO:0042330	0.000389263	7	FGF2,CCL2,LPAR1,EPHA2,VEGFA,RAC2,SERPINE1
M1	chemotaxis	GO:0006935	0.000389263	7	FGF2,CCL2,LPAR1,EPHA2,VEGFA,RAC2,SERPINE1
M1	membrane raft organization	GO:0031579	0.000391964	3	CAV1,CAV2,ANXA2
M1	membrane assembly	GO:0071709	0.000391964	3	CAV1,CAV2,ANXA2
M1	regulation of inflammatory response	GO:0050727	0.000391964	5	GATA3,PTGER4,IL6,TNFRSF1A,SERPINE1
M1	blood vessel endothelial cell migration	GO:0043534	0.000393661	5	KLF4,FGF2,HIF1A,PPARG,VEGFA
M1	I-kappaB kinase/NF-kappaB signaling	GO:0007249	0.000393661	6	CFLAR,MYD88,TNFSF10,ROCK1,LPAR1,TNFRSF1A
M1	cellular response to growth factor stimulus	GO:0071363	0.000399492	8	KLF4,FGF2,HSPA1B,CCL2,SMAD3,CAV1,ITGA3,VEGFA
M1	endothelial cell migration	GO:0043542	0.000407642	6	GATA3,KLF4,FGF2,HIF1A,PPARG,VEGFA
M1	cell-cell adhesion	GO:0098609	0.000407642	8	KLF4,ROCK1,ANXA2,SDC4,IL6,DUSP10,RAC2,CAV1
M1	regulation of apoptotic signaling pathway	GO:2001233	0.000407642	7	CFLAR,TIMP3,TNFSF10,HSPA1B,HIF1A,CAV1,SERPINE1
M1	epithelium development	GO:0060429	0.000407642	8	GATA3,TRIM16,FGF2,ROCK1,EPHA2,CD151,TNFRSF1A,SERPINE1
M1	regulation of MAP kinase activity	GO:0043405	0.000441433	6	FGF2,GADD45A,EDN1,DUSP1,DUSP10,VEGFA
M1	ameboidal-type cell migration	GO:0001667	0.000455639	7	GATA3,KLF4,TIMP1,FGF2,HIF1A,PPARG,VEGFA
M1	positive regulation of I-kappaB kinase/NF-kappaB signaling	GO:0043123	0.000462423	5	CFLAR,MYD88,TNFSF10,LPAR1,TNFRSF1A
M1	membrane biogenesis	GO:0044091	0.000462423	3	CAV1,CAV2,ANXA2
M1	regulation of receptor biosynthetic process	GO:0010869	0.000462423	3	EDN1,HIF1A,PPARG
M1	vascular endothelial cell proliferation	GO:0101023	0.000462423	3	CCL2,PPARG,FGF2
M1	regulation of vascular endothelial cell proliferation	GO:1905562	0.000462423	3	CCL2,PPARG,FGF2
M1	leukocyte migration	GO:0050900	0.000517583	6	GATA3,PTGER4,CCL2,ROCK1,RAC2,SERPINE1
M1	regulation of epithelial cell differentiation	GO:0030856	0.000567233	4	TRIM16,TNFRSF1A,ROCK1,SERPINE1
M1	receptor-mediated endocytosis of virus by host cell	GO:0019065	0.00066737	2	CAV1,CAV2
M1	endocytosis involved in viral entry into host cell	GO:0075509	0.00066737	2	CAV1,CAV2
M1	regulation of smooth muscle cell-matrix adhesion	GO:2000097	0.00066737	2	PLAU,SERPINE1
M1	receptor biosynthetic process	GO:0032800	0.000693997	3	EDN1,HIF1A,PPARG
M1	plasminogen activation	GO:0031639	0.000693997	3	PLAU,SERPINE2,SERPINE1
M1	regulation of epithelial cell migration	GO:0010632	0.000697695	6	GATA3,KLF4,FGF2,HIF1A,PPARG,VEGFA
M1	cellular calcium ion homeostasis	GO:0006874	0.000749356	6	FGF2,TGM2,LPAR1,EDN1,SMAD3,CAV1
M1	cellular response to tumor necrosis factor	GO:0071356	0.000749672	5	GATA3,HSPA1B,CCL2,SPHK1,TNFRSF1A
M1	positive regulation of transcription from RNA polymerase II promoter in response to stress	GO:0036003	0.00077347	3	DDIT3,HIF1A,VEGFA
M1	regulation of chemotaxis	GO:0050920	0.000805078	5	FGF2,CCL2,SERPINE1,RAC2,VEGFA
M1	calcium ion homeostasis	GO:0055074	0.000821086	6	FGF2,TGM2,LPAR1,EDN1,SMAD3,CAV1
M1	regulation of p38MAPK cascade	GO:1900744	0.000857619	3	DUSP10,VEGFA,GADD45A
M1	negative regulation of proteolysis	GO:0045861	0.000875346	6	KLF4,TIMP1,TIMP3,SERPINE2,VEGFA,SERPINE1
M1	positive regulation of secretion by cell	GO:1903532	0.000875346	6	GATA3,TRIM16,SDC1,SDC4,EDN1,IL6
M1	negative regulation of endopeptidase activity	GO:0010951	0.000876933	5	KLF4,TIMP1,SERPINE2,VEGFA,SERPINE1
M1	regulation of transforming growth factor beta receptor signaling pathway	GO:0017015	0.000917208	4	HSPA1B,CAV1,ITGA3,SMAD3
M1	negative regulation of peptidase activity	GO:0010466	0.000951526	5	KLF4,TIMP1,SERPINE2,VEGFA,SERPINE1
M1	receptor-mediated endocytosis	GO:0006898	0.000951526	5	ANXA2,VEGFA,CAV1,CAV2,SERPINE1
M1	cellular divalent inorganic cation homeostasis	GO:0072503	0.000951526	6	FGF2,TGM2,LPAR1,EDN1,SMAD3,CAV1
M1	regulation of cellular response to transforming growth factor beta stimulus	GO:1903844	0.000951526	4	HSPA1B,CAV1,ITGA3,SMAD3
M1	caveola assembly	GO:0070836	0.000951526	2	CAV1,CAV2
M1	regulation of interleukin-8 production	GO:0032677	0.000951526	4	HSPA1B,DDIT3,KLF4,SERPINE1
M1	positive regulation of secretion	GO:0051047	0.000951526	6	GATA3,TRIM16,SDC1,SDC4,EDN1,IL6
M1	negative regulation of vascular endothelial cell proliferation	GO:1905563	0.000951526	2	CCL2,PPARG
M1	positive regulation of transcription from RNA polymerase II promoter in response to hypoxia	GO:0061419	0.000951526	2	HIF1A,VEGFA
M1	negative regulation of membrane protein ectodomain proteolysis	GO:0051045	0.000951526	2	TIMP1,TIMP3
M1	positive regulation of extracellular exosome assembly	GO:1903553	0.000951526	2	SDC4,SDC1
M1	p38MAPK cascade	GO:0038066	0.000953385	3	DUSP10,VEGFA,GADD45A
M1	regulation of leukocyte cell-cell adhesion	GO:1903037	0.000974055	5	KLF4,SDC4,IL6,DUSP10,CAV1
M1	epithelial cell differentiation	GO:0030855	0.000974055	6	GATA3,TRIM16,ROCK1,EPHA2,TNFRSF1A,SERPINE1
M1	regulation of smooth muscle cell proliferation	GO:0048660	0.000991701	4	IL6,EDN1,PPARG,FGF2
M1	response to tumor necrosis factor	GO:0034612	0.00100383	5	GATA3,HSPA1B,CCL2,SPHK1,TNFRSF1A
M1	smooth muscle cell proliferation	GO:0048659	0.00100655	4	IL6,EDN1,PPARG,FGF2
M1	wound healing	GO:0042060	0.00100655	5	FGF2,CD151,SERPINE2,CAV1,SERPINE1
M1	regulation of cell adhesion mediated by integrin	GO:0033628	0.00100655	3	PLAU,EPHA2,SERPINE1
M1	positive regulation of cellular component biogenesis	GO:0044089	0.00100655	7	HSPA1B,SDC1,SDC4,EDN1,RAC2,SMAD3,VEGFA
M1	divalent inorganic cation homeostasis	GO:0072507	0.00101574	6	FGF2,TGM2,LPAR1,EDN1,SMAD3,CAV1
M1	positive regulation of endocytosis	GO:0045807	0.00106464	4	CD151,SERPINE1,ANXA2,VEGFA
M1	positive regulation of sprouting angiogenesis	GO:1903672	0.00107818	3	KLF4,VEGFA,FGF2
M1	epithelial cell migration	GO:0010631	0.0010812	6	GATA3,KLF4,FGF2,HIF1A,PPARG,VEGFA
M1	tissue migration	GO:0090130	0.0010812	6	GATA3,KLF4,FGF2,HIF1A,PPARG,VEGFA
M1	epithelium migration	GO:0090132	0.0010812	6	GATA3,KLF4,FGF2,HIF1A,PPARG,VEGFA
M1	regulation of I-kappaB kinase/NF-kappaB signaling	GO:0043122	0.0010812	5	CFLAR,MYD88,TNFSF10,LPAR1,TNFRSF1A
M1	regulation of wound healing	GO:0061041	0.0010812	4	CAV1,SERPINE1,SERPINE2,FGF2
M1	response to mechanical stimulus	GO:0009612	0.0010812	4	TNFRSF1A,GADD45A,PTGER4,MYD88
M1	positive regulation of response to external stimulus	GO:0032103	0.0010812	5	FGF2,IL6,SERPINE1,RAC2,VEGFA
M1	interleukin-8 production	GO:0032637	0.0010812	4	HSPA1B,DDIT3,KLF4,SERPINE1
M1	regulation of response to wounding	GO:1903034	0.00116711	4	CAV1,SERPINE1,SERPINE2,FGF2
M1	regulation of cytosolic calcium ion concentration	GO:0051480	0.00120161	5	FGF2,LPAR1,EDN1,SMAD3,CAV1
M1	plasma membrane raft assembly	GO:0044854	0.00120161	2	CAV1,CAV2
M1	plasma membrane raft organization	GO:0044857	0.00120161	2	CAV1,CAV2
M1	positive regulation of organ growth	GO:0046622	0.00120161	2	EDN1,FGF2
M1	positive regulation of cardiac muscle tissue growth	GO:0055023	0.00120161	2	EDN1,FGF2
M1	positive regulation of heart growth	GO:0060421	0.00120161	2	EDN1,FGF2
M1	negative regulation of plasminogen activation	GO:0010757	0.00120161	2	SERPINE2,SERPINE1
M1	smooth muscle cell-matrix adhesion	GO:0061302	0.00120161	2	PLAU,SERPINE1
M1	negative regulation of angiogenesis	GO:0016525	0.00122756	4	KLF4,PPARG,ROCK1,SERPINE1
M1	cellular homeostasis	GO:0019725	0.00122808	7	FGF2,TGM2,LPAR1,DDIT3,EDN1,SMAD3,CAV1
M1	muscle cell proliferation	GO:0033002	0.00128159	4	IL6,EDN1,PPARG,FGF2
M1	positive regulation of extrinsic apoptotic signaling pathway	GO:2001238	0.00128159	3	CAV1,TIMP3,TNFSF10
M1	negative regulation of blood vessel endothelial cell migration	GO:0043537	0.00128159	3	KLF4,PPARG,FGF2
M1	regulation of cell migration involved in sprouting angiogenesis	GO:0090049	0.00128159	3	KLF4,VEGFA,FGF2
M1	response to oxygen levels	GO:0070482	0.00129448	5	PTGS2,HIF1A,SMAD3,CAV1,VEGFA
M1	negative regulation of blood vessel morphogenesis	GO:2000181	0.00130184	4	KLF4,PPARG,ROCK1,SERPINE1
M1	negative regulation of intracellular signal transduction	GO:1902532	0.00131328	7	TIMP3,HSPA1B,DDIT3,EPHA2,HIF1A,DUSP1,DUSP10
M1	regulation of cysteine-type endopeptidase activity involved in apoptotic process	GO:0043281	0.00132004	5	KLF4,TNFSF10,SMAD3,PPARG,VEGFA
M1	skin development	GO:0043588	0.00135333	4	EPHA2,TRIM16,ITGA3,ROCK1
M1	cellular metal ion homeostasis	GO:0006875	0.00138278	6	FGF2,TGM2,LPAR1,EDN1,SMAD3,CAV1
M1	hemopoiesis	GO:0030097	0.0014129	6	KLF4,HSPA1B,ANXA2,DUSP10,PPARG,VEGFA
M1	response to wounding	GO:0009611	0.00142616	5	FGF2,CD151,SERPINE2,CAV1,SERPINE1
M1	regulation of extrinsic apoptotic signaling pathway via death domain receptors	GO:1902041	0.0014676	3	TIMP3,CFLAR,SERPINE1
M1	transport of virus	GO:0046794	0.00151475	2	CAV1,CAV2
M1	transforming growth factor beta2 production	GO:0032906	0.00151475	2	SMAD3,HIF1A
M1	regulation of transforming growth factor beta2 production	GO:0032909	0.00151475	2	SMAD3,HIF1A
M1	negative regulation of vasculature development	GO:1901343	0.00151475	4	KLF4,PPARG,ROCK1,SERPINE1
M1	regulation of extracellular exosome assembly	GO:1903551	0.00151475	2	SDC4,SDC1
M1	hematopoietic or lymphoid organ development	GO:0048534	0.0015342	6	KLF4,HSPA1B,ANXA2,DUSP10,PPARG,VEGFA
M1	regulation of binding	GO:0051098	0.0015609	6	GATA3,ROCK1,ANXA2,DDIT3,CAV1,PPARG
M1	positive regulation of endothelial cell migration	GO:0010595	0.00157763	4	GATA3,HIF1A,VEGFA,FGF2
M1	cellular response to external stimulus	GO:0071496	0.00163534	5	MYD88,HSPA5,GADD45A,TNFRSF1A,MAP1LC3B
M1	positive regulation of chemotaxis	GO:0050921	0.00163534	4	RAC2,SERPINE1,VEGFA,FGF2
M1	regulation of response to cytokine stimulus	GO:0060759	0.00163534	4	HSPA1B,KLF4,PPARG,SPHK1
M1	positive regulation of smooth muscle cell proliferation	GO:0048661	0.00164174	3	IL6,EDN1,FGF2
M1	negative regulation of defense response	GO:0031348	0.00173678	4	GATA3,TNFRSF1A,PTGER4,PPARG
M1	positive regulation of receptor-mediated endocytosis	GO:0048260	0.00174372	3	ANXA2,SERPINE1,VEGFA
M1	regulation of protein serine/threonine kinase activity	GO:0071900	0.0017922	6	FGF2,GADD45A,EDN1,DUSP1,DUSP10,VEGFA
M1	negative regulation of hydrolase activity	GO:0051346	0.00182208	6	KLF4,TIMP1,ROCK1,SERPINE2,VEGFA,SERPINE1
M1	cellular cation homeostasis	GO:0030003	0.00184625	6	FGF2,TGM2,LPAR1,EDN1,SMAD3,CAV1
M1	regulation of cardiac muscle tissue growth	GO:0055021	0.00186884	2	EDN1,FGF2
M1	regulation of heart growth	GO:0060420	0.00186884	2	EDN1,FGF2
M1	extracellular exosome assembly	GO:0071971	0.00186884	2	SDC4,SDC1
M1	immune system development	GO:0002520	0.00196321	6	KLF4,HSPA1B,ANXA2,DUSP10,PPARG,VEGFA
M1	cellular response to oxygen levels	GO:0071453	0.00196321	4	CAV1,HIF1A,VEGFA,PTGS2
M1	negative regulation of inflammatory response	GO:0050728	0.00196321	3	GATA3,TNFRSF1A,PTGER4
M1	regulation of cysteine-type endopeptidase activity	GO:2000116	0.00199371	5	KLF4,TNFSF10,SMAD3,PPARG,VEGFA
M1	cellular ion homeostasis	GO:0006873	0.00203257	6	FGF2,TGM2,LPAR1,EDN1,SMAD3,CAV1
M1	metal ion homeostasis	GO:0055065	0.00203257	6	FGF2,TGM2,LPAR1,EDN1,SMAD3,CAV1
M1	regulation of endothelial cell proliferation	GO:0001936	0.00205497	4	CCL2,PPARG,VEGFA,FGF2
M1	regulation of epithelial cell proliferation	GO:0050678	0.00205497	5	GATA3,FGF2,CCL2,PPARG,VEGFA
M1	protein kinase B signaling	GO:0043491	0.00205497	4	GATA3,CCL2,EPHA2,DDIT3
M1	regulation of endothelial cell apoptotic process	GO:2000351	0.00205497	3	GATA3,CCL2,SERPINE1
M1	intrinsic apoptotic signaling pathway	GO:0097193	0.0020942	5	HSPA1B,DDIT3,EPHA2,HIF1A,CAV1
M1	cell adhesion mediated by integrin	GO:0033627	0.00218189	3	PLAU,EPHA2,SERPINE1
M1	cell migration involved in sprouting angiogenesis	GO:0002042	0.00218189	3	KLF4,VEGFA,FGF2
M1	zymogen activation	GO:0031638	0.00218189	3	PLAU,SERPINE2,SERPINE1
M1	positive regulation of receptor biosynthetic process	GO:0010870	0.00222734	2	EDN1,HIF1A
M1	myeloid leukocyte migration	GO:0097529	0.00224962	4	RAC2,CCL2,SERPINE1,PTGER4
M1	transforming growth factor beta receptor signaling pathway	GO:0007179	0.00229607	4	HSPA1B,CAV1,ITGA3,SMAD3
M1	negative regulation of wound healing	GO:0061045	0.00229607	3	SERPINE2,SERPINE1,FGF2
M1	regulation of leukocyte migration	GO:0002685	0.00229607	4	RAC2,CCL2,SERPINE1,PTGER4
M1	regulation of blood coagulation	GO:0030193	0.0023761	3	CAV1,SERPINE2,SERPINE1
M1	regulation of hemostasis	GO:1900046	0.0023761	3	CAV1,SERPINE2,SERPINE1
M1	positive regulation of MAPK cascade	GO:0043410	0.0023761	6	FGF2,GADD45A,IL6,EDN1,CAV2,VEGFA
M1	negative regulation of response to wounding	GO:1903035	0.0023761	3	SERPINE2,SERPINE1,FGF2
M1	endothelial cell apoptotic process	GO:0072577	0.0023761	3	GATA3,CCL2,SERPINE1
M1	low-density lipoprotein receptor particle metabolic process	GO:0032799	0.00256872	2	PPARG,ANXA2
M1	regulation of cell-cell adhesion	GO:0022407	0.00256872	5	KLF4,SDC4,IL6,DUSP10,CAV1
M1	heart growth	GO:0060419	0.00256872	2	EDN1,FGF2
M1	cardiac muscle tissue growth	GO:0055017	0.00256872	2	EDN1,FGF2
M1	positive regulation of hormone metabolic process	GO:0032352	0.00256872	2	GATA3,HIF1A
M1	regulation of plasminogen activation	GO:0010755	0.00256872	2	SERPINE2,SERPINE1
M1	endothelial cell proliferation	GO:0001935	0.00259117	4	CCL2,PPARG,VEGFA,FGF2
M1	cellular response to mechanical stimulus	GO:0071260	0.0025963	3	MYD88,TNFRSF1A,GADD45A
M1	epithelial cell proliferation	GO:0050673	0.00264078	5	GATA3,FGF2,CCL2,PPARG,VEGFA
M1	cation homeostasis	GO:0055080	0.00264078	6	FGF2,TGM2,LPAR1,EDN1,SMAD3,CAV1
M1	regulation of coagulation	GO:0050818	0.00273255	3	CAV1,SERPINE2,SERPINE1
M1	response to hormone	GO:0009725	0.00274954	6	FHL2,TRIM16,IL6,CAV1,CAV2,PPARG
M1	cellular chemical homeostasis	GO:0055082	0.00277562	6	FGF2,TGM2,LPAR1,EDN1,SMAD3,CAV1
M1	positive regulation of reactive oxygen species metabolic process	GO:2000379	0.00285817	3	SMAD3,KLF4,GADD45A
M1	keratinocyte differentiation	GO:0030216	0.00285817	3	EPHA2,TRIM16,ROCK1
M1	regulation of cell-substrate adhesion	GO:0010810	0.00286113	4	PLAU,SERPINE1,VEGFA,RAC2
M1	G-protein coupled receptor signaling pathway	GO:0007186	0.00287506	6	PTGER4,SPHK1,LPAR1,RGS2,EDN1,CAV2
M1	inorganic ion homeostasis	GO:0098771	0.00291253	6	FGF2,TGM2,LPAR1,EDN1,SMAD3,CAV1
M1	regulation of organ growth	GO:0046620	0.00292265	2	EDN1,FGF2
M1	positive regulation of cardiac muscle tissue development	GO:0055025	0.00292265	2	EDN1,FGF2
M1	negative regulation of fat cell differentiation	GO:0045599	0.00292265	2	SMAD3,GATA3
M1	regulation of transcription from RNA polymerase II promoter in response to hypoxia	GO:0061418	0.00292265	2	HIF1A,VEGFA
M1	positive regulation of blood vessel endothelial cell migration	GO:0043536	0.00293651	3	HIF1A,VEGFA,FGF2
M1	positive regulation of interleukin-8 production	GO:0032757	0.00293651	3	HSPA1B,DDIT3,SERPINE1
M1	negative regulation of endothelial cell migration	GO:0010596	0.00293651	3	KLF4,PPARG,FGF2
M1	negative regulation of cell cycle	GO:0045786	0.00294752	6	GATA3,KLF4,CCL2,GADD45A,DDIT3,SMAD3
M1	regulation of secretion by cell	GO:1903530	0.00299693	6	GATA3,TRIM16,SDC1,SDC4,EDN1,IL6
M1	positive regulation of organelle assembly	GO:1902117	0.00307276	3	SDC4,EDN1,SDC1
M1	regulation of sprouting angiogenesis	GO:1903670	0.00307276	3	KLF4,VEGFA,FGF2
M1	regulation of epithelial cell apoptotic process	GO:1904035	0.00307276	3	GATA3,CCL2,SERPINE1
M1	regulation of transmembrane receptor protein serine/threonine kinase signaling pathway	GO:0090092	0.00320478	4	HSPA1B,CAV1,ITGA3,SMAD3
M1	positive regulation of epithelial cell migration	GO:0010634	0.00330544	4	GATA3,HIF1A,VEGFA,FGF2
M1	positive regulation of MAP kinase activity	GO:0043406	0.00341576	4	EDN1,GADD45A,VEGFA,FGF2
M1	negative regulation of DNA binding transcription factor activity	GO:0043433	0.00351248	4	DDIT3,KLF4,ID1,ID2
M1	regulation of receptor-mediated endocytosis	GO:0048259	0.00355061	3	ANXA2,SERPINE1,VEGFA
M1	extrinsic apoptotic signaling pathway via death domain receptors	GO:0008625	0.00355061	3	TIMP3,CFLAR,SERPINE1
M1	vesicle organization	GO:0016050	0.00374553	4	SDC4,CAV2,SDC1,ANXA2
M1	positive regulation of nitric oxide biosynthetic process	GO:0045429	0.00378123	2	SMAD3,KLF4
M1	positive regulation of nitric oxide metabolic process	GO:1904407	0.00378123	2	SMAD3,KLF4
M1	positive regulation of binding	GO:0051099	0.00378123	4	CAV1,GATA3,PPARG,ANXA2
M1	peptidyl-tyrosine autophosphorylation	GO:0038083	0.00378123	2	CAV1,VEGFA
M1	regulation of T cell activation	GO:0050863	0.00378123	4	DUSP10,SDC4,IL6,CAV1
M1	regulation of endothelial cell development	GO:1901550	0.00378123	2	TNFRSF1A,ROCK1
M1	regulation of establishment of endothelial barrier	GO:1903140	0.00378123	2	TNFRSF1A,ROCK1
M1	prostaglandin biosynthetic process	GO:0001516	0.00378123	2	EDN1,PTGS2
M1	prostanoid biosynthetic process	GO:0046457	0.00378123	2	EDN1,PTGS2
M1	regulation of secretion	GO:0051046	0.00378123	6	GATA3,TRIM16,SDC1,SDC4,EDN1,IL6
M1	positive regulation of transcription from RNA polymerase II promoter involved in cellular response to chemical stimulus	GO:1901522	0.00378123	2	HIF1A,VEGFA
M1	epithelial cell apoptotic process	GO:1904019	0.00380561	3	GATA3,CCL2,SERPINE1
M1	cellular response to transforming growth factor beta stimulus	GO:0071560	0.0039372	4	HSPA1B,CAV1,ITGA3,SMAD3
M1	epidermal cell differentiation	GO:0009913	0.00394952	3	EPHA2,TRIM16,ROCK1
M1	response to lipid	GO:0033993	0.00396293	6	TRIM16,CCL2,IL6,CAV1,PPARG,SERPINE1
M1	regulation of G-protein coupled receptor protein signaling pathway	GO:0008277	0.00408444	3	CAV2,RGS2,EDN1
M1	negative regulation of extrinsic apoptotic signaling pathway	GO:2001237	0.00408444	3	HSPA1B,CFLAR,SERPINE1
M1	regulation of organelle assembly	GO:1902115	0.00414209	4	HSPA1B,SDC4,EDN1,SDC1
M1	positive regulation of muscle organ development	GO:0048636	0.00414209	2	EDN1,FGF2
M1	positive regulation of striated muscle tissue development	GO:0045844	0.00414209	2	EDN1,FGF2
M1	positive regulation of muscle tissue development	GO:1901863	0.00414209	2	EDN1,FGF2
M1	positive regulation of endothelial cell chemotaxis	GO:2001028	0.00414209	2	VEGFA,FGF2
M1	positive regulation of exosomal secretion	GO:1903543	0.00414209	2	SDC4,SDC1
M1	tumor necrosis factor-mediated signaling pathway	GO:0033209	0.00420775	3	HSPA1B,TNFRSF1A,SPHK1
M1	response to transforming growth factor beta	GO:0071559	0.0042253	4	HSPA1B,CAV1,ITGA3,SMAD3
M1	regulation of stress-activated MAPK cascade	GO:0032872	0.0042253	4	EDN1,DUSP10,VEGFA,GADD45A
M1	regulation of growth	GO:0040008	0.00423476	5	FGF2,HSPA1B,SPHK1,EDN1,SMAD3
M1	regulation of stress-activated protein kinase signaling cascade	GO:0070302	0.00432433	4	EDN1,DUSP10,VEGFA,GADD45A
M1	negative regulation of apoptotic signaling pathway	GO:2001234	0.00432433	4	HSPA1B,HIF1A,CFLAR,SERPINE1
M1	response to hypoxia	GO:0001666	0.00441607	4	SMAD3,HIF1A,VEGFA,PTGS2
M1	response to decreased oxygen levels	GO:0036293	0.00441607	4	SMAD3,HIF1A,VEGFA,PTGS2
M1	positive regulation of p38MAPK cascade	GO:1900745	0.0046291	2	VEGFA,GADD45A
M1	positive regulation of phospholipase C activity	GO:0010863	0.0046291	2	LPAR1,FGF2
M1	positive regulation of cell migration involved in sprouting angiogenesis	GO:0090050	0.0046291	2	VEGFA,FGF2
M1	regulation of exosomal secretion	GO:1903541	0.0046291	2	SDC4,SDC1
M1	regulation of G1/S transition of mitotic cell cycle	GO:2000045	0.00469012	3	KLF4,CCL2,ID2
M1	blood coagulation	GO:0007596	0.00484708	3	CAV1,SERPINE2,SERPINE1
M1	hemostasis	GO:0007599	0.00484708	3	CAV1,SERPINE2,SERPINE1
M1	negative regulation of epithelial cell migration	GO:0010633	0.00484708	3	KLF4,PPARG,FGF2
M1	negative regulation of mitotic cell cycle	GO:0045930	0.00488095	4	SMAD3,KLF4,CCL2,GADD45A
M1	leukocyte differentiation	GO:0002521	0.0049968	4	PPARG,DUSP10,ANXA2,VEGFA
M1	kidney development	GO:0001822	0.00500656	3	GATA3,ITGA3,FGF2
M1	regulation of phospholipase C activity	GO:1900274	0.00503176	2	LPAR1,FGF2
M1	organ growth	GO:0035265	0.00503176	2	EDN1,FGF2
M1	negative regulation of epithelial cell proliferation	GO:0050680	0.0052071	3	GATA3,CCL2,PPARG
M1	stress-activated MAPK cascade	GO:0051403	0.00532476	4	EDN1,DUSP10,VEGFA,GADD45A
M1	positive regulation of reactive oxygen species biosynthetic process	GO:1903428	0.00562517	2	SMAD3,KLF4
M1	regulation of transforming growth factor beta production	GO:0071634	0.00562517	2	SMAD3,HIF1A
M1	response to interleukin-1	GO:0070555	0.00563612	3	HIF1A,CCL2,MYD88
M1	regulation of cell-matrix adhesion	GO:0001952	0.00563612	3	PLAU,SERPINE1,VEGFA
M1	stress-activated protein kinase signaling cascade	GO:0031098	0.00569353	4	EDN1,DUSP10,VEGFA,GADD45A
M1	coagulation	GO:0050817	0.00585149	3	CAV1,SERPINE2,SERPINE1
M1	myeloid cell differentiation	GO:0030099	0.00594691	4	HSPA1B,PPARG,ANXA2,VEGFA
M1	growth	GO:0040007	0.00597491	5	FGF2,HSPA1B,SPHK1,EDN1,SMAD3
M1	positive regulation of peptidyl-serine phosphorylation	GO:0033138	0.00601842	3	CAV1,IL6,VEGFA
M1	sprouting angiogenesis	GO:0002040	0.00601842	3	KLF4,VEGFA,FGF2
M1	regulation of leukocyte chemotaxis	GO:0002688	0.00601842	3	RAC2,CCL2,SERPINE1
M1	regulation of nitric oxide biosynthetic process	GO:0045428	0.00605031	2	SMAD3,KLF4
M1	regulation of keratinocyte differentiation	GO:0045616	0.00605031	2	TRIM16,ROCK1
M1	regulation of vascular endothelial growth factor production	GO:0010574	0.00605031	2	IL6,HIF1A
M1	transforming growth factor beta production	GO:0071604	0.00605031	2	SMAD3,HIF1A
M1	positive regulation of pri-miRNA transcription by RNA polymerase II	GO:1902895	0.00605031	2	SMAD3,HIF1A
M1	regulation of membrane protein ectodomain proteolysis	GO:0051043	0.00605031	2	TIMP1,TIMP3
M1	negative regulation of extrinsic apoptotic signaling pathway via death domain receptors	GO:1902042	0.00605031	2	CFLAR,SERPINE1
M1	exosomal secretion	GO:1990182	0.00605031	2	SDC4,SDC1
M1	T cell activation	GO:0042110	0.00633151	4	DUSP10,SDC4,IL6,CAV1
M1	regulation of peptidyl-tyrosine phosphorylation	GO:0050730	0.00633151	4	CAV1,IL6,TNFRSF1A,VEGFA
M1	regulation of cell cycle G1/S phase transition	GO:1902806	0.00655576	3	KLF4,CCL2,ID2
M1	multi-organism transport	GO:0044766	0.00655576	2	CAV1,CAV2
M1	multi-organism localization	GO:1902579	0.00655576	2	CAV1,CAV2
M1	membrane docking	GO:0022406	0.00655576	2	CAV2,ROCK1
M1	epidermis development	GO:0008544	0.00655576	3	EPHA2,TRIM16,ROCK1
M1	regulation of endothelial cell differentiation	GO:0045601	0.00655576	2	TNFRSF1A,ROCK1
M1	unsaturated fatty acid biosynthetic process	GO:0006636	0.00655576	2	EDN1,PTGS2
M1	regulation of lamellipodium assembly	GO:0010591	0.00655576	2	RAC2,EPHA2
M1	extracellular exosome biogenesis	GO:0097734	0.00655576	2	SDC4,SDC1
M1	peptidyl-tyrosine phosphorylation	GO:0018108	0.0069216	5	EPHA2,IL6,CAV1,TNFRSF1A,VEGFA
M1	negative regulation of cellular catabolic process	GO:0031330	0.0069423	4	ANXA2,TIMP1,TIMP3,MYD88
M1	protein localization to plasma membrane	GO:0072659	0.0069423	4	EPHA2,ITGA3,TNFRSF1A,ROCK1
M1	regulation of DNA binding	GO:0051101	0.00699791	3	GATA3,PPARG,DDIT3
M1	regulation of cardiac muscle tissue development	GO:0055024	0.00711083	2	EDN1,FGF2
M1	regulation of endothelial cell chemotaxis	GO:2001026	0.00711083	2	VEGFA,FGF2
M1	vascular endothelial growth factor production	GO:0010573	0.00711083	2	IL6,HIF1A
M1	extracellular vesicle biogenesis	GO:0140112	0.00711083	2	SDC4,SDC1
M1	peptidyl-tyrosine modification	GO:0018212	0.00715651	5	EPHA2,IL6,CAV1,TNFRSF1A,VEGFA
M1	regulation of reactive oxygen species metabolic process	GO:2000377	0.00716375	3	SMAD3,KLF4,GADD45A
M1	regulation of lymphocyte activation	GO:0051249	0.00727172	4	DUSP10,SDC4,IL6,CAV1
M1	renal system development	GO:0072001	0.00735366	3	GATA3,ITGA3,FGF2
M1	regulation of cytokine-mediated signaling pathway	GO:0001959	0.00735366	3	HSPA1B,PPARG,SPHK1
M1	nitric oxide biosynthetic process	GO:0006809	0.00760213	2	SMAD3,KLF4
M1	monocyte differentiation	GO:0030224	0.00760213	2	PPARG,VEGFA
M1	mononuclear cell differentiation	GO:1903131	0.00760213	2	PPARG,VEGFA
M1	regulation of protein autophosphorylation	GO:0031952	0.00760213	2	CAV1,VEGFA
M1	prostaglandin metabolic process	GO:0006693	0.00760213	2	EDN1,PTGS2
M1	prostanoid metabolic process	GO:0006692	0.00760213	2	EDN1,PTGS2
M1	striated muscle cell development	GO:0055002	0.00760213	2	EDN1,SDC1
M1	transmembrane receptor protein serine/threonine kinase signaling pathway	GO:0007178	0.00762009	4	HSPA1B,CAV1,ITGA3,SMAD3
M1	protein localization to cell periphery	GO:1990778	0.00775004	4	EPHA2,ITGA3,TNFRSF1A,ROCK1
M1	urogenital system development	GO:0001655	0.00775004	3	GATA3,ITGA3,FGF2
M1	cellular response to decreased oxygen levels	GO:0036294	0.00775004	3	HIF1A,VEGFA,PTGS2
M1	cellular response to hypoxia	GO:0071456	0.00775004	3	HIF1A,VEGFA,PTGS2
M1	icosanoid biosynthetic process	GO:0046456	0.00813	2	EDN1,PTGS2
M1	regulation of hormone metabolic process	GO:0032350	0.00813	2	GATA3,HIF1A
M1	regulation of epidermal cell differentiation	GO:0045604	0.00813	2	TRIM16,ROCK1
M1	smooth muscle contraction	GO:0006939	0.00813	2	EDN1,SPHK1
M1	negative regulation of leukocyte migration	GO:0002686	0.00813	2	CCL2,PTGER4
M1	leukocyte adhesion to vascular endothelial cell	GO:0061756	0.00813	2	KLF4,ROCK1
M1	positive regulation of protein serine/threonine kinase activity	GO:0071902	0.00813667	4	EDN1,GADD45A,VEGFA,FGF2
M1	positive regulation of T cell activation	GO:0050870	0.00816528	3	CAV1,IL6,DUSP10
M1	regulation of protein kinase B signaling	GO:0051896	0.00816528	3	GATA3,EPHA2,DDIT3
M1	cellular response to lipopolysaccharide	GO:0071222	0.00816528	3	IL6,CCL2,SERPINE1
M1	modification of morphology or physiology of other organism involved in symbiotic interaction	GO:0051817	0.00841256	3	SMAD3,CAV2,ANXA2
M1	nitric oxide metabolic process	GO:0046209	0.00871055	2	SMAD3,KLF4
M1	muscle cell development	GO:0055001	0.00871055	2	EDN1,SDC1
M1	negative regulation of endothelial cell apoptotic process	GO:2000352	0.00871055	2	GATA3,SERPINE1
M1	positive regulation of inflammatory response	GO:0050729	0.00871055	2	IL6,SERPINE1
M1	regulation of peptidyl-serine phosphorylation	GO:0033135	0.00891629	3	CAV1,IL6,VEGFA
M1	myeloid leukocyte differentiation	GO:0002573	0.00891629	3	PPARG,ANXA2,VEGFA
M1	positive regulation of cysteine-type endopeptidase activity involved in apoptotic process	GO:0043280	0.00891629	3	SMAD3,PPARG,TNFSF10
M1	cellular response to abiotic stimulus	GO:0071214	0.00919007	4	GATA3,TNFRSF1A,GADD45A,MYD88
M1	cellular response to environmental stimulus	GO:0104004	0.00919007	4	GATA3,TNFRSF1A,GADD45A,MYD88
M1	negative regulation of MAPK cascade	GO:0043409	0.00919007	3	DUSP1,DUSP10,TIMP3
M1	positive regulation of defense response	GO:0031349	0.0093229	4	HSPA1B,IL6,SERPINE1,CAV1
M1	polyol biosynthetic process	GO:0046173	0.0093229	2	SPHK1,FGF2
M1	negative regulation of protein kinase B signaling	GO:0051898	0.0093229	2	EPHA2,DDIT3
M1	positive regulation of leukocyte cell-cell adhesion	GO:1903039	0.00941855	3	CAV1,IL6,DUSP10
M1	negative regulation of protein catabolic process	GO:0042177	0.00970802	3	ANXA2,TIMP1,TIMP3
M1	regulation of plasma membrane bounded cell projection assembly	GO:0120032	0.00970802	3	RAC2,CAV1,EPHA2
M1	reactive nitrogen species metabolic process	GO:2001057	0.00990714	2	SMAD3,KLF4
M1	fatty acid derivative biosynthetic process	GO:1901570	0.00990714	2	EDN1,PTGS2
M1	regulation of cell projection assembly	GO:0060491	0.00990714	3	RAC2,CAV1,EPHA2
M1	positive regulation of apoptotic signaling pathway	GO:2001235	0.00990714	3	CAV1,TIMP3,TNFSF10
M1	endothelial cell chemotaxis	GO:0035767	0.00990714	2	VEGFA,FGF2
M1	regulation of pri-miRNA transcription by RNA polymerase II	GO:1902893	0.00990714	2	SMAD3,HIF1A
M1	cellular response to molecule of bacterial origin	GO:0071219	0.00990714	3	IL6,CCL2,SERPINE1
M1	cell-substrate adhesion	GO:0031589	0.0101113	4	PLAU,VEGFA,SERPINE1,RAC2
M1	response to peptide hormone	GO:0043434	0.0101846	3	TRIM16,PPARG,CAV2
M1	regulation of cell growth	GO:0001558	0.0102785	4	HSPA1B,EDN1,SMAD3,SPHK1
M1	negative regulation of catabolic process	GO:0009895	0.0102785	4	ANXA2,TIMP1,TIMP3,MYD88
M1	regulation of reactive oxygen species biosynthetic process	GO:1903426	0.0104394	2	SMAD3,KLF4
M1	vesicle fusion	GO:0006906	0.0104394	2	CAV2,ANXA2
M1	positive regulation of stress-activated MAPK cascade	GO:0032874	0.0104394	3	EDN1,VEGFA,GADD45A
M1	positive regulation of phospholipase activity	GO:0010518	0.0104394	2	LPAR1,FGF2
M1	negative regulation of epithelial cell apoptotic process	GO:1904036	0.0104394	2	GATA3,SERPINE1
M1	regulation of smooth muscle cell migration	GO:0014910	0.0104394	2	PLAU,SERPINE1
M1	negative regulation of protein processing	GO:0010955	0.0104394	2	SERPINE2,SERPINE1
M1	negative regulation of protein maturation	GO:1903318	0.0104394	2	SERPINE2,SERPINE1
M1	positive regulation of stress-activated protein kinase signaling cascade	GO:0070304	0.0106251	3	EDN1,VEGFA,GADD45A
M1	innate immune response	GO:0045087	0.0108235	5	MYD88,HSPA1B,CCL2,CAV1,PPARG
M1	positive regulation of cell adhesion	GO:0045785	0.0110441	4	CAV1,IL6,DUSP10,VEGFA
M1	regulation of fat cell differentiation	GO:0045598	0.0110656	2	SMAD3,GATA3
M1	positive regulation of epithelial cell differentiation	GO:0030858	0.0110656	2	TRIM16,SERPINE1
M1	regulation of epidermis development	GO:0045682	0.0110656	2	TRIM16,ROCK1
M1	regulation of striated muscle tissue development	GO:0016202	0.0110656	2	EDN1,FGF2
M1	regulation of muscle tissue development	GO:1901861	0.0110656	2	EDN1,FGF2
M1	G1/S transition of mitotic cell cycle	GO:0000082	0.0111149	3	KLF4,CCL2,ID2
M1	response to acid chemical	GO:0001101	0.0111149	3	TRIM16,PPARG,VEGFA
M1	regulation of leukocyte activation	GO:0002694	0.0113029	4	DUSP10,SDC4,IL6,CAV1
M1	positive regulation of growth	GO:0045927	0.0113777	3	EDN1,SPHK1,FGF2
M1	cell cycle arrest	GO:0007050	0.0113777	3	SMAD3,DDIT3,GADD45A
M1	neurotransmitter biosynthetic process	GO:0042136	0.0116204	2	SMAD3,KLF4
M1	negative regulation of cell proliferation	GO:0008285	0.0116204	5	GATA3,HSPA1B,CCL2,SDC4,PPARG
M1	intrinsic apoptotic signaling pathway in response to endoplasmic reticulum stress	GO:0070059	0.0116204	2	HSPA1B,DDIT3
M1	negative regulation of neuron apoptotic process	GO:0043524	0.0116204	2	HIF1A,CCL2
M1	negative regulation of blood coagulation	GO:0030195	0.0116204	2	SERPINE2,SERPINE1
M1	negative regulation of hemostasis	GO:1900047	0.0116204	2	SERPINE2,SERPINE1
M1	extracellular structure organization	GO:0043062	0.0118782	3	SMAD3,SDC4,SDC1
M1	cell growth	GO:0016049	0.0119355	4	HSPA1B,EDN1,SMAD3,SPHK1
M1	negative regulation of immune system process	GO:0002683	0.0121156	4	SDC4,CCL2,PPARG,PTGER4
M1	regulation of body fluid levels	GO:0050878	0.0121466	3	CAV1,SERPINE1,SERPINE2
M1	organelle membrane fusion	GO:0090174	0.0122062	2	CAV2,ANXA2
M1	regulation of vascular smooth muscle cell proliferation	GO:1904705	0.0122062	2	PPARG,FGF2
M1	vascular smooth muscle cell proliferation	GO:1990874	0.0122062	2	PPARG,FGF2
M1	negative regulation of endothelial cell proliferation	GO:0001937	0.0122062	2	CCL2,PPARG
M1	regulation of tumor necrosis factor-mediated signaling pathway	GO:0010803	0.0122062	2	HSPA1B,SPHK1
M1	cellular extravasation	GO:0045123	0.0122062	2	ROCK1,PTGER4
M1	response to lipopolysaccharide	GO:0032496	0.0123379	3	IL6,CCL2,SERPINE1
M1	positive regulation of cysteine-type endopeptidase activity	GO:2001056	0.0123379	3	SMAD3,PPARG,TNFSF10
M1	positive regulation of NF-kappaB transcription factor activity	GO:0051092	0.0126411	3	HSPA1B,SPHK1,MYD88
M1	regulation of phospholipase activity	GO:0010517	0.012809	2	LPAR1,FGF2
M1	regulation of lamellipodium organization	GO:1902743	0.012809	2	RAC2,EPHA2
M1	smooth muscle cell migration	GO:0014909	0.012809	2	PLAU,SERPINE1
M1	regulation of intrinsic apoptotic signaling pathway	GO:2001242	0.0131736	3	HSPA1B,CAV1,HIF1A
M1	regulation of JNK cascade	GO:0046328	0.0131736	3	EDN1,DUSP10,GADD45A
M1	cellular response to biotic stimulus	GO:0071216	0.0131736	3	IL6,CCL2,SERPINE1
M1	regulation of cell activation	GO:0050865	0.0132117	4	DUSP10,SDC4,IL6,CAV1
M1	positive regulation of protein localization to plasma membrane	GO:1903078	0.0133638	2	EPHA2,ITGA3
M1	response to estrogen	GO:0043627	0.0133638	2	GATA3,CAV1
M1	regulation of transcription regulatory region DNA binding	GO:2000677	0.0133638	2	GATA3,DDIT3
M1	regulation of muscle organ development	GO:0048634	0.0133638	2	EDN1,FGF2
M1	lamellipodium assembly	GO:0030032	0.0133638	2	RAC2,EPHA2
M1	negative regulation of coagulation	GO:0050819	0.0133638	2	SERPINE2,SERPINE1
M1	positive regulation of cell-cell adhesion	GO:0022409	0.013696	3	CAV1,IL6,DUSP10
M1	lymphocyte activation	GO:0046649	0.013729	4	DUSP10,SDC4,IL6,CAV1
M1	cell cycle G1/S phase transition	GO:0044843	0.0140103	3	KLF4,CCL2,ID2
M1	reactive oxygen species biosynthetic process	GO:1903409	0.0140185	2	SMAD3,KLF4
M1	nephron development	GO:0072006	0.0140185	2	ITGA3,FGF2
M1	muscle cell migration	GO:0014812	0.0140185	2	PLAU,SERPINE1
M1	response to retinoic acid	GO:0032526	0.0140185	2	TRIM16,PPARG
M1	negative regulation of G1/S transition of mitotic cell cycle	GO:2000134	0.0140185	2	KLF4,CCL2
M1	JNK cascade	GO:0007254	0.014241	3	EDN1,DUSP10,GADD45A
M1	positive regulation of lymphocyte activation	GO:0051251	0.0145768	3	CAV1,IL6,DUSP10
M1	establishment of endothelial barrier	GO:0061028	0.0146768	2	TNFRSF1A,ROCK1
M1	regulation of blood pressure	GO:0008217	0.0146768	2	EDN1,PPARG
M1	monocyte chemotaxis	GO:0002548	0.0146768	2	CCL2,SERPINE1
M1	positive regulation of type I interferon production	GO:0032481	0.0146768	2	IRF7,MYD88
M1	gliogenesis	GO:0042063	0.0146768	2	CCL2,SERPINE2
M1	regulation of mitotic nuclear division	GO:0007088	0.0148449	3	HSPA1B,EDN1,CAV2
M1	leukocyte chemotaxis	GO:0030595	0.0151321	3	RAC2,CCL2,SERPINE1
M1	negative regulation of MAP kinase activity	GO:0043407	0.01532	2	DUSP1,DUSP10
M1	positive regulation of lipase activity	GO:0060193	0.01532	2	LPAR1,FGF2
M1	positive chemotaxis	GO:0050918	0.01532	2	VEGFA,FGF2
M1	negative regulation of cell cycle G1/S phase transition	GO:1902807	0.01532	2	KLF4,CCL2
M1	regulation of nuclear division	GO:0051783	0.0153887	3	HSPA1B,EDN1,CAV2
M1	positive regulation of peptidyl-tyrosine phosphorylation	GO:0050731	0.0157113	3	IL6,TNFRSF1A,VEGFA
M1	negative regulation of transforming growth factor beta receptor signaling pathway	GO:0030512	0.015928	2	HSPA1B,CAV1
M1	endothelial cell development	GO:0001885	0.015928	2	TNFRSF1A,ROCK1
M1	regulation of cell development	GO:0060284	0.015928	4	EDN1,TNFRSF1A,ROCK1,SERPINE2
M1	membrane protein ectodomain proteolysis	GO:0006509	0.015928	2	TIMP1,TIMP3
M1	protein processing	GO:0016485	0.0159479	3	PLAU,SERPINE2,SERPINE1
M1	positive regulation of proteolysis	GO:0045862	0.0160997	4	HSPA1B,PPARG,SMAD3,TNFSF10
M1	negative regulation of binding	GO:0051100	0.0162407	3	CAV1,DDIT3,ROCK1
M1	response to molecule of bacterial origin	GO:0002237	0.0162407	3	IL6,CCL2,SERPINE1
M1	cell-cell junction organization	GO:0045216	0.0162407	3	SMAD3,ROCK1,VEGFA
M1	positive regulation of protein localization to cell periphery	GO:1904377	0.0165169	2	EPHA2,ITGA3
M1	plasma membrane organization	GO:0007009	0.0165169	2	CAV1,CAV2
M1	negative regulation of cellular response to transforming growth factor beta stimulus	GO:1903845	0.0165169	2	HSPA1B,CAV1
M1	positive regulation of DNA binding	GO:0043388	0.0165169	2	GATA3,PPARG
M1	positive regulation of endopeptidase activity	GO:0010950	0.0165169	3	SMAD3,PPARG,TNFSF10
M1	cell-matrix adhesion	GO:0007160	0.0165169	3	PLAU,SERPINE1,VEGFA
M1	response to bacterium	GO:0009617	0.0168664	4	CAV1,IL6,CCL2,SERPINE1
M1	reactive oxygen species metabolic process	GO:0072593	0.0171617	3	SMAD3,KLF4,GADD45A
M1	positive regulation of developmental growth	GO:0048639	0.0171617	2	EDN1,FGF2
M1	regulation of chemokine production	GO:0032642	0.0171617	2	IL6,KLF4
M1	negative regulation of response to cytokine stimulus	GO:0060761	0.0171617	2	KLF4,PPARG
M1	cellular response to interferon-gamma	GO:0071346	0.0171617	2	CCL2,PPARG
M1	interaction with host	GO:0051701	0.0177459	3	SMAD3,CAV1,CAV2
M1	fat cell differentiation	GO:0045444	0.0178267	2	SMAD3,GATA3
M1	polyol metabolic process	GO:0019751	0.0178267	2	SPHK1,FGF2
M1	positive regulation of tyrosine phosphorylation of STAT protein	GO:0042531	0.0178267	2	IL6,TNFRSF1A
M1	chemokine production	GO:0032602	0.0178267	2	IL6,KLF4
M1	lipid biosynthetic process	GO:0008610	0.0179528	4	PTGS2,EDN1,SPHK1,FGF2
M1	modification of morphology or physiology of other organism	GO:0035821	0.0179878	3	SMAD3,CAV2,ANXA2
M1	negative regulation of protein phosphorylation	GO:0001933	0.0181859	4	CAV1,DUSP1,DUSP10,TIMP3
M1	regulation of JUN kinase activity	GO:0043506	0.0185131	2	EDN1,DUSP10
M1	mononuclear cell migration	GO:0071674	0.0185131	2	CCL2,SERPINE1
M1	lymphocyte migration	GO:0072676	0.0185131	2	GATA3,CCL2
M1	regulation of protein processing	GO:0070613	0.0185131	2	SERPINE2,SERPINE1
M1	response to peptide	GO:1901652	0.018573	3	TRIM16,PPARG,CAV2
M1	positive regulation of cytosolic calcium ion concentration	GO:0007204	0.018573	3	EDN1,LPAR1,FGF2
M1	positive regulation of peptidase activity	GO:0010952	0.018573	3	SMAD3,PPARG,TNFSF10
M1	response to unfolded protein	GO:0006986	0.0192013	2	HSPA1B,DDIT3
M1	unsaturated fatty acid metabolic process	GO:0033559	0.0192013	2	EDN1,PTGS2
M1	regulation of protein catabolic process	GO:0042176	0.0197284	4	HSPA1B,ANXA2,TIMP1,TIMP3
M1	icosanoid metabolic process	GO:0006690	0.0199122	2	EDN1,PTGS2
M1	alcohol biosynthetic process	GO:0046165	0.0199122	2	SPHK1,FGF2
M1	JUN phosphorylation	GO:0007258	0.0199122	2	EDN1,DUSP10
M1	regulation of protein maturation	GO:1903317	0.0199122	2	SERPINE2,SERPINE1
M1	negative regulation of cell adhesion	GO:0007162	0.0199658	3	SDC4,KLF4,SERPINE1
M1	positive regulation of leukocyte activation	GO:0002696	0.0203192	3	CAV1,IL6,DUSP10
M1	neurotransmitter metabolic process	GO:0042133	0.0206036	2	SMAD3,KLF4
M1	regulation of neuron apoptotic process	GO:0043523	0.0206036	2	HIF1A,CCL2
M1	negative regulation of leukocyte cell-cell adhesion	GO:1903038	0.0206036	2	SDC4,KLF4
M1	peptide secretion	GO:0002790	0.0207359	4	GATA3,TRIM16,IL6,EDN1
M1	positive regulation of cell activation	GO:0050867	0.0209168	3	CAV1,IL6,DUSP10
M1	cell junction organization	GO:0034330	0.0209168	3	SMAD3,ROCK1,VEGFA
M1	regulation of lipase activity	GO:0060191	0.02112	2	LPAR1,FGF2
M1	lamellipodium organization	GO:0097581	0.02112	2	RAC2,EPHA2
M1	membrane protein proteolysis	GO:0033619	0.02112	2	TIMP1,TIMP3
M1	negative regulation of phosphorylation	GO:0042326	0.0211507	4	CAV1,DUSP1,DUSP10,TIMP3
M1	transmembrane receptor protein tyrosine kinase signaling pathway	GO:0007169	0.0211507	4	EPHA2,CAV2,VEGFA,FGF2
M1	tissue morphogenesis	GO:0048729	0.0213959	3	CD151,ITGA3,FGF2
M1	negative regulation of protein kinase activity	GO:0006469	0.0217425	3	CAV1,DUSP1,DUSP10
M1	regulation of tyrosine phosphorylation of STAT protein	GO:0042509	0.0217425	2	IL6,TNFRSF1A
M1	positive regulation of exocytosis	GO:0045921	0.0217425	2	SDC4,SDC1
M1	protein localization to membrane	GO:0072657	0.022083	4	EPHA2,ITGA3,TNFRSF1A,ROCK1
M1	positive regulation of protein secretion	GO:0050714	0.0220926	3	GATA3,TRIM16,IL6
M1	positive regulation of protein localization to membrane	GO:1905477	0.0224306	2	EPHA2,ITGA3
M1	organelle fusion	GO:0048284	0.0224306	2	CAV2,ANXA2
M1	negative regulation of neuron death	GO:1901215	0.0224306	2	HIF1A,CCL2
M1	positive regulation of JAK-STAT cascade	GO:0046427	0.0224306	2	IL6,TNFRSF1A
M1	activation of cysteine-type endopeptidase activity involved in apoptotic process	GO:0006919	0.0224306	2	SMAD3,PPARG
M1	regulation of protein ubiquitination	GO:0031396	0.0227666	3	HSPA1B,CAV1,SPHK1
M1	muscle structure development	GO:0061061	0.0231143	3	EDN1,SDC1,FGF2
M1	regulation of protein binding	GO:0043393	0.0235041	3	CAV1,ROCK1,ANXA2
M1	cellular response to ionizing radiation	GO:0071479	0.0239722	2	GATA3,GADD45A
M1	cyclic nucleotide metabolic process	GO:0009187	0.0239722	2	EPHA2,VEGFA
M1	cellular response to fibroblast growth factor stimulus	GO:0044344	0.0239722	2	CCL2,FGF2
M1	response to fibroblast growth factor	GO:0071774	0.0239722	2	CCL2,FGF2
M1	positive regulation of STAT cascade	GO:1904894	0.0239722	2	IL6,TNFRSF1A
M1	positive regulation of peptide secretion	GO:0002793	0.0242664	3	GATA3,TRIM16,IL6
M1	negative regulation of protein ubiquitination	GO:0031397	0.0246872	2	HSPA1B,CAV1
M1	endothelial cell differentiation	GO:0045446	0.0246872	2	TNFRSF1A,ROCK1
M1	cardiac muscle tissue development	GO:0048738	0.0246872	2	EDN1,FGF2
M1	striated muscle cell differentiation	GO:0051146	0.0246872	2	EDN1,SDC1
M1	cellular response to interleukin-1	GO:0071347	0.0246872	2	HIF1A,CCL2
M1	neuron apoptotic process	GO:0051402	0.0246872	2	HIF1A,CCL2
M1	tyrosine phosphorylation of STAT protein	GO:0007260	0.0246872	2	IL6,TNFRSF1A
M1	regulation of mitotic cell cycle phase transition	GO:1901990	0.0249137	3	KLF4,CCL2,ID2
M1	negative regulation of kinase activity	GO:0033673	0.0253123	3	CAV1,DUSP1,DUSP10
M1	leukocyte activation	GO:0045321	0.0253767	4	DUSP10,SDC4,IL6,CAV1
M1	protein dephosphorylation	GO:0006470	0.0261663	3	DUSP10,DUSP1,ROCK1
M1	positive regulation of leukocyte chemotaxis	GO:0002690	0.0263458	2	RAC2,SERPINE1
M1	protein maturation	GO:0051604	0.0265203	3	PLAU,SERPINE2,SERPINE1
M1	cellular response to insulin stimulus	GO:0032869	0.0270446	2	CAV2,PPARG
M1	fatty acid derivative metabolic process	GO:1901568	0.0270446	2	EDN1,PTGS2
M1	myeloid cell homeostasis	GO:0002262	0.0270446	2	HSPA1B,IL6
M1	regulation of type I interferon production	GO:0032479	0.0270446	2	IRF7,MYD88
M1	type I interferon production	GO:0032606	0.0270446	2	IRF7,MYD88
M1	positive regulation of protein kinase activity	GO:0045860	0.0274838	4	EDN1,GADD45A,VEGFA,FGF2
M1	neurogenesis	GO:0022008	0.0274838	4	IL6,CCL2,ROCK1,SERPINE2
M1	membrane organization	GO:0061024	0.0276598	4	HSPA1B,CAV1,CAV2,ANXA2
M1	viral entry into host cell	GO:0046718	0.0276598	2	CAV1,CAV2
M1	negative regulation of transmembrane receptor protein serine/threonine kinase signaling pathway	GO:0090101	0.0276598	2	HSPA1B,CAV1
M1	response to topologically incorrect protein	GO:0035966	0.0276598	2	HSPA1B,DDIT3
M1	epithelial cell development	GO:0002064	0.0276598	2	TNFRSF1A,ROCK1
M1	fatty acid biosynthetic process	GO:0006633	0.0276598	2	EDN1,PTGS2
M1	regulation of developmental growth	GO:0048638	0.0276598	2	EDN1,FGF2
M1	lipid phosphorylation	GO:0046834	0.0276598	2	SPHK1,FGF2
M1	regulation of cell junction assembly	GO:1901888	0.0276598	2	ROCK1,VEGFA
M1	intracellular receptor signaling pathway	GO:0030522	0.027892	3	HSPA1B,TRIM16,PPARG
M1	small molecule biosynthetic process	GO:0044283	0.0280961	4	PTGS2,EDN1,SPHK1,FGF2
M1	positive regulation of GTPase activity	GO:0043547	0.0282765	3	EPHA2,CAV2,RGS2
M1	regulation of ERK1 and ERK2 cascade	GO:0070372	0.0282765	3	EPHA2,TIMP3,FGF2
M1	negative regulation of protein modification by small protein conjugation or removal	GO:1903321	0.0284205	2	HSPA1B,CAV1
M1	negative regulation of cysteine-type endopeptidase activity involved in apoptotic process	GO:0043154	0.0284205	2	KLF4,VEGFA
M1	positive regulation of protein binding	GO:0032092	0.0291633	2	CAV1,ANXA2
M1	receptor internalization	GO:0031623	0.0291633	2	CAV1,VEGFA
M1	response to interferon-gamma	GO:0034341	0.0291633	2	CCL2,PPARG
M1	regulation of protein modification by small protein conjugation or removal	GO:1903320	0.0298063	3	HSPA1B,CAV1,SPHK1
M1	regulation of multi-organism process	GO:0043900	0.0298806	4	CAV1,CAV2,TIMP1,ANXA2
M1	response to insulin	GO:0032868	0.0299335	2	CAV2,PPARG
M1	granulocyte migration	GO:0097530	0.0299335	2	RAC2,PTGER4
M1	maintenance of location	GO:0051235	0.0301611	3	PPARG,HSPA5,FGF2
M1	peptidyl-serine phosphorylation	GO:0018105	0.0306084	3	CAV1,IL6,VEGFA
M1	cellular component morphogenesis	GO:0032989	0.0313363	4	EDN1,CCL2,ROCK1,VEGFA
M1	positive regulation of endothelial cell proliferation	GO:0001938	0.031533	2	VEGFA,FGF2
M1	entry into host cell	GO:0030260	0.031533	2	CAV1,CAV2
M1	entry into host	GO:0044409	0.031533	2	CAV1,CAV2
M1	entry into cell of other organism involved in symbiotic interaction	GO:0051806	0.031533	2	CAV1,CAV2
M1	entry into other organism involved in symbiotic interaction	GO:0051828	0.031533	2	CAV1,CAV2
M1	homeostasis of number of cells	GO:0048872	0.0323788	2	HSPA1B,IL6
M1	positive regulation of kinase activity	GO:0033674	0.0323788	4	EDN1,GADD45A,VEGFA,FGF2
M1	symbiont process	GO:0044403	0.0323788	4	SMAD3,CAV1,CAV2,ANXA2
M1	gastrulation	GO:0007369	0.0323788	2	KLF4,ITGA3
M1	ERK1 and ERK2 cascade	GO:0070371	0.0326699	3	EPHA2,TIMP3,FGF2
M1	organic hydroxy compound metabolic process	GO:1901615	0.033098	3	GATA3,SPHK1,FGF2
M1	regulation of protein localization to plasma membrane	GO:1903076	0.033167	2	EPHA2,ITGA3
M1	negative regulation of intrinsic apoptotic signaling pathway	GO:2001243	0.033167	2	HSPA1B,HIF1A
M1	regulation of cell shape	GO:0008360	0.033167	2	CCL2,VEGFA
M1	regulation of cell cycle phase transition	GO:1901987	0.0339035	3	KLF4,CCL2,ID2
M1	regulation of neurotransmitter levels	GO:0001505	0.0339098	2	SMAD3,KLF4
M1	modification by host of symbiont morphology or physiology	GO:0051851	0.0339098	2	CAV2,ANXA2
M1	regulation of JAK-STAT cascade	GO:0046425	0.0339098	2	IL6,TNFRSF1A
M1	negative regulation of cysteine-type endopeptidase activity	GO:2000117	0.0339098	2	KLF4,VEGFA
M1	negative regulation of transferase activity	GO:0051348	0.0345459	3	CAV1,DUSP1,DUSP10
M1	endothelium development	GO:0003158	0.0345898	2	TNFRSF1A,ROCK1
M1	peptidyl-serine modification	GO:0018209	0.0349471	3	CAV1,IL6,VEGFA
M1	regulation of innate immune response	GO:0045088	0.0353803	3	HSPA1B,CAV1,PPARG
M1	muscle organ development	GO:0007517	0.0353913	2	EDN1,FGF2
M1	regulation of STAT cascade	GO:1904892	0.0353913	2	IL6,TNFRSF1A
M1	purine ribonucleotide metabolic process	GO:0009150	0.0357518	3	HSPA1B,EPHA2,VEGFA
M1	cell activation	GO:0001775	0.0361291	4	DUSP10,SDC4,IL6,CAV1
M1	interaction with symbiont	GO:0051702	0.0361295	2	CAV2,ANXA2
M1	regulation of metal ion transport	GO:0010959	0.0361295	3	CAV1,GLRX,CCL2
M1	striated muscle tissue development	GO:0014706	0.0361295	2	EDN1,FGF2
M1	positive regulation of leukocyte migration	GO:0002687	0.0361295	2	RAC2,SERPINE1
M1	regulation of exocytosis	GO:0017157	0.0361295	2	SDC4,SDC1
M1	regulation of hormone levels	GO:0010817	0.0365911	3	GATA3,EDN1,HIF1A
M1	ribonucleotide metabolic process	GO:0009259	0.036996	3	HSPA1B,EPHA2,VEGFA
M1	membrane fusion	GO:0061025	0.036996	2	CAV2,ANXA2
M1	regulation of muscle system process	GO:0090257	0.036996	2	EDN1,SPHK1
M1	regulation of T cell proliferation	GO:0042129	0.036996	2	IL6,SDC4
M1	JAK-STAT cascade	GO:0007259	0.0379601	2	IL6,TNFRSF1A
M1	purine nucleotide metabolic process	GO:0006163	0.0385129	3	HSPA1B,EPHA2,VEGFA
M1	regulation of protein localization to cell periphery	GO:1904375	0.038898	2	EPHA2,ITGA3
M1	regulation of GTPase activity	GO:0043087	0.0389559	3	EPHA2,CAV2,RGS2
M1	ribose phosphate metabolic process	GO:0019693	0.0394681	3	HSPA1B,EPHA2,VEGFA
M1	negative regulation of cellular response to growth factor stimulus	GO:0090288	0.0397027	2	HSPA1B,CAV1
M1	muscle tissue development	GO:0060537	0.0397027	2	EDN1,FGF2
M1	apoptotic mitochondrial changes	GO:0008637	0.0397027	2	HSPA1B,TNFSF10
M1	STAT cascade	GO:0097696	0.0397027	2	IL6,TNFRSF1A
M1	regulation of symbiosis, encompassing mutualism through parasitism	GO:0043903	0.0397995	3	CAV1,CAV2,ANXA2
M1	negative regulation of protein serine/threonine kinase activity	GO:0071901	0.0404374	2	DUSP1,DUSP10
M1	positive regulation of JNK cascade	GO:0046330	0.0404374	2	EDN1,GADD45A
M1	T cell proliferation	GO:0042098	0.0404374	2	IL6,SDC4
M1	mitotic nuclear division	GO:0140014	0.0410797	3	HSPA1B,EDN1,CAV2
M1	regulation of lipid localization	GO:1905952	0.0412872	2	PPARG,ANXA2
M1	negative regulation of cell-cell adhesion	GO:0022408	0.0412872	2	SDC4,KLF4
M1	response to virus	GO:0009615	0.0419403	3	IRF7,GATA3,IL6
M1	muscle cell differentiation	GO:0042692	0.0421475	2	EDN1,SDC1
M1	negative regulation of protein binding	GO:0032091	0.0441063	2	CAV1,ROCK1
M1	negative regulation of mitotic cell cycle phase transition	GO:1901991	0.0441063	2	KLF4,CCL2
M1	nuclear division	GO:0000280	0.0443415	3	HSPA1B,EDN1,CAV2
M1	positive regulation of protein ubiquitination	GO:0031398	0.0448832	2	CAV1,SPHK1
M1	positive regulation of hemopoiesis	GO:1903708	0.0448832	2	HSPA1B,DUSP10
M1	positive regulation of cell growth	GO:0030307	0.0457601	2	EDN1,SPHK1
M1	cellular response to starvation	GO:0009267	0.0457601	2	HSPA5,MAP1LC3B
M1	regulation of neuron death	GO:1901214	0.0457601	2	HIF1A,CCL2
M1	cellular response to peptide hormone stimulus	GO:0071375	0.0475539	2	CAV2,PPARG
M1	purine-containing compound metabolic process	GO:0072521	0.0476481	3	HSPA1B,EPHA2,VEGFA
M1	organic hydroxy compound biosynthetic process	GO:1901617	0.0483916	2	SPHK1,FGF2
M1	developmental growth	GO:0048589	0.0483916	2	EDN1,FGF2
M1	regulation of protein secretion	GO:0050708	0.0485655	3	GATA3,TRIM16,IL6
M1	mitotic cell cycle phase transition	GO:0044772	0.0490651	3	KLF4,CCL2,ID2
M1	response to starvation	GO:0042594	0.0492279	2	HSPA5,MAP1LC3B
M1	positive regulation of cytokine secretion	GO:0050715	0.0492279	2	GATA3,TRIM16
M1	regulation of plasma membrane bounded cell projection organization	GO:0120035	0.0494439	3	RAC2,CAV1,EPHA2
M1	negative regulation of cell differentiation	GO:0045596	0.0499036	3	SMAD3,GATA3,PPARG
M1	regulation of protein localization to membrane	GO:1905475	0.050022	2	EPHA2,ITGA3
M1	positive regulation of protein transport	GO:0051222	0.0504048	3	GATA3,TRIM16,IL6
M1	regulation of cell projection organization	GO:0031344	0.0507558	3	RAC2,CAV1,EPHA2
M1	hormone metabolic process	GO:0042445	0.0507723	2	GATA3,HIF1A
M1	response to ionizing radiation	GO:0010212	0.0517696	2	GATA3,GADD45A
M1	regulation of mitochondrion organization	GO:0010821	0.0526063	2	HSPA1B,TNFSF10
M1	regulation of peptide secretion	GO:0002791	0.0532153	3	GATA3,TRIM16,IL6
M1	negative regulation of cell growth	GO:0030308	0.0535139	2	HSPA1B,SMAD3
M1	innate immune response-activating signal transduction	GO:0002758	0.0543845	2	HSPA1B,CAV1
M1	pattern recognition receptor signaling pathway	GO:0002221	0.0543845	2	HSPA1B,CAV1
M1	positive regulation of mitotic cell cycle	GO:0045931	0.055166	2	EDN1,SPHK1
M1	neuron death	GO:0070997	0.055166	2	HIF1A,CCL2
M1	positive regulation of establishment of protein localization	GO:1904951	0.0555274	3	GATA3,TRIM16,IL6
M1	negative regulation of cell cycle phase transition	GO:1901988	0.0561666	2	KLF4,CCL2
M1	organelle fission	GO:0048285	0.0566319	3	HSPA1B,EDN1,CAV2
M1	positive regulation of protein modification by small protein conjugation or removal	GO:1903322	0.0571694	2	CAV1,SPHK1
M1	protein secretion	GO:0009306	0.0599284	3	GATA3,TRIM16,IL6
M1	morphogenesis of an epithelium	GO:0002009	0.060095	2	CD151,FGF2
M1	regulation of lymphocyte proliferation	GO:0050670	0.060095	2	SDC4,IL6
M1	nucleotide metabolic process	GO:0009117	0.0609076	3	HSPA1B,EPHA2,VEGFA
M1	regulation of mononuclear cell proliferation	GO:0032944	0.061008	2	SDC4,IL6
M1	regulation of ion transport	GO:0043269	0.0613733	3	CAV1,GLRX,CCL2
M1	positive regulation of epithelial cell proliferation	GO:0050679	0.06192	2	VEGFA,FGF2
M1	nucleoside phosphate metabolic process	GO:0006753	0.0624012	3	HSPA1B,EPHA2,VEGFA
M1	regulation of leukocyte proliferation	GO:0070663	0.0628308	2	SDC4,IL6
M1	posttranscriptional regulation of gene expression	GO:0010608	0.0628666	3	IL6,PPARG,MYD88
M1	defense response to other organism	GO:0098542	0.0633316	3	IRF7,IL6,SERPINE1
M1	exocytosis	GO:0006887	0.0636909	2	SDC4,SDC1
M1	cell cycle phase transition	GO:0044770	0.0643603	3	KLF4,CCL2,ID2
M1	lymphocyte proliferation	GO:0046651	0.065708	2	SDC4,IL6
M1	skeletal system development	GO:0001501	0.0665635	2	ANXA2,FGF2
M1	mononuclear cell proliferation	GO:0032943	0.0665635	2	SDC4,IL6
M1	plasma membrane bounded cell projection assembly	GO:0120031	0.0670899	3	RAC2,EPHA2,CAV1
M1	cellular response to radiation	GO:0071478	0.0674682	2	GATA3,GADD45A
M1	cellular response to nutrient levels	GO:0031669	0.0674682	2	HSPA5,MAP1LC3B
M1	monocarboxylic acid biosynthetic process	GO:0072330	0.0674682	2	EDN1,PTGS2
M1	cell projection assembly	GO:0030031	0.0680177	3	RAC2,EPHA2,CAV1
M1	negative regulation of growth	GO:0045926	0.0683187	2	HSPA1B,SMAD3
M1	leukocyte proliferation	GO:0070661	0.0692722	2	SDC4,IL6
M1	viral process	GO:0016032	0.0694582	3	SMAD3,CAV1,CAV2
M1	cellular response to lipid	GO:0071396	0.0694582	3	IL6,CCL2,SERPINE1
M1	activation of innate immune response	GO:0002218	0.0708529	2	HSPA1B,CAV1
M1	calcium-mediated signaling	GO:0019722	0.0708529	2	EDN1,SPHK1
M1	positive regulation of supramolecular fiber organization	GO:1902905	0.0708529	2	HSPA1B,EDN1
M1	embryonic morphogenesis	GO:0048598	0.0708529	2	KLF4,ITGA3
M1	cell junction assembly	GO:0034329	0.0708529	2	ROCK1,VEGFA
M1	regulation of protein complex assembly	GO:0043254	0.0713008	3	HSPA1B,PTGER4,VEGFA
M1	generation of neurons	GO:0048699	0.0713008	3	IL6,ROCK1,SERPINE2
M1	cellular response to peptide	GO:1901653	0.0716916	2	CAV2,PPARG
M1	cellular response to extracellular stimulus	GO:0031668	0.0716916	2	HSPA5,MAP1LC3B
M1	alcohol metabolic process	GO:0006066	0.0724726	2	SPHK1,FGF2
M1	mRNA catabolic process	GO:0006402	0.0733045	2	HSPA1B,MYD88
M1	regulation of ion transmembrane transporter activity	GO:0032412	0.0741885	2	CAV1,GLRX
M1	cell morphogenesis	GO:0000902	0.0746657	3	CCL2,ROCK1,VEGFA
M1	mitochondrion organization	GO:0007005	0.07498	3	HSPA1B,MAP1LC3B,TNFSF10
M1	regulation of cytokine secretion	GO:0050707	0.07498	2	GATA3,TRIM16
M1	regulation of transmembrane transporter activity	GO:0022898	0.0758365	2	CAV1,GLRX
M1	muscle contraction	GO:0006936	0.0758365	2	EDN1,SPHK1
M1	positive regulation of ion transport	GO:0043270	0.0768255	2	GLRX,CCL2
M1	nucleobase-containing small molecule metabolic process	GO:0055086	0.0788022	3	HSPA1B,EPHA2,VEGFA
M1	heart development	GO:0007507	0.0788022	2	EDN1,FGF2
M1	positive regulation of cytoskeleton organization	GO:0051495	0.0808123	2	HSPA1B,EDN1
M1	defense response to virus	GO:0051607	0.0808123	2	IRF7,IL6
M1	dephosphorylation	GO:0016311	0.0816303	3	DUSP10,DUSP1,ROCK1
M1	cellular response to oxidative stress	GO:0034599	0.0817624	2	IL6,HIF1A
M1	cellular response to nitrogen compound	GO:1901699	0.0827475	3	CAV1,CAV2,PPARG
M1	response to steroid hormone	GO:0048545	0.0827475	2	CAV1,IL6
M1	regulation of transporter activity	GO:0032409	0.0837316	2	CAV1,GLRX
M1	actin cytoskeleton organization	GO:0030036	0.0853497	3	RAC2,EDN1,ROCK1
M1	cytokine secretion	GO:0050663	0.0855091	2	GATA3,TRIM16
M1	regulation of cytoskeleton organization	GO:0051493	0.0869827	3	HSPA1B,EDN1,ROCK1
M1	regulation of hemopoiesis	GO:1903706	0.0874018	2	HSPA1B,DUSP10
M1	muscle system process	GO:0003012	0.0874018	2	EDN1,SPHK1
M1	drug metabolic process	GO:0017144	0.0879845	3	HSPA1B,KLF4,SMAD3
M1	response to nutrient levels	GO:0031667	0.0883132	2	HSPA5,MAP1LC3B
M1	supramolecular fiber organization	GO:0097435	0.0884842	3	HSPA1B,EDN1,RAC2
M1	positive regulation of cell development	GO:0010720	0.0902584	2	EDN1,SERPINE2
M1	RNA catabolic process	GO:0006401	0.0923302	2	HSPA1B,MYD88
M1	negative regulation of multi-organism process	GO:0043901	0.0943321	2	TIMP1,ANXA2
M1	response to extracellular stimulus	GO:0009991	0.0943321	2	HSPA5,MAP1LC3B
M1	regulation of cation transmembrane transport	GO:1904062	0.0983901	2	CAV1,GLRX
M1	response to drug	GO:0042493	0.0994189	3	CAV1,IL6,EDN1
M2	response to molecule of bacterial origin	GO:0002237	7.65063e-06	5	CXCL10,LILRB1,TLR2,TLR4,TNFRSF1B
M2	cellular response to biotic stimulus	GO:0071216	7.65063e-06	5	CXCL10,LILRB1,TLR2,TLR4,TNFRSF1B
M2	cellular response to molecule of bacterial origin	GO:0071219	7.65063e-06	5	CXCL10,LILRB1,TLR2,TLR4,TNFRSF1B
M2	cellular response to lipopolysaccharide	GO:0071222	5.54704e-05	4	TNFRSF1B,LILRB1,CXCL10,TLR4
M2	negative regulation of T cell activation via T cell receptor contact with antigen bound to MHC molecule on antigen presenting cell	GO:2001189	6.49157e-05	2	LILRB1,HAVCR2
M2	response to bacterium	GO:0009617	6.73938e-05	5	CXCL10,LILRB1,TLR2,TLR4,TNFRSF1B
M2	response to lipopolysaccharide	GO:0032496	8.08202e-05	4	TNFRSF1B,CXCL10,LILRB1,TLR4
M2	regulation of cytokine secretion	GO:0050707	0.000124264	4	TLR2,LILRB1,HAVCR2,TLR4
M2	cytokine secretion	GO:0050663	0.000137188	4	TLR2,LILRB1,HAVCR2,TLR4
M2	cell activation	GO:0001775	0.000155257	5	HAVCR2,CXCL10,LILRB1,TLR2,TLR4
M2	regulation of T cell activation via T cell receptor contact with antigen bound to MHC molecule on antigen presenting cell	GO:2001188	0.000155257	2	LILRB1,HAVCR2
M2	T cell activation via T cell receptor contact with antigen bound to MHC molecule on antigen presenting cell	GO:0002291	0.000288317	2	LILRB1,HAVCR2
M2	tumor necrosis factor biosynthetic process	GO:0042533	0.000407642	2	LILRB1,TLR4
M2	regulation of tumor necrosis factor biosynthetic process	GO:0042534	0.000407642	2	LILRB1,TLR4
M2	regulation of protein secretion	GO:0050708	0.000416462	4	TLR2,LILRB1,HAVCR2,TLR4
M2	I-kappaB phosphorylation	GO:0007252	0.000462423	2	TLR2,TLR4
M2	regulation of peptide secretion	GO:0002791	0.000462423	4	TLR2,LILRB1,HAVCR2,TLR4
M2	detection of molecule of bacterial origin	GO:0032490	0.000462423	2	TLR2,TLR4
M2	regulation of tumor necrosis factor production	GO:0032680	0.000462423	3	LILRB1,HAVCR2,TLR4
M2	regulation of tumor necrosis factor superfamily cytokine production	GO:1903555	0.00046626	3	LILRB1,HAVCR2,TLR4
M2	tumor necrosis factor production	GO:0032640	0.000483415	3	LILRB1,HAVCR2,TLR4
M2	tumor necrosis factor superfamily cytokine production	GO:0071706	0.000532241	3	LILRB1,HAVCR2,TLR4
M2	protein secretion	GO:0009306	0.000541928	4	TLR2,LILRB1,HAVCR2,TLR4
M2	cytokine secretion involved in immune response	GO:0002374	0.000631343	2	TLR2,LILRB1
M2	peptide secretion	GO:0002790	0.000649975	4	TLR2,LILRB1,HAVCR2,TLR4
M2	positive regulation of cytokine secretion	GO:0050715	0.00066737	3	TLR2,TLR4,HAVCR2
M2	cellular response to lipid	GO:0071396	0.000693031	4	TNFRSF1B,CXCL10,LILRB1,TLR4
M2	negative regulation of interferon-gamma production	GO:0032689	0.000857619	2	LILRB1,HAVCR2
M2	detection of external biotic stimulus	GO:0098581	0.000917208	2	TLR2,TLR4
M2	regulation of secretion by cell	GO:1903530	0.000951526	4	TLR2,LILRB1,HAVCR2,TLR4
M2	negative regulation of type I interferon production	GO:0032480	0.000951526	2	LILRB1,HAVCR2
M2	regulation of chemotaxis	GO:0050920	0.00100655	3	CXCL10,CXCR4,CCR2
M2	detection of biotic stimulus	GO:0009595	0.00100655	2	TLR2,TLR4
M2	regulation of secretion	GO:0051046	0.00102473	4	TLR2,LILRB1,HAVCR2,TLR4
M2	response to lipid	GO:0033993	0.0010602	4	TNFRSF1B,CXCL10,LILRB1,TLR4
M2	positive regulation of monocyte chemotaxis	GO:0090026	0.0010602	2	CXCL10,CCR2
M2	positive regulation of epidermal growth factor receptor signaling pathway	GO:0045742	0.0010602	2	NCF1,MMP9
M2	regulation of response to external stimulus	GO:0032101	0.0010812	4	CXCL10,LILRB1,CXCR4,CCR2
M2	positive regulation of mononuclear cell migration	GO:0071677	0.00108205	2	CXCL10,CCR2
M2	positive regulation of ERBB signaling pathway	GO:1901186	0.00108205	2	NCF1,MMP9
M2	regulation of monocyte chemotaxis	GO:0090025	0.0011721	2	CXCL10,CCR2
M2	cellular response to cadmium ion	GO:0071276	0.00128159	2	NCF1,MMP9
M2	positive regulation of protein secretion	GO:0050714	0.00131328	3	TLR2,TLR4,HAVCR2
M2	interleukin-12 production	GO:0032615	0.00135333	2	LILRB1,TLR4
M2	regulation of interleukin-12 production	GO:0032655	0.00135333	2	LILRB1,TLR4
M2	T cell activation involved in immune response	GO:0002286	0.00135333	2	LILRB1,HAVCR2
M2	response to cadmium ion	GO:0046686	0.00144282	2	NCF1,MMP9
M2	positive regulation of peptide secretion	GO:0002793	0.00144282	3	TLR2,TLR4,HAVCR2
M2	I-kappaB kinase/NF-kappaB signaling	GO:0007249	0.00151475	3	TLR2,S100A4,TLR4
M2	regulation of mononuclear cell migration	GO:0071675	0.00157763	2	CXCL10,CCR2
M2	interleukin-10 production	GO:0032613	0.00157763	2	TLR2,LILRB1
M2	positive regulation of chemokine production	GO:0032722	0.00164428	2	TLR2,TLR4
M2	negative regulation of tumor necrosis factor production	GO:0032720	0.0019052	2	LILRB1,HAVCR2
M2	immune response-regulating signaling pathway	GO:0002764	0.00196321	3	TLR2,LILRB1,TLR4
M2	negative regulation of tumor necrosis factor superfamily cytokine production	GO:1903556	0.00199019	2	LILRB1,HAVCR2
M2	regulation of innate immune response	GO:0045088	0.00205497	3	TLR2,LILRB1,TLR4
M2	monocyte chemotaxis	GO:0002548	0.00205497	2	CXCL10,CCR2
M2	negative regulation of T cell activation	GO:0050868	0.00222085	2	LILRB1,HAVCR2
M2	positive regulation of tumor necrosis factor production	GO:0032760	0.00222085	2	TLR4,HAVCR2
M2	positive regulation of interleukin-6 production	GO:0032755	0.00229607	2	TLR2,TLR4
M2	lymphocyte activation involved in immune response	GO:0002285	0.00229607	2	LILRB1,HAVCR2
M2	regulation of cytokine biosynthetic process	GO:0042035	0.00229607	2	LILRB1,TLR4
M2	positive regulation of tumor necrosis factor superfamily cytokine production	GO:1903557	0.00229607	2	TLR4,HAVCR2
M2	positive regulation of secretion by cell	GO:1903532	0.0023761	3	TLR2,TLR4,HAVCR2
M2	regulation of chemokine production	GO:0032642	0.0023761	2	TLR2,TLR4
M2	chemokine production	GO:0032602	0.00244493	2	TLR2,TLR4
M2	cytokine biosynthetic process	GO:0042089	0.00244493	2	LILRB1,TLR4
M2	mononuclear cell migration	GO:0071674	0.00254417	2	CXCL10,CCR2
M2	cytokine production involved in immune response	GO:0002367	0.00254417	2	TLR2,LILRB1
M2	cytokine metabolic process	GO:0042107	0.00254417	2	LILRB1,TLR4
M2	positive regulation of secretion	GO:0051047	0.00256674	3	TLR2,TLR4,HAVCR2
M2	regulation of epidermal growth factor receptor signaling pathway	GO:0042058	0.0025963	2	NCF1,MMP9
M2	regulation of ERBB signaling pathway	GO:1901184	0.00268209	2	NCF1,MMP9
M2	negative regulation of leukocyte cell-cell adhesion	GO:1903038	0.00277495	2	LILRB1,HAVCR2
M2	positive regulation of NIK/NF-kappaB signaling	GO:1901224	0.00277495	2	TLR2,TLR4
M2	negative regulation of lymphocyte activation	GO:0051250	0.00286113	2	LILRB1,HAVCR2
M2	positive regulation of protein transport	GO:0051222	0.00287506	3	TLR2,TLR4,HAVCR2
M2	positive regulation of interleukin-8 production	GO:0032757	0.00292265	2	TLR2,TLR4
M2	taxis	GO:0042330	0.00302289	3	CXCL10,CXCR4,CCR2
M2	chemotaxis	GO:0006935	0.00302289	3	CXCL10,CXCR4,CCR2
M2	regulation of interferon-gamma production	GO:0032649	0.00309143	2	LILRB1,HAVCR2
M2	positive regulation of establishment of protein localization	GO:1904951	0.00319797	3	TLR2,TLR4,HAVCR2
M2	negative regulation of leukocyte activation	GO:0002695	0.00320478	2	LILRB1,HAVCR2
M2	positive regulation of leukocyte chemotaxis	GO:0002690	0.00354476	2	CXCL10,CCR2
M2	interferon-gamma production	GO:0032609	0.00354476	2	LILRB1,HAVCR2
M2	regulation of ion transport	GO:0043269	0.0035679	3	CXCL10,LILRB1,MMP9
M2	regulation of type I interferon production	GO:0032479	0.00362428	2	LILRB1,HAVCR2
M2	type I interferon production	GO:0032606	0.00362428	2	LILRB1,HAVCR2
M2	negative regulation of immune response	GO:0050777	0.00374422	2	LILRB1,HAVCR2
M2	detection of chemical stimulus	GO:0009593	0.00374422	2	TLR2,TLR4
M2	regulation of interleukin-6 production	GO:0032675	0.00394952	2	TLR2,TLR4
M2	negative regulation of cell activation	GO:0050866	0.00394952	2	LILRB1,HAVCR2
M2	epidermal growth factor receptor signaling pathway	GO:0007173	0.00406879	2	NCF1,MMP9
M2	negative regulation of ion transport	GO:0043271	0.00406879	2	LILRB1,MMP9
M2	positive regulation of cytokine production	GO:0001819	0.00408444	3	TLR2,TLR4,HAVCR2
M2	negative regulation of immune effector process	GO:0002698	0.00411804	2	LILRB1,HAVCR2
M2	regulation of NIK/NF-kappaB signaling	GO:1901222	0.00411804	2	TLR2,TLR4
M2	interleukin-6 production	GO:0032635	0.00420292	2	TLR2,TLR4
M2	regulation of interleukin-8 production	GO:0032677	0.0043068	2	TLR2,TLR4
M2	NIK/NF-kappaB signaling	GO:0038061	0.00441101	2	TLR2,TLR4
M2	leukocyte activation	GO:0045321	0.00449522	3	LILRB1,HAVCR2,TLR4
M2	production of molecular mediator of immune response	GO:0002440	0.00451552	2	TLR2,LILRB1
M2	ERBB signaling pathway	GO:0038127	0.00469012	2	NCF1,MMP9
M2	positive regulation of immune response	GO:0050778	0.00469012	3	TLR2,LILRB1,TLR4
M2	positive regulation of leukocyte migration	GO:0002687	0.00469012	2	CXCL10,CCR2
M2	regulation of leukocyte chemotaxis	GO:0002688	0.00469012	2	CXCL10,CCR2
M2	leukocyte activation involved in immune response	GO:0002366	0.00469012	2	LILRB1,HAVCR2
M2	regulation of DNA binding transcription factor activity	GO:0051090	0.00472428	3	TLR2,TLR4,HAVCR2
M2	interleukin-8 production	GO:0032637	0.0048088	2	TLR2,TLR4
M2	regulation of defense response	GO:0031347	0.00500656	3	TLR2,LILRB1,TLR4
M2	myeloid leukocyte activation	GO:0002274	0.00500656	2	TLR4,HAVCR2
M2	cellular response to reactive oxygen species	GO:0034614	0.00509278	2	NCF1,MMP9
M2	cell activation involved in immune response	GO:0002263	0.00509278	2	LILRB1,HAVCR2
M2	negative regulation of cell-cell adhesion	GO:0022408	0.00537037	2	LILRB1,HAVCR2
M2	cellular response to cytokine stimulus	GO:0071345	0.00562517	3	CXCL10,CXCR4,CCR2
M2	positive regulation of cell migration	GO:0030335	0.00585149	3	CXCL10,MMP9,CCR2
M2	positive regulation of cell motility	GO:2000147	0.00620127	3	CXCL10,MMP9,CCR2
M2	positive regulation of chemotaxis	GO:0050921	0.00625986	2	CXCL10,CCR2
M2	cellular response to metal ion	GO:0071248	0.00637052	2	NCF1,MMP9
M2	positive regulation of cellular component movement	GO:0051272	0.00637052	3	CXCL10,MMP9,CCR2
M2	response to reactive oxygen species	GO:0000302	0.00709722	2	NCF1,MMP9
M2	cellular response to inorganic substance	GO:0071241	0.00709722	2	NCF1,MMP9
M2	innate immune response-activating signal transduction	GO:0002758	0.00709722	2	TLR2,TLR4
M2	pattern recognition receptor signaling pathway	GO:0002221	0.00709722	2	TLR2,TLR4
M2	detection of stimulus	GO:0051606	0.00728147	2	TLR2,TLR4
M2	myeloid leukocyte migration	GO:0097529	0.00755796	2	CXCL10,CCR2
M2	regulation of leukocyte migration	GO:0002685	0.00762009	2	CXCL10,CCR2
M2	positive regulation of NF-kappaB transcription factor activity	GO:0051092	0.00799632	2	TLR2,TLR4
M2	regulation of calcium ion transport	GO:0051924	0.0081842	2	CXCL10,LILRB1
M2	leukocyte chemotaxis	GO:0030595	0.00919007	2	CXCL10,CCR2
M2	activation of innate immune response	GO:0002218	0.00931355	2	TLR2,TLR4
M2	regulation of T cell activation	GO:0050863	0.0104218	2	LILRB1,HAVCR2
M2	regulation of leukocyte cell-cell adhesion	GO:1903037	0.0107539	2	LILRB1,HAVCR2
M2	cellular response to oxidative stress	GO:0034599	0.010879	2	NCF1,MMP9
M2	negative regulation of cell adhesion	GO:0007162	0.0112548	2	LILRB1,HAVCR2
M2	positive regulation of response to external stimulus	GO:0032103	0.0116204	2	CXCL10,CCR2
M2	response to metal ion	GO:0010038	0.0120691	2	NCF1,MMP9
M2	negative regulation of cytokine production	GO:0001818	0.0125657	2	LILRB1,HAVCR2
M2	regulation of cation transmembrane transport	GO:1904062	0.0131523	2	CXCL10,MMP9
M2	positive regulation of innate immune response	GO:0045089	0.0133638	2	TLR2,TLR4
M2	T cell activation	GO:0042110	0.0137686	2	LILRB1,HAVCR2
M2	leukocyte cell-cell adhesion	GO:0007159	0.014804	2	LILRB1,HAVCR2
M2	regulation of lymphocyte activation	GO:0051249	0.0149475	2	LILRB1,HAVCR2
M2	immune response-activating signal transduction	GO:0002757	0.0152529	2	TLR2,TLR4
M2	leukocyte migration	GO:0050900	0.0156666	2	CXCL10,CCR2
M2	regulation of immune effector process	GO:0002697	0.015928	2	LILRB1,HAVCR2
M2	regulation of ion transmembrane transport	GO:0034765	0.0162246	2	CXCL10,MMP9
M2	cell chemotaxis	GO:0060326	0.0163314	2	CXCL10,CCR2
M2	positive regulation of DNA binding transcription factor activity	GO:0051091	0.0165131	2	TLR2,TLR4
M2	positive regulation of defense response	GO:0031349	0.0171617	2	TLR2,TLR4
M2	regulation of metal ion transport	GO:0010959	0.0173408	2	CXCL10,LILRB1
M2	response to oxidative stress	GO:0006979	0.0178987	2	NCF1,MMP9
M2	regulation of cell-cell adhesion	GO:0022407	0.0178987	2	LILRB1,HAVCR2
M2	cytokine-mediated signaling pathway	GO:0019221	0.0184121	2	CXCL10,CCR2
M2	regulation of leukocyte activation	GO:0002694	0.0190117	2	LILRB1,HAVCR2
M2	second-messenger-mediated signaling	GO:0019932	0.0193222	2	CXCL10,CXCR4
M2	negative regulation of immune system process	GO:0002683	0.0198416	2	LILRB1,HAVCR2
M2	response to inorganic substance	GO:0010035	0.0204222	2	NCF1,MMP9
M2	regulation of transmembrane transport	GO:0034762	0.0204222	2	CXCL10,MMP9
M2	calcium ion transport	GO:0006816	0.0204222	2	CXCL10,LILRB1
M2	activation of immune response	GO:0002253	0.0208792	2	TLR2,TLR4
M2	regulation of cell activation	GO:0050865	0.0208792	2	LILRB1,HAVCR2
M2	lymphocyte activation	GO:0046649	0.0211507	2	LILRB1,HAVCR2
M2	regulation of signaling receptor activity	GO:0010469	0.0211507	2	NCF1,CXCL10
M2	divalent metal ion transport	GO:0070838	0.0230728	2	CXCL10,LILRB1
M2	divalent inorganic cation transport	GO:0072511	0.0230728	2	CXCL10,LILRB1
M2	regulation of cell development	GO:0060284	0.0230728	2	LILRB1,CCR2
M2	defense response to other organism	GO:0098542	0.026397	2	TLR2,LILRB1
M2	negative regulation of transport	GO:0051051	0.0269867	2	LILRB1,MMP9
M2	transmembrane receptor protein tyrosine kinase signaling pathway	GO:0007169	0.0276598	2	NCF1,MMP9
M2	immune system development	GO:0002520	0.0283057	2	LILRB1,HAVCR2
M2	G-protein coupled receptor signaling pathway	GO:0007186	0.0339035	2	CXCL10,CXCR4
M2	immune effector process	GO:0002252	0.0342927	2	LILRB1,HAVCR2
M2	innate immune response	GO:0045087	0.0357155	2	TLR2,LILRB1
M2	cell-cell adhesion	GO:0098609	0.0376401	2	LILRB1,HAVCR2
M2	positive regulation of apoptotic process	GO:0043065	0.0397027	2	LILRB1,MMP9
M2	positive regulation of programmed cell death	GO:0043068	0.0402187	2	LILRB1,MMP9
M3	negative regulation of cellular response to oxidative stress	GO:1900408	0.000137188	3	SIRT1,NFE2L2,TXN
M3	negative regulation of oxidative stress-induced cell death	GO:1903202	0.000137188	3	SIRT1,NFE2L2,TXN
M3	negative regulation of response to oxidative stress	GO:1902883	0.000153667	3	SIRT1,NFE2L2,TXN
M3	regulation of oxidative stress-induced cell death	GO:1903201	0.000288317	3	SIRT1,NFE2L2,TXN
M3	response to testosterone	GO:0033574	0.000288317	2	ROCK2,SIRT1
M3	cellular response to testosterone stimulus	GO:0071394	0.000288317	2	ROCK2,SIRT1
M3	regulation of cellular response to oxidative stress	GO:1900407	0.000322575	3	SIRT1,NFE2L2,TXN
M3	cellular response to oxidative stress	GO:0034599	0.000407642	4	SIRT1,NFE2L2,PARP1,TXN
M3	regulation of response to oxidative stress	GO:1902882	0.000407642	3	SIRT1,NFE2L2,TXN
M3	cellular response to hydrogen peroxide	GO:0070301	0.000407642	3	SIRT1,NFE2L2,TXN
M3	cell death in response to oxidative stress	GO:0036473	0.000416462	3	SIRT1,NFE2L2,TXN
M3	positive regulation of DNA repair	GO:0045739	0.000484549	3	FOXM1,SIRT1,PARP1
M3	response to hydrogen peroxide	GO:0042542	0.000605377	3	SIRT1,NFE2L2,TXN
M3	single strand break repair	GO:0000012	0.000730651	2	SIRT1,PARP1
M3	cellular response to UV	GO:0034644	0.000821086	3	YY1,SIRT1,PARP1
M3	cellular response to antibiotic	GO:0071236	0.000855311	3	SIRT1,NFE2L2,TXN
M3	cellular response to light stimulus	GO:0071482	0.000875346	3	YY1,SIRT1,PARP1
M3	response to oxidative stress	GO:0006979	0.000951526	4	SIRT1,NFE2L2,PARP1,TXN
M3	regulation of protein import into nucleus, translocation	GO:0033158	0.000951526	2	SIRT1,TXN
M3	positive regulation of response to DNA damage stimulus	GO:2001022	0.00100655	3	FOXM1,SIRT1,PARP1
M3	negative regulation of oxidative stress-induced intrinsic apoptotic signaling pathway	GO:1902176	0.00100655	2	SIRT1,NFE2L2
M3	negative regulation of cellular response to drug	GO:2001039	0.00100655	2	NFE2L2,TXN
M3	negative regulation of response to reactive oxygen species	GO:1901032	0.00100655	2	NFE2L2,TXN
M3	negative regulation of hydrogen peroxide-induced cell death	GO:1903206	0.00100655	2	NFE2L2,TXN
M3	cellular response to reactive oxygen species	GO:0034614	0.0010602	3	SIRT1,NFE2L2,TXN
M3	response to radiation	GO:0009314	0.0011721	4	YY1,SIRT1,PARP1,TXN
M3	negative regulation of cell aging	GO:0090344	0.00128159	2	FOXM1,SIRT1
M3	negative regulation of response to drug	GO:2001024	0.00128159	2	NFE2L2,TXN
M3	regulation of hydrogen peroxide-induced cell death	GO:1903205	0.00128159	2	NFE2L2,TXN
M3	regulation of DNA repair	GO:0006282	0.00143821	3	FOXM1,SIRT1,PARP1
M3	response to reactive oxygen species	GO:0000302	0.00151475	3	SIRT1,NFE2L2,TXN
M3	cell death in response to hydrogen peroxide	GO:0036474	0.00151475	2	NFE2L2,TXN
M3	regulation of response to reactive oxygen species	GO:1901031	0.00151475	2	NFE2L2,TXN
M3	regulation of cellular response to drug	GO:2001038	0.00151475	2	NFE2L2,TXN
M3	response to antibiotic	GO:0046677	0.00163295	3	SIRT1,NFE2L2,TXN
M3	regulation of oxidative stress-induced intrinsic apoptotic signaling pathway	GO:1902175	0.00164174	2	SIRT1,NFE2L2
M3	cellular response to ketone	GO:1901655	0.00177111	2	ROCK2,SIRT1
M3	response to UV	GO:0009411	0.00196321	3	YY1,SIRT1,PARP1
M3	cellular response to radiation	GO:0071478	0.00203257	3	YY1,SIRT1,PARP1
M3	cellular response to toxic substance	GO:0097237	0.00218189	3	SIRT1,NFE2L2,TXN
M3	DNA repair	GO:0006281	0.00218929	4	YY1,FOXM1,SIRT1,PARP1
M3	protein import into nucleus, translocation	GO:0000060	0.00238999	2	SIRT1,TXN
M3	regulation of cellular protein localization	GO:1903827	0.00254417	4	TXN,ROCK2,PARP1,SIRT1
M3	response to light stimulus	GO:0009416	0.00256872	3	YY1,SIRT1,PARP1
M3	intrinsic apoptotic signaling pathway in response to oxidative stress	GO:0008631	0.00264078	2	SIRT1,NFE2L2
M3	regulation of cell aging	GO:0090342	0.00277562	2	FOXM1,SIRT1
M3	regulation of response to drug	GO:2001023	0.00302349	2	NFE2L2,TXN
M3	regulation of protein import into nucleus	GO:0042306	0.00319797	2	SIRT1,TXN
M3	cellular response to drug	GO:0035690	0.00346933	3	SIRT1,NFE2L2,TXN
M3	positive regulation of DNA metabolic process	GO:0051054	0.00351386	3	FOXM1,SIRT1,PARP1
M3	regulation of protein import	GO:1904589	0.00354601	2	SIRT1,TXN
M3	response to ketone	GO:1901654	0.00371059	2	ROCK2,SIRT1
M3	regulation of response to DNA damage stimulus	GO:2001020	0.00378123	3	FOXM1,SIRT1,PARP1
M3	response to toxic substance	GO:0009636	0.00386178	3	SIRT1,NFE2L2,TXN
M3	double-strand break repair	GO:0006302	0.00392452	3	YY1,FOXM1,PARP1
M3	peptidyl-serine modification	GO:0018209	0.0048088	3	ROCK2,PARP1,TXN
M3	cellular response to abiotic stimulus	GO:0071214	0.0048088	3	YY1,SIRT1,PARP1
M3	cellular response to environmental stimulus	GO:0104004	0.0048088	3	YY1,SIRT1,PARP1
M3	DNA damage response, signal transduction by p53 class mediator	GO:0030330	0.00598448	2	FOXM1,SIRT1
M3	response to inorganic substance	GO:0010035	0.00633617	3	SIRT1,NFE2L2,TXN
M3	cellular response to insulin stimulus	GO:0032869	0.00660742	2	SIRT1,PARP1
M3	protein import into nucleus	GO:0006606	0.00683392	2	SIRT1,TXN
M3	import into nucleus	GO:0051170	0.00717898	2	SIRT1,TXN
M3	response to insulin	GO:0032868	0.00735366	2	SIRT1,PARP1
M3	regulation of protein localization to nucleus	GO:1900180	0.0075827	2	SIRT1,TXN
M3	cell aging	GO:0007569	0.00790552	2	FOXM1,SIRT1
M3	regulation of nucleocytoplasmic transport	GO:0046822	0.00790552	2	SIRT1,TXN
M3	negative regulation of intrinsic apoptotic signaling pathway	GO:2001243	0.00813	2	SIRT1,NFE2L2
M3	G2/M transition of mitotic cell cycle	GO:0000086	0.00871055	2	FOXM1,CCNA2
M3	cellular response to hormone stimulus	GO:0032870	0.00990714	3	ROCK2,PARP1,SIRT1
M3	signal transduction in response to DNA damage	GO:0042770	0.0104394	2	FOXM1,SIRT1
M3	cellular response to decreased oxygen levels	GO:0036294	0.0108235	2	SIRT1,NFE2L2
M3	cellular response to hypoxia	GO:0071456	0.0108235	2	SIRT1,NFE2L2
M3	positive regulation of autophagy	GO:0010508	0.0110656	2	PRKAA1,SIRT1
M3	aging	GO:0007568	0.0114503	2	FOXM1,SIRT1
M3	cellular response to peptide hormone stimulus	GO:0071375	0.0116204	2	SIRT1,PARP1
M3	positive regulation of endothelial cell migration	GO:0010595	0.0116204	2	ROCK2,SIRT1
M3	regulation of DNA metabolic process	GO:0051052	0.0117658	3	FOXM1,SIRT1,PARP1
M3	cell cycle G2/M phase transition	GO:0044839	0.0118624	2	FOXM1,CCNA2
M3	ubiquitin-dependent protein catabolic process	GO:0006511	0.0118624	3	SIRT1,NFE2L2,PSMD11
M3	modification-dependent protein catabolic process	GO:0019941	0.0121466	3	SIRT1,NFE2L2,PSMD11
M3	modification-dependent macromolecule catabolic process	GO:0043632	0.0124672	3	SIRT1,NFE2L2,PSMD11
M3	response to hormone	GO:0009725	0.0125657	3	ROCK2,PARP1,SIRT1
M3	response to peptide hormone	GO:0043434	0.0128983	2	SIRT1,PARP1
M3	cellular response to oxygen levels	GO:0071453	0.0131523	2	SIRT1,NFE2L2
M3	protein import	GO:0017038	0.0133409	2	SIRT1,TXN
M3	signal transduction by p53 class mediator	GO:0072331	0.013751	2	FOXM1,SIRT1
M3	purine ribonucleoside triphosphate metabolic process	GO:0009205	0.0141949	2	MFN1,PARP1
M3	ribonucleoside triphosphate metabolic process	GO:0009199	0.0144519	2	MFN1,PARP1
M3	transforming growth factor beta receptor signaling pathway	GO:0007179	0.0144519	2	TRIM33,SIRT1
M3	purine nucleoside triphosphate metabolic process	GO:0009144	0.0149153	2	MFN1,PARP1
M3	response to drug	GO:0042493	0.0153887	3	SIRT1,NFE2L2,TXN
M3	regulation of intrinsic apoptotic signaling pathway	GO:2001242	0.0155855	2	SIRT1,NFE2L2
M3	negative regulation of intracellular signal transduction	GO:1902532	0.015928	3	FOXM1,SIRT1,NFE2L2
M3	cellular response to tumor necrosis factor	GO:0071356	0.0171617	2	SIRT1,NFE2L2
M3	nucleoside triphosphate metabolic process	GO:0009141	0.0176385	2	MFN1,PARP1
M3	cellular response to peptide	GO:1901653	0.0176385	2	SIRT1,PARP1
M3	positive regulation of epithelial cell migration	GO:0010634	0.0178267	2	ROCK2,SIRT1
M3	positive regulation of endopeptidase activity	GO:0010950	0.0183306	2	ROCK2,SIRT1
M3	Ras protein signal transduction	GO:0007265	0.0185242	2	FOXM1,CCNA2
M3	cellular response to transforming growth factor beta stimulus	GO:0071560	0.0198416	2	TRIM33,SIRT1
M3	regulation of intracellular protein transport	GO:0033157	0.0198416	2	SIRT1,TXN
M3	response to peptide	GO:1901652	0.0200234	2	SIRT1,PARP1
M3	positive regulation of peptidase activity	GO:0010952	0.0200234	2	ROCK2,SIRT1
M3	response to tumor necrosis factor	GO:0034612	0.0203192	2	SIRT1,NFE2L2
M3	response to transforming growth factor beta	GO:0071559	0.0207817	2	TRIM33,SIRT1
M3	negative regulation of apoptotic signaling pathway	GO:2001234	0.0209183	2	SIRT1,NFE2L2
M3	protein localization to nucleus	GO:0034504	0.02112	2	SIRT1,TXN
M3	regulation of endothelial cell migration	GO:0010594	0.02112	2	ROCK2,SIRT1
M3	response to hypoxia	GO:0001666	0.02112	2	SIRT1,NFE2L2
M3	response to decreased oxygen levels	GO:0036293	0.02112	2	SIRT1,NFE2L2
M3	small GTPase mediated signal transduction	GO:0007264	0.0212989	2	FOXM1,CCNA2
M3	response to oxygen levels	GO:0070482	0.0239722	2	SIRT1,NFE2L2
M3	I-kappaB kinase/NF-kappaB signaling	GO:0007249	0.0252364	2	ROCK2,SIRT1
M3	nucleocytoplasmic transport	GO:0006913	0.0261663	2	SIRT1,TXN
M3	nuclear transport	GO:0051169	0.0261663	2	SIRT1,TXN
M3	nucleic acid phosphodiester bond hydrolysis	GO:0090305	0.026397	2	NUDT21,SIRT1
M3	endothelial cell migration	GO:0043542	0.026397	2	ROCK2,SIRT1
M3	regulation of autophagy	GO:0010506	0.0286086	2	PRKAA1,SIRT1
M3	peptidyl-serine phosphorylation	GO:0018105	0.0286086	2	ROCK2,TXN
M3	transmembrane receptor protein serine/threonine kinase signaling pathway	GO:0007178	0.0286086	2	TRIM33,SIRT1
M3	carboxylic acid biosynthetic process	GO:0046394	0.0298063	2	MTR,MCAT
M3	organic acid biosynthetic process	GO:0016053	0.0298063	2	MTR,MCAT
M3	intrinsic apoptotic signaling pathway	GO:0097193	0.0303517	2	SIRT1,NFE2L2
M3	purine ribonucleotide metabolic process	GO:0009150	0.0323788	2	MFN1,PARP1
M3	regulation of epithelial cell migration	GO:0010632	0.0326819	2	ROCK2,SIRT1
M3	ribonucleotide metabolic process	GO:0009259	0.033199	2	MFN1,PARP1
M3	regulation of angiogenesis	GO:0045765	0.033199	2	ROCK2,SIRT1
M3	purine nucleotide metabolic process	GO:0006163	0.0339678	2	MFN1,PARP1
M3	establishment of protein localization to organelle	GO:0072594	0.0339678	2	SIRT1,TXN
M3	ribose phosphate metabolic process	GO:0019693	0.0345459	2	MFN1,PARP1
M3	regulation of intracellular transport	GO:0032386	0.0348069	2	SIRT1,TXN
M3	proteasome-mediated ubiquitin-dependent protein catabolic process	GO:0043161	0.0350795	2	SIRT1,NFE2L2
M3	methylation	GO:0032259	0.0350795	2	SIRT1,MTR
M3	regulation of vasculature development	GO:1901342	0.0356873	2	ROCK2,SIRT1
M3	purine-containing compound metabolic process	GO:0072521	0.0399646	2	MFN1,PARP1
M3	mitotic cell cycle phase transition	GO:0044772	0.0408501	2	FOXM1,CCNA2
M3	epithelial cell migration	GO:0010631	0.0413229	2	ROCK2,SIRT1
M3	tissue migration	GO:0090130	0.0413229	2	ROCK2,SIRT1
M3	epithelium migration	GO:0090132	0.0413229	2	ROCK2,SIRT1
M3	cellular response to organonitrogen compound	GO:0071417	0.0431084	2	SIRT1,PARP1
M3	positive regulation of cellular catabolic process	GO:0031331	0.0441063	2	PRKAA1,SIRT1
M3	positive regulation of proteolysis	GO:0045862	0.0443399	2	ROCK2,SIRT1
M3	regulation of apoptotic signaling pathway	GO:2001233	0.045686	2	SIRT1,NFE2L2
M3	ameboidal-type cell migration	GO:0001667	0.0477652	2	ROCK2,SIRT1
M3	negative regulation of protein phosphorylation	GO:0001933	0.0477652	2	FOXM1,SIRT1
M3	nucleotide metabolic process	GO:0009117	0.0484205	2	MFN1,PARP1
M3	proteasomal protein catabolic process	GO:0010498	0.0487282	2	SIRT1,NFE2L2
M3	nucleoside phosphate metabolic process	GO:0006753	0.049303	2	MFN1,PARP1
M3	regulation of endopeptidase activity	GO:0052548	0.049303	2	ROCK2,SIRT1
M3	cell cycle phase transition	GO:0044770	0.0505315	2	FOXM1,CCNA2
M3	angiogenesis	GO:0001525	0.0505315	2	ROCK2,SIRT1
M3	autophagy	GO:0006914	0.0507558	2	PRKAA1,SIRT1
M3	process utilizing autophagic mechanism	GO:0061919	0.0507558	2	PRKAA1,SIRT1
M3	negative regulation of hydrolase activity	GO:0051346	0.0520643	2	ROCK2,SIRT1
M3	negative regulation of phosphorylation	GO:0042326	0.0524127	2	FOXM1,SIRT1
M3	regulation of peptidase activity	GO:0052547	0.0526764	2	ROCK2,SIRT1
M3	cellular response to lipid	GO:0071396	0.0536793	2	ROCK2,SIRT1
M3	positive regulation of catabolic process	GO:0009896	0.0543773	2	PRKAA1,SIRT1
M3	blood vessel morphogenesis	GO:0048514	0.055166	2	ROCK2,SIRT1
M3	mitochondrion organization	GO:0007005	0.0576966	2	MFN1,PARP1
M3	blood vessel development	GO:0001568	0.0591454	2	ROCK2,SIRT1
M3	nucleobase-containing small molecule metabolic process	GO:0055086	0.0601043	2	MFN1,PARP1
M3	cellular response to organic cyclic compound	GO:0071407	0.0611097	2	ROCK2,SIRT1
M3	small molecule biosynthetic process	GO:0044283	0.0621145	2	MTR,MCAT
M3	cellular response to nitrogen compound	GO:1901699	0.0624168	2	SIRT1,PARP1
M3	vasculature development	GO:0001944	0.0630205	2	ROCK2,SIRT1
M3	cardiovascular system development	GO:0072358	0.0630205	2	ROCK2,SIRT1
M3	drug metabolic process	GO:0017144	0.0658268	2	MTR,PARP1
M3	tube morphogenesis	GO:0035239	0.0665635	2	ROCK2,SIRT1
M3	cellular response to cytokine stimulus	GO:0071345	0.067776	2	SIRT1,NFE2L2
M3	positive regulation of cell migration	GO:0030335	0.0694208	2	ROCK2,SIRT1
M3	cellular response to growth factor stimulus	GO:0071363	0.0700667	2	TRIM33,SIRT1
M3	intracellular protein transport	GO:0006886	0.0723718	2	SIRT1,TXN
M3	positive regulation of cell motility	GO:2000147	0.0723718	2	ROCK2,SIRT1
M3	response to lipid	GO:0033993	0.0726039	2	ROCK2,SIRT1
M3	response to growth factor	GO:0070848	0.0732416	2	TRIM33,SIRT1
M3	positive regulation of cellular component movement	GO:0051272	0.0735325	2	ROCK2,SIRT1
M3	histone modification	GO:0016570	0.0738781	2	CCNA2,SIRT1
M3	response to organonitrogen compound	GO:0010243	0.07498	2	SIRT1,PARP1
M3	tube development	GO:0035295	0.07498	2	ROCK2,SIRT1
M3	covalent chromatin modification	GO:0016569	0.075324	2	CCNA2,SIRT1
M4	immune system development	GO:0002520	0.000153667	7	APCS,SHH,IL2RA,RAG1,IL4,TNF,IL17A
M4	regulation of complement-dependent cytotoxicity	GO:1903659	0.000220468	2	IL13,IL4
M4	negative regulation of complement-dependent cytotoxicity	GO:1903660	0.000220468	2	IL13,IL4
M4	complement-dependent cytotoxicity	GO:0097278	0.000419661	2	IL13,IL4
M4	leukocyte differentiation	GO:0002521	0.000462423	5	APCS,SHH,IL4,TNF,IL17A
M4	negative regulation of endothelial cell apoptotic process	GO:2000352	0.000515658	3	RAMP2,IL13,IL4
M4	negative regulation of epithelial cell apoptotic process	GO:1904036	0.000686001	3	RAMP2,IL13,IL4
M4	myeloid leukocyte differentiation	GO:0002573	0.000845984	4	IL4,IL17A,TNF,APCS
M4	regulation of leukocyte differentiation	GO:1902105	0.000876933	4	IL4,IL17A,TNF,APCS
M4	positive regulation of podosome assembly	GO:0071803	0.000876933	2	TNF,IL5
M4	negative regulation of cytokine secretion involved in immune response	GO:0002740	0.000876933	2	IL10,TNF
M4	sphingosine-1-phosphate signaling pathway	GO:0003376	0.000876933	2	SPHK2,S1PR2
M4	sphingolipid mediated signaling pathway	GO:0090520	0.000876933	2	SPHK2,S1PR2
M4	negative regulation of molecular function in other organism involved in symbiotic interaction	GO:0052204	0.00104524	2	SFTPD,APCS
M4	negative regulation of molecular function in other organism	GO:0044362	0.00104524	2	SFTPD,APCS
M4	negative regulation by host of symbiont molecular function	GO:0052405	0.00104524	2	SFTPD,APCS
M4	regulation of endothelial cell apoptotic process	GO:2000351	0.00110369	3	RAMP2,IL13,IL4
M4	modulation of molecular function in other organism	GO:0044359	0.00122312	2	SFTPD,APCS
M4	modulation of molecular function in other organism involved in symbiotic interaction	GO:0052205	0.00122312	2	SFTPD,APCS
M4	modulation by host of symbiont molecular function	GO:0052428	0.00122312	2	SFTPD,APCS
M4	endothelial cell apoptotic process	GO:0072577	0.00128159	3	RAMP2,IL13,IL4
M4	cytokine production involved in immune response	GO:0002367	0.00128159	3	IL10,TNF,IL4
M4	regulation of podosome assembly	GO:0071801	0.00144744	2	TNF,IL5
M4	regulation of cell killing	GO:0031341	0.00151475	3	NOS2,IL13,IL4
M4	regulation of epithelial cell apoptotic process	GO:1904035	0.00164428	3	RAMP2,IL13,IL4
M4	podosome assembly	GO:0071800	0.00164937	2	TNF,IL5
M4	regulation of cytokine secretion involved in immune response	GO:0002739	0.00164937	2	IL10,TNF
M4	positive regulation of osteoclast differentiation	GO:0045672	0.00164937	2	TNF,IL17A
M4	regulation of myeloid leukocyte differentiation	GO:0002761	0.00180687	3	IL17A,TNF,APCS
M4	hemopoiesis	GO:0030097	0.00184018	5	APCS,SHH,IL4,TNF,IL17A
M4	positive regulation of leukocyte differentiation	GO:1902107	0.00186884	3	IL17A,TNF,IL4
M4	hematopoietic or lymphoid organ development	GO:0048534	0.00199283	5	APCS,SHH,IL4,TNF,IL17A
M4	epithelial cell apoptotic process	GO:1904019	0.00203257	3	RAMP2,IL13,IL4
M4	regulation of hemopoiesis	GO:1903706	0.00204358	4	IL4,IL17A,TNF,APCS
M4	cytokine secretion involved in immune response	GO:0002374	0.00218189	2	IL10,TNF
M4	regulation of cAMP metabolic process	GO:0030814	0.00218189	2	NPPC,RAMP2
M4	regulation of endothelial cell development	GO:1901550	0.00241906	2	TNF,S1PR2
M4	regulation of establishment of endothelial barrier	GO:1903140	0.00241906	2	TNF,S1PR2
M4	negative regulation of cell killing	GO:0031342	0.00241906	2	IL13,IL4
M4	myeloid cell differentiation	GO:0030099	0.00254417	4	IL4,IL17A,TNF,APCS
M4	interleukin-6 production	GO:0032635	0.0026266	3	IL10,NOS2,TNF
M4	negative regulation of signal transduction in absence of ligand	GO:1901099	0.00266918	2	TNF,TERT
M4	negative regulation of extrinsic apoptotic signaling pathway in absence of ligand	GO:2001240	0.00266918	2	TNF,TERT
M4	production of molecular mediator of immune response	GO:0002440	0.00287506	3	IL10,TNF,IL4
M4	negative regulation of cytokine production involved in immune response	GO:0002719	0.00321244	2	IL10,TNF
M4	regulation of multi-organism process	GO:0043900	0.00351334	5	APCS,SFTPD,NOS2,NPPC,TNF
M4	regulation of extrinsic apoptotic signaling pathway in absence of ligand	GO:2001239	0.00355061	2	TNF,TERT
M4	negative regulation of production of molecular mediator of immune response	GO:0002701	0.00355061	2	IL10,TNF
M4	positive regulation of monooxygenase activity	GO:0032770	0.00380561	2	TNF,TERT
M4	negative regulation of interleukin-6 production	GO:0032715	0.00380561	2	IL10,TNF
M4	regulation of membrane protein ectodomain proteolysis	GO:0051043	0.00380561	2	IL10,TNF
M4	positive regulation of hemopoiesis	GO:1903708	0.00406879	3	IL17A,TNF,IL4
M4	regulation of endothelial cell differentiation	GO:0045601	0.00408444	2	TNF,S1PR2
M4	receptor biosynthetic process	GO:0032800	0.00408444	2	IL10,TNF
M4	signal transduction in absence of ligand	GO:0038034	0.00408444	2	TNF,TERT
M4	extrinsic apoptotic signaling pathway in absence of ligand	GO:0097192	0.00408444	2	TNF,TERT
M4	response to glucocorticoid	GO:0051384	0.00437901	2	IL10,TNF
M4	regulation of hormone secretion	GO:0046883	0.00445856	3	OSM,NOS2,TNF
M4	nitric oxide biosynthetic process	GO:0006809	0.00469012	2	NOS2,TNF
M4	respiratory tube development	GO:0030323	0.00469012	2	SFTPD,TNF
M4	lung development	GO:0030324	0.00469012	2	SFTPD,TNF
M4	regulation of cyclic nucleotide metabolic process	GO:0030799	0.00469012	2	NPPC,RAMP2
M4	negative regulation of secretion by cell	GO:1903531	0.00490586	3	OSM,IL10,TNF
M4	regulation of myeloid cell differentiation	GO:0045637	0.00500656	3	IL17A,TNF,APCS
M4	response to corticosteroid	GO:0031960	0.00500656	2	IL10,TNF
M4	regulation of osteoclast differentiation	GO:0045670	0.00500656	2	TNF,IL17A
M4	nitric oxide metabolic process	GO:0046209	0.00538369	2	NOS2,TNF
M4	respiratory system development	GO:0060541	0.00578648	2	SFTPD,TNF
M4	polyol biosynthetic process	GO:0046173	0.00578648	2	SPHK2,TNF
M4	hormone secretion	GO:0046879	0.00601842	3	OSM,NOS2,TNF
M4	cell killing	GO:0001906	0.00601842	3	NOS2,IL13,IL4
M4	negative regulation of secretion	GO:0051048	0.00601842	3	OSM,IL10,TNF
M4	reactive nitrogen species metabolic process	GO:2001057	0.00605031	2	NOS2,TNF
M4	cAMP metabolic process	GO:0046058	0.00605031	2	NPPC,RAMP2
M4	bicellular tight junction assembly	GO:0070830	0.00605031	2	RAMP2,TNF
M4	regulation of monooxygenase activity	GO:0032768	0.00644858	2	TNF,TERT
M4	hormone transport	GO:0009914	0.00653759	3	OSM,NOS2,TNF
M4	positive regulation of myeloid leukocyte differentiation	GO:0002763	0.00681871	2	TNF,IL17A
M4	filopodium assembly	GO:0046847	0.00681871	2	TRPM2,S1PR2
M4	neurotransmitter biosynthetic process	GO:0042136	0.00716375	2	NOS2,TNF
M4	response to bacterium	GO:0009617	0.00718252	4	SFTPD,IL10,NOS2,TNF
M4	signal release	GO:0023061	0.00719713	3	OSM,NOS2,TNF
M4	superoxide metabolic process	GO:0006801	0.00755796	2	NOX4,TNF
M4	osteoclast differentiation	GO:0030316	0.00788138	2	TNF,IL17A
M4	regulation of cytokine production involved in immune response	GO:0002718	0.00788138	2	IL10,TNF
M4	receptor metabolic process	GO:0043112	0.0081842	3	IL10,RAMP2,TNF
M4	positive regulation of oxidoreductase activity	GO:0051353	0.00819637	2	TNF,TERT
M4	apical junction assembly	GO:0043297	0.00819637	2	RAMP2,TNF
M4	reactive oxygen species biosynthetic process	GO:1903409	0.00871028	2	NOS2,TNF
M4	reactive oxygen species metabolic process	GO:0072593	0.0087149	3	NOX4,NOS2,TNF
M4	establishment of endothelial barrier	GO:0061028	0.00912965	2	TNF,S1PR2
M4	modification of morphology or physiology of other organism	GO:0035821	0.00927298	3	SFTPD,NOS2,APCS
M4	vascular process in circulatory system	GO:0003018	0.00953831	2	RAMP2,NOS1
M4	inflammatory response	GO:0006954	0.00984601	3	IL10,NOS2,TNF
M4	positive regulation of cytokine production	GO:0001819	0.00990714	4	IL10,TNF,IL4,IL17A
M4	endothelial cell development	GO:0001885	0.00990714	2	TNF,S1PR2
M4	membrane protein ectodomain proteolysis	GO:0006509	0.00990714	2	IL10,TNF
M4	protein localization to nucleus	GO:0034504	0.0104394	3	TNF,SHH,TERT
M4	response to hypoxia	GO:0001666	0.0104394	3	NOS1,VHL,TERT
M4	response to decreased oxygen levels	GO:0036293	0.0104394	3	NOS1,VHL,TERT
M4	cytokine secretion	GO:0050663	0.0104394	3	IL10,NOS2,TNF
M4	polyol metabolic process	GO:0019751	0.0111149	2	SPHK2,TNF
M4	negative regulation of cytokine secretion	GO:0050710	0.0111149	2	IL10,TNF
M4	negative regulation of multi-organism process	GO:0043901	0.0120558	3	NPPC,TNF,APCS
M4	response to oxygen levels	GO:0070482	0.0123379	3	NOS1,VHL,TERT
M4	alcohol biosynthetic process	GO:0046165	0.0123379	2	SPHK2,TNF
M4	regulation of insulin secretion	GO:0050796	0.0123379	2	NOS2,TNF
M4	cellular response to drug	GO:0035690	0.0127673	3	TRPM2,TNF,NDOR1
M4	neurotransmitter metabolic process	GO:0042133	0.0128087	2	NOS2,TNF
M4	T cell differentiation	GO:0030217	0.0128087	2	SHH,IL4
M4	G-protein coupled receptor signaling pathway	GO:0007186	0.0131523	4	SPHK2,RAMP2,PIK3CG,S1PR2
M4	membrane protein proteolysis	GO:0033619	0.0132097	2	IL10,TNF
M4	cell-cell junction assembly	GO:0007043	0.0132097	2	RAMP2,TNF
M4	regulation of secretion by cell	GO:1903530	0.0135585	4	OSM,IL10,NOS2,TNF
M4	regulation of production of molecular mediator of immune response	GO:0002700	0.0136272	2	IL10,TNF
M4	regulation of small molecule metabolic process	GO:0062012	0.0140231	3	NPPC,RAMP2,TNF
M4	positive regulation of organelle assembly	GO:1902117	0.014028	2	TNF,IL5
M4	regulation of purine nucleotide metabolic process	GO:1900542	0.0149508	2	NPPC,RAMP2
M4	regulation of epithelial cell differentiation	GO:0030856	0.0149508	2	TNF,S1PR2
M4	cyclic nucleotide metabolic process	GO:0009187	0.0149508	2	NPPC,RAMP2
M4	endothelial cell differentiation	GO:0045446	0.0153887	2	TNF,S1PR2
M4	insulin secretion	GO:0030073	0.0153887	2	NOS2,TNF
M4	regulation of secretion	GO:0051046	0.0159169	4	OSM,IL10,NOS2,TNF
M4	positive regulation of myeloid cell differentiation	GO:0045639	0.0159169	2	TNF,IL17A
M4	cell activation	GO:0001775	0.0161142	4	IL4,IL10,SHH,IL17A
M4	regulation of oxidoreductase activity	GO:0051341	0.0162796	2	TNF,TERT
M4	regulation of nucleotide metabolic process	GO:0006140	0.0171617	2	NPPC,RAMP2
M4	epithelial cell development	GO:0002064	0.0171617	2	TNF,S1PR2
M4	actin cytoskeleton reorganization	GO:0031532	0.0171617	2	TRPM2,S1PR2
M4	negative regulation of extrinsic apoptotic signaling pathway	GO:2001237	0.0171617	2	TNF,TERT
M4	negative regulation of immune response	GO:0050777	0.0171617	2	IL10,TNF
M4	positive regulation of DNA binding transcription factor activity	GO:0051091	0.0175261	3	IL10,PPARGC1A,TNF
M4	lymphocyte differentiation	GO:0030098	0.0176495	2	SHH,IL4
M4	regulation of peptide hormone secretion	GO:0090276	0.0176495	2	NOS2,TNF
M4	regulation of interleukin-6 production	GO:0032675	0.0185242	2	IL10,TNF
M4	sphingolipid metabolic process	GO:0006665	0.0185242	2	SPHK2,NEU3
M4	regulation of hormone levels	GO:0010817	0.0190267	3	OSM,NOS2,TNF
M4	regulation of protein localization to nucleus	GO:1900180	0.0190427	2	SHH,TERT
M4	negative regulation of immune effector process	GO:0002698	0.0196053	2	IL10,TNF
M4	regulation of symbiosis, encompassing mutualism through parasitism	GO:0043903	0.0206437	3	SFTPD,TNF,APCS
M4	regulation of neurotransmitter levels	GO:0001505	0.0209168	2	NOS2,TNF
M4	modification by host of symbiont morphology or physiology	GO:0051851	0.0209168	2	SFTPD,APCS
M4	regulation of JAK-STAT cascade	GO:0046425	0.0209168	2	OSM,VHL
M4	negative regulation of protein secretion	GO:0050709	0.0209168	2	IL10,TNF
M4	endothelium development	GO:0003158	0.0212865	2	TNF,S1PR2
M4	second-messenger-mediated signaling	GO:0019932	0.0216384	3	TRPM2,RAMP2,TNF
M4	positive regulation of small molecule metabolic process	GO:0062013	0.0217425	2	RAMP2,TNF
M4	regulation of STAT cascade	GO:1904892	0.0217425	2	OSM,VHL
M4	negative regulation of peptide secretion	GO:0002792	0.0217425	2	IL10,TNF
M4	positive regulation of peptidyl-serine phosphorylation	GO:0033138	0.0222878	2	OSM,TNF
M4	interaction with symbiont	GO:0051702	0.0222878	2	SFTPD,APCS
M4	peptide hormone secretion	GO:0030072	0.0222878	2	NOS2,TNF
M4	negative regulation of immune system process	GO:0002683	0.0223192	3	IL10,TNF,APCS
M4	interleukin-8 production	GO:0032637	0.0227666	2	NOS2,TNF
M4	negative regulation of viral life cycle	GO:1903901	0.0232916	2	TNF,APCS
M4	JAK-STAT cascade	GO:0007259	0.0232916	2	OSM,VHL
M4	cellular response to reactive oxygen species	GO:0034614	0.024393	2	TRPM2,TNF
M4	STAT cascade	GO:0097696	0.024393	2	OSM,VHL
M4	lymphocyte activation	GO:0046649	0.0248125	3	IL4,IL10,SHH
M4	regulation of signaling receptor activity	GO:0010469	0.0248125	3	OSM,IL10,TNF
M4	regulation of protein secretion	GO:0050708	0.025095	3	IL10,NOS2,TNF
M4	cellular response to decreased oxygen levels	GO:0036294	0.0270446	2	VHL,TERT
M4	cellular response to hypoxia	GO:0071456	0.0270446	2	VHL,TERT
M4	regulation of peptide secretion	GO:0002791	0.0276598	3	IL10,NOS2,TNF
M4	regulation of cell development	GO:0060284	0.027951	3	NPPC,TNF,S1PR2
M4	modification of morphology or physiology of other organism involved in symbiotic interaction	GO:0051817	0.0284807	2	SFTPD,APCS
M4	aging	GO:0007568	0.0284807	2	KL,TERT
M4	membrane lipid metabolic process	GO:0006643	0.0284807	2	SPHK2,NEU3
M4	regulation of peptidyl-serine phosphorylation	GO:0033135	0.0296527	2	OSM,TNF
M4	organic hydroxy compound biosynthetic process	GO:1901617	0.0296527	2	SPHK2,TNF
M4	positive regulation of cytokine secretion	GO:0050715	0.0301573	2	IL10,TNF
M4	positive regulation of leukocyte cell-cell adhesion	GO:1903039	0.030746	2	TNF,IL4
M4	negative regulation of viral process	GO:0048525	0.0313363	2	TNF,APCS
M4	developmental process involved in reproduction	GO:0003006	0.0313363	2	NPPC,SHH
M4	protein secretion	GO:0009306	0.0313363	3	IL10,NOS2,TNF
M4	endocytosis	GO:0006897	0.0321931	3	RAMP2,TNF,ACKR2
M4	cellular response to oxygen levels	GO:0071453	0.0330549	2	VHL,TERT
M4	response to reactive oxygen species	GO:0000302	0.0335584	2	TRPM2,TNF
M4	negative regulation of transport	GO:0051051	0.0339678	3	OSM,IL10,TNF
M4	regulation of extrinsic apoptotic signaling pathway	GO:2001236	0.0339678	2	TNF,TERT
M4	protein kinase B signaling	GO:0043491	0.0339678	2	TNF,PIK3CG
M4	alpha-amino acid metabolic process	GO:1901605	0.0345459	2	NOX4,NOS2
M4	peptide secretion	GO:0002790	0.0345506	3	IL10,NOS2,TNF
M4	negative regulation of protein transport	GO:0051224	0.0387329	2	IL10,TNF
M4	import into cell	GO:0098657	0.0397995	3	RAMP2,TNF,ACKR2
M4	positive regulation of cell-cell adhesion	GO:0022409	0.0404374	2	TNF,IL4
M4	negative regulation of establishment of protein localization	GO:1904950	0.0404374	2	IL10,TNF
M4	leukocyte activation	GO:0045321	0.0410381	3	IL4,IL10,SHH
M4	positive regulation of MAPK cascade	GO:0043410	0.0412872	3	OSM,TNF,PIK3CG
M4	regulation of DNA binding transcription factor activity	GO:0051090	0.0433941	3	IL10,PPARGC1A,TNF
M4	calcium-mediated signaling	GO:0019722	0.0441237	2	TRPM2,TNF
M4	cellular response to toxic substance	GO:0097237	0.0441237	2	TRPM2,TNF
M4	cell junction assembly	GO:0034329	0.0441237	2	RAMP2,TNF
M4	alcohol metabolic process	GO:0006066	0.0454359	2	SPHK2,TNF
M4	lipid catabolic process	GO:0016042	0.0458825	2	NEU3,TNF
M4	response to molecule of bacterial origin	GO:0002237	0.0458825	2	IL10,TNF
M4	positive regulation of MAP kinase activity	GO:0043406	0.0458825	2	TNF,PIK3CG
M4	cell-cell junction organization	GO:0045216	0.0458825	2	RAMP2,TNF
M4	actin cytoskeleton organization	GO:0030036	0.046644	3	TRPM2,TNF,S1PR2
M4	regulation of cytokine secretion	GO:0050707	0.0472741	2	IL10,TNF
M4	defense response to bacterium	GO:0042742	0.0472741	2	SFTPD,NOS2
M4	regulation of cellular protein localization	GO:1903827	0.0473374	3	TNF,SHH,TERT
M4	immune effector process	GO:0002252	0.0476481	3	IL10,TNF,IL4
M4	receptor-mediated endocytosis	GO:0006898	0.0495874	2	RAMP2,ACKR2
M4	symbiont process	GO:0044403	0.0498854	3	SFTPD,TNF,APCS
M4	regulation of leukocyte cell-cell adhesion	GO:1903037	0.0507558	2	TNF,IL4
M4	cellular response to oxidative stress	GO:0034599	0.0513754	2	TRPM2,TNF
M4	response to steroid hormone	GO:0048545	0.0520121	2	IL10,TNF
M4	regulation of organelle assembly	GO:1902115	0.0520121	2	TNF,IL5
M4	cellular amino acid metabolic process	GO:0006520	0.0526063	2	NOX4,NOS2
M4	negative regulation of apoptotic signaling pathway	GO:2001234	0.0532426	2	TNF,TERT
M4	epithelium development	GO:0060429	0.053851	3	TNF,SHH,S1PR2
M4	regulation of viral life cycle	GO:1903900	0.0544277	2	TNF,APCS
M4	extrinsic apoptotic signaling pathway	GO:0097191	0.0544277	2	TNF,TERT
M4	response to drug	GO:0042493	0.0548457	3	TRPM2,TNF,NDOR1
M4	cell junction organization	GO:0034330	0.0551066	2	RAMP2,TNF
M4	positive regulation of protein secretion	GO:0050714	0.0577827	2	IL10,TNF
M4	tube development	GO:0035295	0.0585804	3	SFTPD,RAMP2,TNF
M4	negative regulation of cytokine production	GO:0001818	0.0599284	2	IL10,TNF
M4	regulation of protein binding	GO:0043393	0.06051	2	IL10,TERT
M4	positive regulation of peptide secretion	GO:0002793	0.0618269	2	IL10,TNF
M4	circulatory system process	GO:0003013	0.0643574	2	NOS1,RAMP2
M4	blood circulation	GO:0008015	0.0643574	2	NOS1,RAMP2
M4	T cell activation	GO:0042110	0.0657704	2	IL4,SHH
M4	positive regulation of protein complex assembly	GO:0031334	0.0676578	2	TNF,IL5
M4	response to toxic substance	GO:0009636	0.068285	2	TRPM2,TNF
M4	protein localization to plasma membrane	GO:0072659	0.0689112	2	RAMP2,TNF
M4	regulation of MAP kinase activity	GO:0043405	0.0689112	2	TNF,PIK3CG
M4	lipid localization	GO:0010876	0.070107	2	NOS2,TNF
M4	leukocyte cell-cell adhesion	GO:0007159	0.070107	2	TNF,IL4
M4	regulation of lymphocyte activation	GO:0051249	0.0708372	2	IL10,IL4
M4	anatomical structure homeostasis	GO:0060249	0.0712969	2	SFTPD,TERT
M4	maintenance of location	GO:0051235	0.0718083	2	TRPM2,TNF
M4	peptidyl-serine phosphorylation	GO:0018105	0.0723718	2	OSM,TNF
M4	reproductive process	GO:0022414	0.0723718	2	NPPC,SHH
M4	protein localization to cell periphery	GO:1990778	0.0729336	2	RAMP2,TNF
M4	reproduction	GO:0000003	0.0729336	2	NPPC,SHH
M4	embryo development	GO:0009790	0.0741885	2	TNF,SHH
M4	positive regulation of protein serine/threonine kinase activity	GO:0071902	0.0747743	2	TNF,PIK3CG
M4	regulation of immune effector process	GO:0002697	0.0747743	2	IL10,TNF
M4	organic hydroxy compound metabolic process	GO:1901615	0.0758823	2	SPHK2,TNF
M4	regulation of viral process	GO:0050792	0.0773242	2	TNF,APCS
M4	positive regulation of cellular protein localization	GO:1903829	0.0780454	2	TNF,TERT
M4	peptidyl-serine modification	GO:0018209	0.0794296	2	OSM,TNF
M4	purine ribonucleotide metabolic process	GO:0009150	0.0808123	2	NPPC,RAMP2
M4	ribonucleotide metabolic process	GO:0009259	0.0828526	2	NPPC,RAMP2
M4	response to oxidative stress	GO:0006979	0.0841684	2	TRPM2,TNF
M4	negative regulation of catabolic process	GO:0009895	0.0841684	2	IL10,TNF
M4	regulation of cell-cell adhesion	GO:0022407	0.0841684	2	TNF,IL4
M4	purine nucleotide metabolic process	GO:0006163	0.0848248	2	NPPC,RAMP2
M4	establishment of protein localization to organelle	GO:0072594	0.0848248	2	TNF,TERT
M4	ribose phosphate metabolic process	GO:0019693	0.0861345	2	NPPC,RAMP2
M4	cytokine-mediated signaling pathway	GO:0019221	0.0861345	2	OSM,TNF
M4	positive regulation of cell adhesion	GO:0045785	0.0874398	2	TNF,IL4
M4	regulation of leukocyte activation	GO:0002694	0.0886764	2	IL10,IL4
M4	positive regulation of secretion by cell	GO:1903532	0.0886764	2	IL10,TNF
M4	viral life cycle	GO:0019058	0.0908791	2	TNF,APCS
M4	positive regulation of secretion	GO:0051047	0.0938596	2	IL10,TNF
M4	response to inorganic substance	GO:0010035	0.0950756	2	TRPM2,TNF
M4	calcium ion transport	GO:0006816	0.0950756	2	TRPM2,RAMP2
M4	epithelial cell differentiation	GO:0030855	0.0950756	2	TNF,S1PR2
M4	regulation of cell activation	GO:0050865	0.0973386	2	IL10,IL4
M4	purine-containing compound metabolic process	GO:0072521	0.0987528	2	NPPC,RAMP2
SOURCE	TARGET	WEIGHT
CAV1	CAV2	0.927778
CCNA2	HMMR	0.806711
SKP2	CCNA2	0.782092
CCNA2	FOXM1	0.776062
TXN	PRDX4	0.730159
INPP5D	IL4R	0.712734
MYD88	IRF7	0.697211
KLF4	DUSP1	0.674709
SPHK1	FHL2	0.663003
CAV1	ID1	0.658652
ANXA2	TIMP1	0.650288
SERPINE1	PLAU	0.614584
SKP2	DUSP1	0.612065
IL4R	IL4	0.60478
SMAD3	YY1	0.584569
IFNGR1	GLRX	0.579268
MYD88	TLR2	0.577184
PTGS2	DUSP1	0.571992
S100A4	TIMP1	0.564745
MYD88	TLR4	0.557772
CD151	ITGA3	0.556446
HSPA1B	HSPA1A	0.545605
ATP2A2	VEGFA	0.542214
SERPINE1	FOSL2	0.533445
CCNA2	NUDT21	0.525233
PARP1	SKP2	0.524016
CAV1	TIMP3	0.51899
AKT1	CD151	0.510147
IL4R	TNFRSF1A	0.505846
IFNGR1	MAP1LC3B	0.497392
IFNGR1	HIF1A	0.493456
RAC2	PLAU	0.492388
ID1	ID2	0.483056
PLAU	EPHA2	0.482385
MFN1	NUDT21	0.474739
IFNGR1	GADD45A	0.463279
SDC2	TIMP3	0.459533
PARP1	PRKAA1	0.456381
VEGFA	SPHK1	0.454534
CFLAR	MAP1LC3B	0.450437
DUSP1	TSC22D3	0.446391
PTGS2	RGS2	0.435228
TIMP1	PRDX4	0.426786
TNFRSF1A	HSPA5	0.419189
MYD88	TNFSF10	0.415241
SDC2	FGF2	0.412591
PTGS2	PLA2G4A	0.410507
INPP5D	TNFRSF1A	0.410123
SERPINE2	PLAU	0.398657
TXN	ANXA2	0.39813
SDC4	SMAD3	0.393197
IFNGR1	PTGER4	0.388721
RAC2	INPP5D	0.385391
MAP1LC3B	NUDT21	0.380286
IFNGR1	NFE2L2	0.377384
CTSA	TIMP1	0.377212
S100A4	PROS1	0.377012
S100A4	ANXA2	0.374635
PARP1	PSMD11	0.374578
IL6	CCL2	0.370811
ATP2A2	HSPA1A	0.356616
LPAR1	FGF2	0.356098
ATP2A2	MAP1LC3B	0.354421
IFNGR1	ROCK1	0.352942
NINJ1	TIMP1	0.351215
CD151	LTBP3	0.348855
S100A4	RAC2	0.332637
ANXA2	PRDX4	0.327307
ATP2A2	TNFRSF1A	0.326904
TNFRSF1B	HSPA1B	0.32685
FBLN1	TIMP3	0.32516
SDC2	PROS1	0.320756
NFE2L2	CAV2	0.314289
TIMP3	CTSK	0.312083
CXCR4	TSC22D3	0.307866
SERPINE1	TGM2	0.30771
INPP5D	TNFRSF1B	0.306152
SIRT1	HIF1A	0.301556
GLRX	PRDX4	0.298812
RGS2	CXCR4	0.291928
PRKAA1	HSPA5	0.291675
LTBP3	TIMP3	0.291234
AKT1	CAPN1	0.289612
CTSA	CD151	0.288834
INPP5D	DUSP1	0.288257
YY1	HMMR	0.287857
CAV2	EDN1	0.285162
LOXL1	PLAU	0.279277
S100A4	CAV1	0.27546
S100A4	TIMP3	0.274973
NREP	YY1	0.273964
TXN	ZMPSTE24	0.273806
ROCK1	SIRT1	0.272909
SKP2	NREP	0.272631
DUSP10	SPHK1	0.269303
NFE2L2	VEGFA	0.266502
NFE2L2	NUDT21	0.266299
HSPA5	PRDX4	0.265989
SIRT1	NUDT21	0.263956
GGPS1	ZMPSTE24	0.263589
PLAU	TNFRSF1B	0.261721
NFE2L2	GADD45A	0.26132
SIRT1	TRIM33	0.260779
INPP5D	TNFSF10	0.251178
NFE2L2	HIF1A	0.250307
SPHK1	CTHRC1	0.24934
PLAU	CXCR4	0.248706
TXN	MAP1LC3B	0.248604
GLRX	TXN	0.248114
CFLAR	INPP5D	0.24759
NFE2L2	TIMP3	0.246591
CD151	CAPN1	0.246251
ROCK1	NFE2L2	0.245629
LTBP3	TIMP1	0.245052
CXCR4	HIF1A	0.243542
PLAU	CCNA2	0.243048
IRF7	TNFRSF1B	0.242936
CFLAR	ALOX5	0.241155
SDC1	CAV2	0.240854
SDC2	CTSK	0.240519
CRYAB	FGF2	0.239907
NFE2L2	KLF4	0.239028
FHL2	FSTL1	0.237279
INPP5D	TSC22D3	0.233456
GATA3	TSC22D3	0.231561
SDC1	FBLN1	0.229277
RAC2	CXCR4	0.228362
TXN	SPP1	0.228254
TNFRSF1B	TIMP1	0.227782
TXN	RGS2	0.227245
PLAU	NREP	0.226731
PLAU	CTHRC1	0.226533
DDIT3	HSPA1A	0.212621
TRIM16	SPHK1	0.212509
ATP2A2	TXN	0.21094
ROCK2	TRIM33	0.209481
SIRT1	MTR	0.202474
LCLAT1	NUDT21	0.199875
ANGPTL2	POSTN	0.197078
TNFRSF1B	ALOX5	0.194589
FBLN1	POSTN	0.183888
INPP5D	CXCR4	0.183211
CTSA	LTBP3	0.178679
ALOX5	MMP9	0.172103
CCR2	ALOX5	0.169785
AEBP1	POSTN	0.169304
LILRB1	HAVCR2	0.168336
NCF1	CCR2	0.161354
CXCL10	CCR2	0.16025
CTHRC1	POSTN	0.159574
CTHRC1	CTSK	0.159325
PTPN13	FBLN1	0.141179
SPP1	POSTN	0.139771
TLR2	HAVCR2	0.138991
FBLN1	CRYAB	0.136854
S100A4	INPP5D	0.135083
PPARG	FGF2	0.135055
IL1RL1	FOSL2	0.1283
TLR4	CXCR4	0.127324
PARP1	MCAT	0.116193
MMP19	ALOX5	0.1111
YY1	ELK1	0.105263
CAPN1	HDAC6	0.101875
HAS2	POSTN	0.0963179
TNF	IL2RA	0.0675356
WISP2	SOD3	0.0645396
OSM	IL2RA	0.0611646
PIK3CG	IL2RA	0.0587871
MUC5B	MMP28	0.058755
OSM	CXCR3	0.0564704
NOS1	MMP28	0.0553461
S1PR2	MUC5B	0.0543965
CXCR3	NDOR1	0.0530592
CXCR3	CD19	0.0504185
NOS1	SIRT3	0.0500807
GPR17	MMP28	0.0487066
TPH1	MUC5B	0.047596
WISP2	IGF1	0.0473463
NTN1	NOS1	0.0467416
SPHK2	CXCR3	0.046576
IL10	IL2RA	0.0464136
CXCR3	IL4	0.0454905
IL5	IL4	0.0432775
NOS1	ACKR2	0.0404556
MAP3K19	NOS1	0.0400735
CD19	POU2AF1	0.0384191
NOS1	VHL	0.0376841
IL4	MEP1A	0.0360078
NEU3	MUC5B	0.0354923
TPH1	NPPC	0.0352248
IL4	IL17A	0.0349531
CXCR3	SHH	0.0337685
PPARGC1A	TPH1	0.0301442
CHRNA7	TPH1	0.0301344
TRPM2	MUC5B	0.0300881
NOS1	NOX4	0.0299548
IL4	RAG1	0.0295793
TERT	IL4	0.0290823
IL13	IL2RA	0.0260193
IL4	SFTPD	0.0256126
MUC5B	SCGB1A1	0.0255304
IL9	TPH1	0.0216174
KL	IL4	0.0215047
IL4	NOS2	0.021341
IL4	APCS	0.0203714
NOS3	IGF1	0.0191173
PPARGC1A	IL13RA2	0.0190316
TPH1	MEP1B	0.0185256
IL4	RAMP2	0.0158407
GO_VERSION	releases/2018-05-14
NETWORK_NAME	lung	Anti_fibroptic genes
NETWORK_VERSION	dd4974d1f0dc5bb5b8b11b6c657f4cd6c1a65d28
DATE_CREATED	Wed Mar 17 2021 21:42:39 GMT+0200 (Eastern European Standard Time)
CLUSTER_NAME	CLUSTER_GENES
M1	APCS,IL4,KL,NOS1,NOS3,NPPC,RAG1,RAMP2,SCGB1A1,SOD3,TPH1
M2	CAV1,DUSP1,FHL2,GADD45A,NFE2L2,PLAU,PPARG,PTGS2,SERPINE2,VEGFA
CLUSTER_NAME	TERM_NAME	GO_ID	TERM_Q_VALUE	GENE_COUNT	TERM_GENES
M1	regulation of cyclic nucleotide metabolic process	GO:0030799	4.18939e-05	3	NPPC,RAMP2,NOS3
M1	cyclic nucleotide metabolic process	GO:0009187	0.000208851	3	NPPC,RAMP2,NOS3
M1	regulation of purine nucleotide metabolic process	GO:1900542	0.000208851	3	NPPC,RAMP2,NOS3
M1	regulation of nucleotide metabolic process	GO:0006140	0.000249985	3	NPPC,RAMP2,NOS3
M1	regulation of cGMP metabolic process	GO:0030823	0.000390728	2	NPPC,NOS3
M1	regulation of cAMP metabolic process	GO:0030814	0.000466658	2	NPPC,RAMP2
M1	cGMP biosynthetic process	GO:0006182	0.000630506	2	NPPC,NOS3
M1	positive regulation of cyclic nucleotide metabolic process	GO:0030801	0.000676596	2	RAMP2,NOS3
M1	cyclic purine nucleotide metabolic process	GO:0052652	0.000779733	2	NPPC,NOS3
M1	cyclic nucleotide biosynthetic process	GO:0009190	0.000796662	2	NPPC,NOS3
M1	negative regulation of endothelial cell apoptotic process	GO:2000352	0.000798058	2	RAMP2,IL4
M1	circulatory system process	GO:0003013	0.000798058	3	RAMP2,NOS3,NOS1
M1	blood circulation	GO:0008015	0.000798058	3	RAMP2,NOS3,NOS1
M1	cGMP metabolic process	GO:0046068	0.000798058	2	NPPC,NOS3
M1	regulation of small molecule metabolic process	GO:0062012	0.000832959	3	NPPC,RAMP2,NOS3
M1	cAMP metabolic process	GO:0046058	0.000889379	2	NPPC,RAMP2
M1	negative regulation of epithelial cell apoptotic process	GO:1904036	0.000926662	2	RAMP2,IL4
M1	positive regulation of purine nucleotide metabolic process	GO:1900544	0.00102033	2	RAMP2,NOS3
M1	positive regulation of nucleotide metabolic process	GO:0045981	0.00105744	2	RAMP2,NOS3
M1	purine ribonucleotide metabolic process	GO:0009150	0.00107861	3	NPPC,RAMP2,NOS3
M1	ribonucleotide metabolic process	GO:0009259	0.0011189	3	NPPC,RAMP2,NOS3
M1	ribose phosphate metabolic process	GO:0019693	0.00114129	3	NPPC,RAMP2,NOS3
M1	purine nucleotide metabolic process	GO:0006163	0.00114129	3	NPPC,RAMP2,NOS3
M1	vascular process in circulatory system	GO:0003018	0.00122315	2	RAMP2,NOS1
M1	regulation of endothelial cell apoptotic process	GO:2000351	0.00127826	2	RAMP2,IL4
M1	purine-containing compound metabolic process	GO:0072521	0.00129994	3	NPPC,RAMP2,NOS3
M1	endothelial cell apoptotic process	GO:0072577	0.00142588	2	RAMP2,IL4
M1	nucleotide metabolic process	GO:0009117	0.00174627	3	NPPC,RAMP2,NOS3
M1	nucleoside phosphate metabolic process	GO:0006753	0.00176172	3	NPPC,RAMP2,NOS3
M1	regulation of epithelial cell apoptotic process	GO:1904035	0.00176172	2	RAMP2,IL4
M1	immune system development	GO:0002520	0.00196761	3	RAG1,IL4,APCS
M1	epithelial cell apoptotic process	GO:1904019	0.00196923	2	RAMP2,IL4
M1	nucleobase-containing small molecule metabolic process	GO:0055086	0.00218376	3	NPPC,RAMP2,NOS3
M1	positive regulation of small molecule metabolic process	GO:0062013	0.00233298	2	RAMP2,NOS3
M1	purine ribonucleotide biosynthetic process	GO:0009152	0.00271768	2	NPPC,NOS3
M1	ribose phosphate biosynthetic process	GO:0046390	0.0028219	2	NPPC,NOS3
M1	purine nucleotide biosynthetic process	GO:0006164	0.0028219	2	NPPC,NOS3
M1	ribonucleotide biosynthetic process	GO:0009260	0.0028219	2	NPPC,NOS3
M1	purine-containing compound biosynthetic process	GO:0072522	0.00293153	2	NPPC,NOS3
M1	myeloid leukocyte differentiation	GO:0002573	0.00298583	2	IL4,APCS
M1	regulation of leukocyte differentiation	GO:1902105	0.00302615	2	APCS,IL4
M1	nucleotide biosynthetic process	GO:0009165	0.00398998	2	NPPC,NOS3
M1	nucleoside phosphate biosynthetic process	GO:1901293	0.00399985	2	NPPC,NOS3
M1	regulation of hemopoiesis	GO:1903706	0.00528016	2	APCS,IL4
M1	leukocyte differentiation	GO:0002521	0.00549454	2	IL4,APCS
M1	negative regulation of multi-organism process	GO:0043901	0.00569702	2	NPPC,APCS
M1	myeloid cell differentiation	GO:0030099	0.00607805	2	IL4,APCS
M1	regulation of epithelial cell migration	GO:0010632	0.00816769	2	IL4,NOS3
M1	organophosphate biosynthetic process	GO:0090407	0.00842231	2	NPPC,NOS3
M1	epithelial cell migration	GO:0010631	0.0106386	2	IL4,NOS3
M1	tissue migration	GO:0090130	0.0106386	2	IL4,NOS3
M1	epithelium migration	GO:0090132	0.0106386	2	IL4,NOS3
M1	negative regulation of cell differentiation	GO:0045596	0.0106386	2	NPPC,APCS
M1	hemopoiesis	GO:0030097	0.0120962	2	IL4,APCS
M1	ameboidal-type cell migration	GO:0001667	0.012291	2	IL4,NOS3
M1	hematopoietic or lymphoid organ development	GO:0048534	0.0124495	2	IL4,APCS
M1	angiogenesis	GO:0001525	0.013004	2	RAMP2,NOS3
M1	carbohydrate derivative biosynthetic process	GO:1901137	0.0135089	2	NPPC,NOS3
M1	blood vessel morphogenesis	GO:0048514	0.0141292	2	RAMP2,NOS3
M1	blood vessel development	GO:0001568	0.0151428	2	RAMP2,NOS3
M1	vasculature development	GO:0001944	0.0162227	2	RAMP2,NOS3
M1	cardiovascular system development	GO:0072358	0.0162227	2	RAMP2,NOS3
M1	regulation of multi-organism process	GO:0043900	0.0164397	2	NPPC,APCS
M1	tube morphogenesis	GO:0035239	0.0168569	2	RAMP2,NOS3
M1	tube development	GO:0035295	0.020098	2	RAMP2,NOS3
M2	cellular response to oxygen levels	GO:0071453	4.18939e-05	4	CAV1,NFE2L2,VEGFA,PTGS2
M2	regulation of peptidyl-tyrosine autophosphorylation	GO:1900084	4.18939e-05	2	CAV1,VEGFA
M2	response to oxygen levels	GO:0070482	9.07205e-05	4	CAV1,NFE2L2,VEGFA,PTGS2
M2	positive regulation of transcription from RNA polymerase II promoter in response to hypoxia	GO:0061419	0.000150646	2	NFE2L2,VEGFA
M2	cellular response to decreased oxygen levels	GO:0036294	0.000390728	3	NFE2L2,VEGFA,PTGS2
M2	regulation of transcription from RNA polymerase II promoter in response to hypoxia	GO:0061418	0.000390728	2	NFE2L2,VEGFA
M2	cellular response to hypoxia	GO:0071456	0.000390728	3	NFE2L2,VEGFA,PTGS2
M2	peptidyl-tyrosine autophosphorylation	GO:0038083	0.000466658	2	CAV1,VEGFA
M2	positive regulation of transcription from RNA polymerase II promoter involved in cellular response to chemical stimulus	GO:1901522	0.000466658	2	NFE2L2,VEGFA
M2	positive regulation of p38MAPK cascade	GO:1900745	0.000567943	2	VEGFA,GADD45A
M2	receptor metabolic process	GO:0043112	0.000591752	3	CAV1,PPARG,VEGFA
M2	response to hypoxia	GO:0001666	0.000676596	3	NFE2L2,VEGFA,PTGS2
M2	response to decreased oxygen levels	GO:0036293	0.000676596	3	NFE2L2,VEGFA,PTGS2
M2	plasminogen activation	GO:0031639	0.000680508	2	PLAU,SERPINE2
M2	monocyte differentiation	GO:0030224	0.000695148	2	PPARG,VEGFA
M2	mononuclear cell differentiation	GO:1903131	0.000695148	2	PPARG,VEGFA
M2	regulation of protein autophosphorylation	GO:0031952	0.000695148	2	CAV1,VEGFA
M2	regulation of p38MAPK cascade	GO:1900744	0.000695148	2	VEGFA,GADD45A
M2	positive regulation of transcription from RNA polymerase II promoter in response to stress	GO:0036003	0.000695148	2	NFE2L2,VEGFA
M2	p38MAPK cascade	GO:0038066	0.000779733	2	VEGFA,GADD45A
M2	regulation of MAP kinase activity	GO:0043405	0.000789302	3	DUSP1,VEGFA,GADD45A
M2	regulation of transcription from RNA polymerase II promoter in response to stress	GO:0043618	0.00114129	2	NFE2L2,VEGFA
M2	zymogen activation	GO:0031638	0.00121335	2	PLAU,SERPINE2
M2	regulation of DNA-templated transcription in response to stress	GO:0043620	0.0012431	2	NFE2L2,VEGFA
M2	regulation of blood coagulation	GO:0030193	0.00127284	2	CAV1,SERPINE2
M2	regulation of hemostasis	GO:1900046	0.00127284	2	CAV1,SERPINE2
M2	regulation of coagulation	GO:0050818	0.00139979	2	CAV1,SERPINE2
M2	regulation of endopeptidase activity	GO:0052548	0.00142588	3	PPARG,SERPINE2,VEGFA
M2	regulation of protein serine/threonine kinase activity	GO:0071900	0.00154166	3	DUSP1,VEGFA,GADD45A
M2	regulation of peptidase activity	GO:0052547	0.00158175	3	PPARG,SERPINE2,VEGFA
M2	receptor internalization	GO:0031623	0.00195589	2	CAV1,VEGFA
M2	response to hormone	GO:0009725	0.00196923	3	CAV1,FHL2,PPARG
M2	blood coagulation	GO:0007596	0.00202379	2	CAV1,SERPINE2
M2	hemostasis	GO:0007599	0.00202379	2	CAV1,SERPINE2
M2	regulation of cell-matrix adhesion	GO:0001952	0.00218376	2	PLAU,VEGFA
M2	coagulation	GO:0050817	0.00219756	2	CAV1,SERPINE2
M2	positive regulation of peptidyl-serine phosphorylation	GO:0033138	0.00220806	2	CAV1,VEGFA
M2	regulation of wound healing	GO:0061041	0.00224272	2	CAV1,SERPINE2
M2	positive regulation of apoptotic process	GO:0043065	0.00229357	3	CAV1,PPARG,GADD45A
M2	regulation of response to wounding	GO:1903034	0.00229357	2	CAV1,SERPINE2
M2	regulation of response to external stimulus	GO:0032101	0.00229532	3	CAV1,SERPINE2,VEGFA
M2	positive regulation of programmed cell death	GO:0043068	0.0023083	3	CAV1,PPARG,GADD45A
M2	regulation of blood vessel endothelial cell migration	GO:0043535	0.00232808	2	PPARG,VEGFA
M2	regulation of peptidyl-serine phosphorylation	GO:0033135	0.00271768	2	CAV1,VEGFA
M2	myeloid leukocyte differentiation	GO:0002573	0.00271768	2	PPARG,VEGFA
M2	blood vessel endothelial cell migration	GO:0043534	0.0028219	2	PPARG,VEGFA
M2	positive regulation of stress-activated MAPK cascade	GO:0032874	0.00293153	2	VEGFA,GADD45A
M2	positive regulation of stress-activated protein kinase signaling cascade	GO:0070304	0.0029634	2	VEGFA,GADD45A
M2	regulation of endothelial cell proliferation	GO:0001936	0.00298583	2	PPARG,VEGFA
M2	response to acid chemical	GO:0001101	0.00301298	2	PPARG,VEGFA
M2	regulation of body fluid levels	GO:0050878	0.00318525	2	CAV1,SERPINE2
M2	endothelial cell proliferation	GO:0001935	0.00340227	2	PPARG,VEGFA
M2	regulation of intrinsic apoptotic signaling pathway	GO:2001242	0.00340227	2	CAV1,NFE2L2
M2	regulation of cell-substrate adhesion	GO:0010810	0.00352966	2	PLAU,VEGFA
M2	protein processing	GO:0016485	0.00386992	2	PLAU,SERPINE2
M2	regulation of endocytosis	GO:0030100	0.00389677	2	CAV1,VEGFA
M2	positive regulation of MAP kinase activity	GO:0043406	0.00389677	2	VEGFA,GADD45A
M2	cell-matrix adhesion	GO:0007160	0.00389677	2	PLAU,VEGFA
M2	negative regulation of endopeptidase activity	GO:0010951	0.00390557	2	SERPINE2,VEGFA
M2	positive regulation of binding	GO:0051099	0.00399985	2	CAV1,PPARG
M2	receptor-mediated endocytosis	GO:0006898	0.0040239	2	CAV1,VEGFA
M2	negative regulation of peptidase activity	GO:0010466	0.00407224	2	SERPINE2,VEGFA
M2	regulation of cellular response to growth factor stimulus	GO:0090287	0.00419244	2	CAV1,VEGFA
M2	wound healing	GO:0042060	0.00424102	2	CAV1,SERPINE2
M2	regulation of stress-activated MAPK cascade	GO:0032872	0.00428963	2	VEGFA,GADD45A
M2	regulation of stress-activated protein kinase signaling cascade	GO:0070302	0.00433828	2	VEGFA,GADD45A
M2	regulation of endothelial cell migration	GO:0010594	0.00438695	2	PPARG,VEGFA
M2	negative regulation of protein kinase activity	GO:0006469	0.00473187	2	CAV1,DUSP1
M2	leukocyte differentiation	GO:0002521	0.00478118	2	PPARG,VEGFA
M2	stress-activated MAPK cascade	GO:0051403	0.00498249	2	VEGFA,GADD45A
M2	stress-activated protein kinase signaling cascade	GO:0031098	0.00515875	2	VEGFA,GADD45A
M2	regulation of cysteine-type endopeptidase activity involved in apoptotic process	GO:0043281	0.00515875	2	PPARG,VEGFA
M2	negative regulation of kinase activity	GO:0033673	0.00528016	2	CAV1,DUSP1
M2	myeloid cell differentiation	GO:0030099	0.00528016	2	PPARG,VEGFA
M2	response to wounding	GO:0009611	0.00528016	2	CAV1,SERPINE2
M2	regulation of peptidyl-tyrosine phosphorylation	GO:0050730	0.00545714	2	CAV1,VEGFA
M2	protein maturation	GO:0051604	0.00545714	2	PLAU,SERPINE2
M2	endothelial cell migration	GO:0043542	0.00555658	2	PPARG,VEGFA
M2	protein autophosphorylation	GO:0046777	0.00573466	2	CAV1,VEGFA
M2	peptidyl-serine phosphorylation	GO:0018105	0.00615453	2	CAV1,VEGFA
M2	activation of protein kinase activity	GO:0032147	0.006286	2	VEGFA,GADD45A
M2	regulation of cysteine-type endopeptidase activity	GO:2000116	0.00633617	2	PPARG,VEGFA
M2	positive regulation of protein serine/threonine kinase activity	GO:0071902	0.00638631	2	VEGFA,GADD45A
M2	regulation of epithelial cell proliferation	GO:0050678	0.00643644	2	PPARG,VEGFA
M2	intrinsic apoptotic signaling pathway	GO:0097193	0.00648654	2	CAV1,NFE2L2
M2	positive regulation of DNA binding transcription factor activity	GO:0051091	0.0066188	2	PPARG,VEGFA
M2	negative regulation of transferase activity	GO:0051348	0.00675162	2	CAV1,DUSP1
M2	peptidyl-serine modification	GO:0018209	0.00680177	2	CAV1,VEGFA
M2	regulation of innate immune response	GO:0045088	0.00685189	2	CAV1,PPARG
M2	regulation of epithelial cell migration	GO:0010632	0.00698532	2	PPARG,VEGFA
M2	regulation of angiogenesis	GO:0045765	0.00711926	2	PPARG,VEGFA
M2	cell-substrate adhesion	GO:0031589	0.0071694	2	PLAU,VEGFA
M2	epithelial cell proliferation	GO:0050673	0.00738866	2	PPARG,VEGFA
M2	positive regulation of cell adhesion	GO:0045785	0.00760979	2	CAV1,VEGFA
M2	negative regulation of proteolysis	GO:0045861	0.00771011	2	SERPINE2,VEGFA
M2	regulation of vasculature development	GO:1901342	0.00771011	2	PPARG,VEGFA
M2	regulation of signaling receptor activity	GO:0010469	0.00892303	2	PLAU,VEGFA
M2	regulation of vesicle-mediated transport	GO:0060627	0.00897312	2	CAV1,VEGFA
M2	epithelial cell migration	GO:0010631	0.00912307	2	PPARG,VEGFA
M2	tissue migration	GO:0090130	0.00912307	2	PPARG,VEGFA
M2	epithelium migration	GO:0090132	0.00912307	2	PPARG,VEGFA
M2	regulation of apoptotic signaling pathway	GO:2001233	0.0102932	2	CAV1,NFE2L2
M2	hemopoiesis	GO:0030097	0.0106314	2	PPARG,VEGFA
M2	ameboidal-type cell migration	GO:0001667	0.0106386	2	PPARG,VEGFA
M2	negative regulation of protein phosphorylation	GO:0001933	0.0106386	2	CAV1,DUSP1
M2	hematopoietic or lymphoid organ development	GO:0048534	0.0108322	2	PPARG,VEGFA
M2	endocytosis	GO:0006897	0.0108322	2	CAV1,VEGFA
M2	regulation of binding	GO:0051098	0.0108811	2	CAV1,PPARG
M2	angiogenesis	GO:0001525	0.0113152	2	PPARG,VEGFA
M2	negative regulation of hydrolase activity	GO:0051346	0.0117544	2	SERPINE2,VEGFA
M2	negative regulation of phosphorylation	GO:0042326	0.0118028	2	CAV1,DUSP1
M2	immune system development	GO:0002520	0.0120962	2	PPARG,VEGFA
M2	peptidyl-tyrosine phosphorylation	GO:0018108	0.012291	2	CAV1,VEGFA
M2	blood vessel morphogenesis	GO:0048514	0.012438	2	PPARG,VEGFA
M2	peptidyl-tyrosine modification	GO:0018212	0.0124495	2	CAV1,VEGFA
M2	import into cell	GO:0098657	0.0127796	2	CAV1,VEGFA
M2	positive regulation of MAPK cascade	GO:0043410	0.0131744	2	VEGFA,GADD45A
M2	blood vessel development	GO:0001568	0.0132214	2	PPARG,VEGFA
M2	regulation of DNA binding transcription factor activity	GO:0051090	0.0136174	2	PPARG,VEGFA
M2	positive regulation of protein kinase activity	GO:0045860	0.013664	2	VEGFA,GADD45A
M2	cellular response to nitrogen compound	GO:1901699	0.014015	2	CAV1,PPARG
M2	vasculature development	GO:0001944	0.0141072	2	PPARG,VEGFA
M2	cardiovascular system development	GO:0072358	0.0141072	2	PPARG,VEGFA
M2	regulation of defense response	GO:0031347	0.0141292	2	CAV1,PPARG
M2	tube morphogenesis	GO:0035239	0.0149628	2	PPARG,VEGFA
M2	cellular response to cytokine stimulus	GO:0071345	0.0151428	2	NFE2L2,PPARG
M2	positive regulation of kinase activity	GO:0033674	0.0151428	2	VEGFA,GADD45A
M2	innate immune response	GO:0045087	0.0151428	2	CAV1,PPARG
M2	positive regulation of cell migration	GO:0030335	0.0156021	2	PLAU,VEGFA
M2	cellular response to growth factor stimulus	GO:0071363	0.0157507	2	CAV1,VEGFA
M2	response to drug	GO:0042493	0.0163012	2	CAV1,NFE2L2
M2	positive regulation of cell motility	GO:2000147	0.0163448	2	PLAU,VEGFA
M2	response to lipid	GO:0033993	0.0163883	2	CAV1,PPARG
M2	positive regulation of cellular component movement	GO:0051272	0.0164575	2	PLAU,VEGFA
M2	response to growth factor	GO:0070848	0.0164575	2	CAV1,VEGFA
M2	negative regulation of intracellular signal transduction	GO:1902532	0.0164575	2	DUSP1,NFE2L2
M2	tube development	GO:0035295	0.0168569	2	PPARG,VEGFA
SOURCE	TARGET	WEIGHT
CAV1	CAV2	0.927778
KLF4	DUSP1	0.674709
CAV1	ID1	0.658652
PTGS2	DUSP1	0.571992
ATP2A2	VEGFA	0.542214
CAV1	TIMP3	0.51899
ID1	ID2	0.483056
MFN1	NUDT21	0.474739
GLRX	MAP1LC3B	0.466954
SDC2	TIMP3	0.459533
CAV2	TIMP3	0.44425
GLRX	PLAU	0.440727
PTGS2	RGS2	0.435228
VEGFA	DUSP1	0.432529
PTGS2	PLAU	0.429596
SDC2	FGF2	0.412591
GADD45A	DUSP1	0.409355
CAV2	FGF2	0.400004
SERPINE2	PLAU	0.398657
TIMP3	DUSP1	0.396727
RGS2	DUSP1	0.389098
DUSP1	FHL2	0.38904
CAV1	FGF2	0.381365
MAP1LC3B	NUDT21	0.380286
MAP1LC3B	VEGFA	0.369957
KLF4	MAP1LC3B	0.360251
ATP2A2	HSPA1A	0.356616
ATP2A2	MAP1LC3B	0.354421
CD151	LTBP3	0.348855
CAV2	DUSP1	0.348827
CAV1	FHL2	0.320942
SDC2	PROS1	0.320756
CTSA	CD151	0.288834
NFE2L2	VEGFA	0.266502
SIRT1	NUDT21	0.263956
ID1	TIMP3	0.244962
ID1	RGS2	0.188055
ATP2A2	KLF4	0.165653
KLF4	FGF2	0.13255
PPARG	DUSP1	0.128198
SDC4	CXXC5	0.127864
SDC4	MAP1LC3B	0.127837
CXCL10	TLR4	0.10786
ANGPTL2	CTSK	0.0981501
LCLAT1	GGPS1	0.0967117
TLR4	MMP9	0.0949349
GLRX	PROS1	0.0924064
SETD7	ID2	0.0729771
MFN1	MCAT	0.0700057
MMP9	PTGES	0.0609476
TPH1	NPPC	0.0352248
TPH1	IL4	0.0318327
IL4	RAG1	0.0295793
NOS3	TPH1	0.0259082
NOS1	NPPC	0.0238995
SOD3	IL4	0.0224384
KL	IL4	0.0215047
IL4	APCS	0.0203714
NOS3	RAMP2	0.017184
TPH1	SCGB1A1	0.0130882
GO_VERSION	releases/2018-05-14
NETWORK_NAME	lung	Pro-fibrotic genes
NETWORK_VERSION	dd4974d1f0dc5bb5b8b11b6c657f4cd6c1a65d28
DATE_CREATED	Wed Mar 17 2021 21:38:23 GMT+0200 (Eastern European Standard Time)
CLUSTER_NAME	CLUSTER_GENES
M1	ALOX5,CCL2,CFLAR,CHI3L1,CXCR4,DDIT3,DUSP10,EDN1,FLT1,FOSL2,GATA3,HAS2,HAVCR2,HIF1A,IFNGR1,IL1RL1,IL4R,IL6,IRF7,ITGA3,LRP5,MAPKAPK2,MYD88,NINJ1,RAC2,S100A4,SERPINE1,SMAD3,SPHK1,SPP1,TGM2,TLR2,TNFRSF1A,TNFRSF1B,TNFSF10,TSC22D3
M2	AEBP1,FBLN1,FSTL1,LPAR1,NREP,PARP1,PRDX4,PSMD11,ROCK1,ROCK2,SDC1,SKP2,TIMP1,YY1,ZMPSTE24
M3	ACKR2,CD19,CHRNA7,GPR17,IL10,IL17A,IL5,MAP3K19,MMP28,MUC5B,NDOR1,NEU3,NOS2,NOX4,NTN1,OSM,PIK3CG,POU2AF1,PPARGC1A,S1PR2,SHH,TERT,TNF,VHL
CLUSTER_NAME	TERM_NAME	GO_ID	TERM_Q_VALUE	GENE_COUNT	TERM_GENES
M1	positive regulation of cytokine production	GO:0001819	3.18083e-06	9	GATA3,HAVCR2,MYD88,IRF7,DDIT3,HIF1A,IL6,TLR2,SERPINE1
M1	cellular response to cytokine stimulus	GO:0071345	6.33611e-06	9	GATA3,MYD88,CCL2,CXCR4,SPHK1,IL6,HIF1A,TNFRSF1A,HAS2
M1	positive regulation of cell migration	GO:0030335	4.42084e-05	8	GATA3,SPHK1,FLT1,EDN1,HIF1A,RAC2,HAS2,SERPINE1
M1	positive regulation of cellular component movement	GO:0051272	4.42084e-05	8	GATA3,SPHK1,FLT1,EDN1,HIF1A,RAC2,HAS2,SERPINE1
M1	positive regulation of cell motility	GO:2000147	4.42084e-05	8	GATA3,SPHK1,FLT1,EDN1,HIF1A,RAC2,HAS2,SERPINE1
M1	inflammatory response	GO:0006954	4.42084e-05	6	GATA3,CCL2,CHI3L1,IL6,TNFRSF1A,SERPINE1
M1	response to tumor necrosis factor	GO:0034612	4.42084e-05	6	GATA3,CCL2,SPHK1,CHI3L1,TNFRSF1A,HAS2
M1	response to interleukin-1	GO:0070555	4.42084e-05	5	MYD88,CCL2,HIF1A,CHI3L1,HAS2
M1	I-kappaB kinase/NF-kappaB signaling	GO:0007249	7.25725e-05	6	S100A4,CFLAR,MYD88,TNFSF10,TLR2,TNFRSF1A
M1	cellular response to molecule of bacterial origin	GO:0071219	0.000115122	5	CCL2,IL6,TLR2,TNFRSF1B,SERPINE1
M1	positive regulation of DNA binding transcription factor activity	GO:0051091	0.000137133	6	MYD88,SPHK1,DDIT3,EDN1,IL6,TLR2
M1	positive regulation of I-kappaB kinase/NF-kappaB signaling	GO:0043123	0.000137133	5	S100A4,CFLAR,MYD88,TNFSF10,TNFRSF1A
M1	regulation of DNA binding transcription factor activity	GO:0051090	0.000138149	7	HAVCR2,MYD88,SPHK1,DDIT3,EDN1,IL6,TLR2
M1	positive regulation of angiogenesis	GO:0045766	0.000161179	5	SPHK1,FLT1,HIF1A,CHI3L1,SERPINE1
M1	cellular response to biotic stimulus	GO:0071216	0.000161179	5	CCL2,IL6,TLR2,TNFRSF1B,SERPINE1
M1	positive regulation of secretion by cell	GO:1903532	0.000174241	6	GATA3,HAVCR2,SPP1,IL6,EDN1,TLR2
M1	positive regulation of vasculature development	GO:1904018	0.000174787	5	SPHK1,FLT1,HIF1A,CHI3L1,SERPINE1
M1	positive regulation of secretion	GO:0051047	0.000184498	6	GATA3,HAVCR2,SPP1,IL6,EDN1,TLR2
M1	cellular response to tumor necrosis factor	GO:0071356	0.000184498	5	GATA3,CCL2,SPHK1,TNFRSF1A,HAS2
M1	response to molecule of bacterial origin	GO:0002237	0.000205723	5	CCL2,IL6,TLR2,TNFRSF1B,SERPINE1
M1	regulation of response to external stimulus	GO:0032101	0.000224262	7	GATA3,CCL2,CXCR4,IL6,RAC2,TNFRSF1A,SERPINE1
M1	tube development	GO:0035295	0.000229134	7	LRP5,SPHK1,FLT1,HIF1A,ITGA3,CHI3L1,SERPINE1
M1	regulation of I-kappaB kinase/NF-kappaB signaling	GO:0043122	0.000307899	5	S100A4,CFLAR,MYD88,TNFSF10,TNFRSF1A
M1	blood vessel morphogenesis	GO:0048514	0.000596673	6	LRP5,SPHK1,FLT1,HIF1A,CHI3L1,SERPINE1
M1	leukocyte cell-cell adhesion	GO:0007159	0.000622759	5	HAVCR2,IL6,DUSP10,RAC2,HAS2
M1	blood vessel development	GO:0001568	0.000680317	6	LRP5,SPHK1,FLT1,HIF1A,CHI3L1,SERPINE1
M1	leukocyte migration	GO:0050900	0.000697061	5	GATA3,CCL2,FLT1,RAC2,SERPINE1
M1	cellular response to lipopolysaccharide	GO:0071222	0.000697061	4	IL6,CCL2,TNFRSF1B,SERPINE1
M1	negative regulation of vascular endothelial cell proliferation	GO:1905563	0.000739259	2	FLT1,CCL2
M1	regulation of fat cell differentiation	GO:0045598	0.000739259	3	SMAD3,GATA3,LRP5
M1	vasculature development	GO:0001944	0.000741919	6	LRP5,SPHK1,FLT1,HIF1A,CHI3L1,SERPINE1
M1	cardiovascular system development	GO:0072358	0.000741919	6	LRP5,SPHK1,FLT1,HIF1A,CHI3L1,SERPINE1
M1	regulation of inflammatory response	GO:0050727	0.000784254	4	GATA3,TNFRSF1A,IL6,SERPINE1
M1	regulation of secretion by cell	GO:1903530	0.000815754	6	GATA3,HAVCR2,SPP1,IL6,EDN1,TLR2
M1	tube morphogenesis	GO:0035239	0.000846139	6	LRP5,SPHK1,FLT1,HIF1A,CHI3L1,SERPINE1
M1	regulation of angiogenesis	GO:0045765	0.000849551	5	SPHK1,FLT1,HIF1A,CHI3L1,SERPINE1
M1	protein kinase B signaling	GO:0043491	0.000913014	4	GATA3,CCL2,CHI3L1,DDIT3
M1	cytokine-mediated signaling pathway	GO:0019221	0.000913014	5	MYD88,CCL2,SPHK1,IL6,TNFRSF1A
M1	regulation of vasculature development	GO:1901342	0.00093586	5	SPHK1,FLT1,HIF1A,CHI3L1,SERPINE1
M1	regulation of secretion	GO:0051046	0.00093586	6	GATA3,HAVCR2,SPP1,IL6,EDN1,TLR2
M1	myeloid leukocyte migration	GO:0097529	0.00093586	4	RAC2,FLT1,CCL2,SERPINE1
M1	monocyte chemotaxis	GO:0002548	0.00093586	3	FLT1,CCL2,SERPINE1
M1	cellular response to growth factor stimulus	GO:0071363	0.00093586	6	CCL2,MAPKAPK2,FLT1,SMAD3,ITGA3,HAS2
M1	response to growth factor	GO:0070848	0.000964742	6	CCL2,MAPKAPK2,FLT1,SMAD3,ITGA3,HAS2
M1	response to lipopolysaccharide	GO:0032496	0.000964742	4	IL6,CCL2,TNFRSF1B,SERPINE1
M1	regulation of endothelial cell apoptotic process	GO:2000351	0.00104705	3	GATA3,CCL2,SERPINE1
M1	transforming growth factor beta2 production	GO:0032906	0.00104705	2	SMAD3,HIF1A
M1	regulation of transforming growth factor beta2 production	GO:0032909	0.00104705	2	SMAD3,HIF1A
M1	fat cell differentiation	GO:0045444	0.0011415	3	SMAD3,GATA3,LRP5
M1	leukocyte chemotaxis	GO:0030595	0.00116238	4	RAC2,FLT1,CCL2,SERPINE1
M1	mononuclear cell migration	GO:0071674	0.00118266	3	FLT1,CCL2,SERPINE1
M1	endothelial cell apoptotic process	GO:0072577	0.00118266	3	GATA3,CCL2,SERPINE1
M1	taxis	GO:0042330	0.00118615	5	CCL2,CXCR4,FLT1,RAC2,SERPINE1
M1	chemotaxis	GO:0006935	0.00118615	5	CCL2,CXCR4,FLT1,RAC2,SERPINE1
M1	regulation of chemotaxis	GO:0050920	0.00118615	4	RAC2,CCL2,CXCR4,SERPINE1
M1	response to bacterium	GO:0009617	0.00130798	5	CCL2,IL6,TLR2,TNFRSF1B,SERPINE1
M1	positive regulation of interleukin-8 production	GO:0032757	0.00144549	3	TLR2,SERPINE1,DDIT3
M1	positive regulation of receptor biosynthetic process	GO:0010870	0.00144549	2	EDN1,HIF1A
M1	regulation of leukocyte cell-cell adhesion	GO:1903037	0.00144549	4	HAS2,IL6,HAVCR2,DUSP10
M1	regulation of epithelial cell apoptotic process	GO:1904035	0.00148596	3	GATA3,CCL2,SERPINE1
M1	angiogenesis	GO:0001525	0.00158024	5	SPHK1,FLT1,HIF1A,CHI3L1,SERPINE1
M1	peptide secretion	GO:0002790	0.00161629	5	GATA3,HAVCR2,IL6,EDN1,TLR2
M1	positive regulation of hormone metabolic process	GO:0032352	0.00161629	2	GATA3,HIF1A
M1	cellular response to interleukin-1	GO:0071347	0.00161629	3	HIF1A,HAS2,CCL2
M1	extrinsic apoptotic signaling pathway	GO:0097191	0.00161629	4	SMAD3,CFLAR,SERPINE1,TNFSF10
M1	3'-UTR-mediated mRNA stabilization	GO:0070935	0.00161629	2	MAPKAPK2,MYD88
M1	positive regulation of protein secretion	GO:0050714	0.00175395	4	GATA3,TLR2,HAVCR2,IL6
M1	epithelial cell apoptotic process	GO:1904019	0.00175395	3	GATA3,CCL2,SERPINE1
M1	cellular response to lipid	GO:0071396	0.00175395	5	SPP1,CCL2,IL6,TNFRSF1B,SERPINE1
M1	negative regulation of response to external stimulus	GO:0032102	0.00176292	4	GATA3,CCL2,TNFRSF1A,SERPINE1
M1	regulation of type I interferon production	GO:0032479	0.00178921	3	IRF7,HAVCR2,MYD88
M1	type I interferon production	GO:0032606	0.00178921	3	IRF7,HAVCR2,MYD88
M1	negative regulation of fat cell differentiation	GO:0045599	0.00180896	2	SMAD3,GATA3
M1	leukocyte aggregation	GO:0070486	0.00180896	2	RAC2,HAS2
M1	positive regulation of peptide secretion	GO:0002793	0.00185922	4	GATA3,TLR2,HAVCR2,IL6
M1	regulation of interleukin-8 production	GO:0032677	0.00227743	3	TLR2,SERPINE1,DDIT3
M1	negative regulation of epithelial cell proliferation	GO:0050680	0.00227743	3	GATA3,FLT1,CCL2
M1	regulation of defense response	GO:0031347	0.00229955	5	GATA3,IL6,TLR2,TNFRSF1A,SERPINE1
M1	regulation of leukocyte chemotaxis	GO:0002688	0.00259671	3	RAC2,CCL2,SERPINE1
M1	response to mechanical stimulus	GO:0009612	0.00262364	3	MYD88,TNFRSF1A,CHI3L1
M1	interleukin-8 production	GO:0032637	0.00262364	3	DDIT3,TLR2,SERPINE1
M1	regulation of mitotic cell cycle	GO:0007346	0.0026775	5	LRP5,CCL2,SPHK1,EDN1,SMAD3
M1	cell chemotaxis	GO:0060326	0.00275515	4	RAC2,FLT1,CCL2,SERPINE1
M1	cell-cell adhesion	GO:0098609	0.00300455	5	HAVCR2,IL6,DUSP10,RAC2,HAS2
M1	regulation of receptor biosynthetic process	GO:0010869	0.0030159	2	EDN1,HIF1A
M1	vascular endothelial cell proliferation	GO:0101023	0.0030159	2	FLT1,CCL2
M1	regulation of vascular endothelial cell proliferation	GO:1905562	0.0030159	2	FLT1,CCL2
M1	regulation of hormone levels	GO:0010817	0.00310129	4	SPP1,GATA3,EDN1,HIF1A
M1	response to lipid	GO:0033993	0.00312212	5	SPP1,CCL2,IL6,TNFRSF1B,SERPINE1
M1	dorsal/ventral pattern formation	GO:0009953	0.00322913	2	LRP5,DDIT3
M1	regulation of cell-cell adhesion	GO:0022407	0.00322913	4	HAS2,IL6,HAVCR2,DUSP10
M1	regulation of transforming growth factor beta production	GO:0071634	0.00322913	2	SMAD3,HIF1A
M1	positive regulation of apoptotic process	GO:0043065	0.00322913	5	TNFSF10,CCL2,TGM2,IL6,SMAD3
M1	positive regulation of programmed cell death	GO:0043068	0.00329491	5	TNFSF10,CCL2,TGM2,IL6,SMAD3
M1	regulation of protein kinase B signaling	GO:0051896	0.003419	3	GATA3,CHI3L1,DDIT3
M1	response to interleukin-6	GO:0070741	0.003419	2	IL6,CHI3L1
M1	regulation of vascular endothelial growth factor production	GO:0010574	0.003419	2	IL6,HIF1A
M1	transforming growth factor beta production	GO:0071604	0.003419	2	SMAD3,HIF1A
M1	positive regulation of pri-miRNA transcription by RNA polymerase II	GO:1902895	0.003419	2	SMAD3,HIF1A
M1	negative regulation of extrinsic apoptotic signaling pathway via death domain receptors	GO:1902042	0.003419	2	CFLAR,SERPINE1
M1	receptor biosynthetic process	GO:0032800	0.00363969	2	EDN1,HIF1A
M1	interferon-alpha production	GO:0032607	0.00363969	2	IRF7,HAVCR2
M1	regulation of interferon-alpha production	GO:0032647	0.00363969	2	IRF7,HAVCR2
M1	positive regulation of cytokine secretion	GO:0050715	0.00366574	3	GATA3,TLR2,HAVCR2
M1	positive regulation of leukocyte cell-cell adhesion	GO:1903039	0.00373959	3	DUSP10,IL6,HAS2
M1	hormone metabolic process	GO:0042445	0.00381408	3	SPP1,GATA3,HIF1A
M1	positive regulation of transcription from RNA polymerase II promoter in response to stress	GO:0036003	0.00385952	2	DDIT3,HIF1A
M1	vascular endothelial growth factor production	GO:0010573	0.00385952	2	IL6,HIF1A
M1	respiratory tube development	GO:0030323	0.00409968	2	ITGA3,CHI3L1
M1	lung development	GO:0030324	0.00409968	2	ITGA3,CHI3L1
M1	mRNA stabilization	GO:0048255	0.00409968	2	MAPKAPK2,MYD88
M1	regulation of protein secretion	GO:0050708	0.00415214	4	GATA3,TLR2,HAVCR2,IL6
M1	positive regulation of mitotic cell cycle	GO:0045931	0.00421708	3	LRP5,EDN1,SPHK1
M1	regulation of extrinsic apoptotic signaling pathway	GO:2001236	0.00421708	3	CFLAR,SERPINE1,TNFSF10
M1	icosanoid biosynthetic process	GO:0046456	0.00429644	2	ALOX5,EDN1
M1	smooth muscle contraction	GO:0006939	0.00429644	2	EDN1,SPHK1
M1	vascular endothelial growth factor receptor signaling pathway	GO:0048010	0.00429644	2	FLT1,MAPKAPK2
M1	regulation of hormone metabolic process	GO:0032350	0.00429644	2	GATA3,HIF1A
M1	positive regulation of protein transport	GO:0051222	0.00429644	4	GATA3,TLR2,HAVCR2,IL6
M1	regulation of leukocyte migration	GO:0002685	0.00453327	3	RAC2,CCL2,SERPINE1
M1	negative regulation of endothelial cell apoptotic process	GO:2000352	0.00453499	2	GATA3,SERPINE1
M1	positive regulation of inflammatory response	GO:0050729	0.00453499	2	IL6,SERPINE1
M1	regulation of peptide secretion	GO:0002791	0.00457816	4	GATA3,TLR2,HAVCR2,IL6
M1	respiratory system development	GO:0060541	0.00483959	2	ITGA3,CHI3L1
M1	positive regulation of NF-kappaB transcription factor activity	GO:0051092	0.00483959	3	TLR2,SPHK1,MYD88
M1	positive regulation of establishment of protein localization	GO:1904951	0.00486855	4	GATA3,TLR2,HAVCR2,IL6
M1	regulation of apoptotic signaling pathway	GO:2001233	0.00493158	4	HIF1A,CFLAR,SERPINE1,TNFSF10
M1	fatty acid derivative biosynthetic process	GO:1901570	0.00510065	2	ALOX5,EDN1
M1	regulation of pri-miRNA transcription by RNA polymerase II	GO:1902893	0.00510065	2	SMAD3,HIF1A
M1	RNA stabilization	GO:0043489	0.00510065	2	MAPKAPK2,MYD88
M1	positive regulation of cell-cell adhesion	GO:0022409	0.00522208	3	DUSP10,IL6,HAS2
M1	protein secretion	GO:0009306	0.00536542	4	GATA3,TLR2,HAVCR2,IL6
M1	negative regulation of epithelial cell apoptotic process	GO:1904036	0.00540889	2	GATA3,SERPINE1
M1	defense response to other organism	GO:0098542	0.00589395	4	IRF7,TLR2,IL6,SERPINE1
M1	calcium-mediated signaling	GO:0019722	0.00598463	3	EDN1,CXCR4,SPHK1
M1	negative regulation of neuron apoptotic process	GO:0043524	0.00600659	2	HIF1A,CCL2
M1	positive regulation of chemokine production	GO:0032722	0.00600659	2	TLR2,IL6
M1	negative regulation of mRNA catabolic process	GO:1902373	0.00600659	2	MAPKAPK2,MYD88
M1	regulation of protein serine/threonine kinase activity	GO:0071900	0.0062038	4	LRP5,EDN1,DUSP10,FLT1
M1	negative regulation of endothelial cell proliferation	GO:0001937	0.00632013	2	FLT1,CCL2
M1	regulation of cytokine secretion	GO:0050707	0.00643732	3	GATA3,TLR2,HAVCR2
M1	regulation of extrinsic apoptotic signaling pathway via death domain receptors	GO:1902041	0.0066086	2	CFLAR,SERPINE1
M1	regulation of T cell activation	GO:0050863	0.00680998	3	IL6,HAVCR2,DUSP10
M1	regulation of transcription regulatory region DNA binding	GO:2000677	0.00684355	2	GATA3,DDIT3
M1	pri-miRNA transcription by RNA polymerase II	GO:0061614	0.00684355	2	SMAD3,HIF1A
M1	positive regulation of mitotic nuclear division	GO:0045840	0.00715846	2	LRP5,EDN1
M1	positive regulation of smooth muscle cell proliferation	GO:0048661	0.00715846	2	IL6,EDN1
M1	negative regulation of RNA catabolic process	GO:1902369	0.00715846	2	MAPKAPK2,MYD88
M1	regulation of cellular response to growth factor stimulus	GO:0090287	0.00720852	3	SMAD3,FLT1,ITGA3
M1	regionalization	GO:0003002	0.00747447	2	LRP5,DDIT3
M1	regulation of blood pressure	GO:0008217	0.00747447	2	LRP5,EDN1
M1	positive regulation of type I interferon production	GO:0032481	0.00747447	2	IRF7,MYD88
M1	positive regulation of MAPK cascade	GO:0043410	0.00756911	4	FLT1,EDN1,CHI3L1,IL6
M1	negative regulation of apoptotic signaling pathway	GO:2001234	0.00756911	3	HIF1A,CFLAR,SERPINE1
M1	cytokine secretion	GO:0050663	0.00758683	3	GATA3,TLR2,HAVCR2
M1	response to hypoxia	GO:0001666	0.00758683	3	SMAD3,HIF1A,CXCR4
M1	response to decreased oxygen levels	GO:0036293	0.00758683	3	SMAD3,HIF1A,CXCR4
M1	positive regulation of nuclear division	GO:0051785	0.00765079	2	LRP5,EDN1
M1	positive regulation of response to external stimulus	GO:0032103	0.00780624	3	RAC2,IL6,SERPINE1
M1	regulation of transcription from RNA polymerase II promoter in response to stress	GO:0043618	0.00796541	2	DDIT3,HIF1A
M1	negative regulation of inflammatory response	GO:0050728	0.00796541	2	GATA3,TNFRSF1A
M1	small molecule biosynthetic process	GO:0044283	0.00829058	4	ALOX5,EDN1,HAS2,SPHK1
[truncated: 595 more rows]
