# Supplementary material for: Systems biology analysis of lung fibrosis-related genes in the bleomycin mouse model
Source: Sci Rep. 2021 Sep 29;11:19269. doi: 10.1038/s41598-021-98674-6 (PMC8481473; doi:10.1038/s41598-021-98674-6)
Supplement: Supplementary file 6 — Supplementary Table 6. [file 41598_2021_98674_MOESM6_ESM.xlsx]

## Sheet: Fibrosis_linear-models_suppleme
Supplementary Table ST6. A list of species used for linear models. 8,205 genes were selected based on the orthology relationships and lung expression.
Common name	Scientific name	Maximum longevity (yrs)	Run IDs
White-tufted-ear marmoset	Callithrix jacchus	22.8	SRR1758985
Domestic goat	Capra hircus	20.8	SRR1822406
Guinea pig	Cavia porcellus	12	SRR1200909, SRR1200908
Long-tailed macaque	Macaca fascicularis	39	SRR1758943, SRR1758957
Pigtail macaque	Macaca nemestrina	37.6	SRR1759012
Mongolian jird	Meriones unguiculatus	6.3	SRR9066919
Gray mouse lemur	Microcebus murinus	18.2	SRR1758998
Gray short-tailed opossum	Monodelphis domestica	5.1	SRR5952129, SRR5952130, SRR5952128, SRR5952127, SRR5952126
Domestic sheep or mouflon	Ovis aries	22.8	ERR489282, ERR2075082, ERR2074874, ERR489283
Koala	Phascolarctos cinereus	22.1	SRR1205218
Norway rat	Rattus norvegicus	3.8	SRR1170173, SRR594433, SRR594442, SRR594424
Meerkat	Suricata suricatta	20.6	SRR9024755
Wild boar	Sus scrofa	27	SRR3160041, SRR3160061
Coarse-haired wombat	Vombatus ursinus	30	ERR2716208, ERR2716207
