# Supplementary material for: Systems biology analysis of lung fibrosis-related genes in the bleomycin mouse model
Source: Sci Rep. 2021 Sep 29;11:19269. doi: 10.1038/s41598-021-98674-6 (PMC8481473; doi:10.1038/s41598-021-98674-6)
Supplement: Supplementary file 7 — Supplementary Table 7. [file 41598_2021_98674_MOESM7_ESM.xlsx]

## Sheet: Sheet2
Supplementary Table ST7. PFRGs whose expression levels significantly correlate with MLS. See Methods for details
Human ensembl	Mouse ensembl	Mouse gene symbol	Fibrotic	Human gene symbol	Organ	p-value	R²
ENSG00000136634	ENSMUSG00000016529	Il10	anti_fib	IL10	Lung	5.94272e-06	0.624388
ENSG00000213694	ENSMUSG00000067586	S1pr3	anti_fib	S1PR3	Lung	7.38798e-06	0.631594
ENSG00000196562	ENSMUSG00000006800	Sulf2	other	SULF2	Lung	1.67368e-05	0.586503
ENSG00000137462	ENSMUSG00000027995	Tlr2	anti_fib	TLR2	Lung	0.000136893	0.53633
ENSG00000157514	ENSMUSG00000031431	Tsc22d3	pro_fib	TSC22D3	Lung	0.00122776	0.404491
ENSG00000148344	ENSMUSG00000050737	Ptges	pro_fib	PTGES	Lung	0.00244395	0.39324
ENSG00000196154	ENSMUSG00000001020	S100a4	anti_fib	S100A4	Lung	0.00262258	0.415957
ENSG00000073756	ENSMUSG00000032487	Ptgs2	pro_fib	PTGS2	Lung	0.00649306	0.31024
ENSG00000112715	ENSMUSG00000023951	Vegfa	anti_fib	VEGFA	Lung	0.0106652	0.279789
ENSG00000017427	ENSMUSG00000020053	Igf1	other	IGF1	Lung	0.0113134	0.275476
ENSG00000133110	ENSMUSG00000027750	Postn	anti_fib	POSTN	Lung	0.0133285	0.266299
ENSG00000115884	ENSMUSG00000020592	Sdc1	pro_fib	SDC1	Lung	0.0134561	0.26549
ENSG00000064205	ENSMUSG00000027656	Ccn5	anti_fib	CCN5	Lung	0.013539	0.264248
ENSG00000247077	ENSMUSG00000029500	Pgam5	anti_fib	PGAM5	Lung	0.0138573	0.26242
ENSG00000123131	ENSMUSG00000025289	Prdx4	pro_fib	PRDX4	Lung	0.0145003	0.299806
ENSG00000106624	ENSMUSG00000020473	Aebp1	anti_fib	AEBP1	Lung	0.0168163	0.258568
ENSG00000136826	ENSMUSG00000003032	Klf4	anti_fib	KLF4	Lung	0.0184809	0.243009
ENSG00000267534	ENSMUSG00000043895	S1pr2	anti_fib	S1PR2	Lung	0.019888	0.246943
ENSG00000142627	ENSMUSG00000006445	Epha2	other	EPHA2	Lung	0.0209039	0.252263
ENSG00000129038	ENSMUSG00000032334	Loxl1	anti_fib	LOXL1	Lung	0.0213016	0.233379
ENSG00000169245	ENSMUSG00000034855	Cxcl10	anti_fib	CXCL10	Lung	0.0220189	0.230756
ENSG00000232810	ENSMUSG00000024401	Tnf	pro_fib	TNF	Lung	0.0256314	0.257261
ENSG00000136869	ENSMUSG00000039005	Tlr4	pro_fib	TLR4	Lung	0.0284274	0.239276
ENSG00000168329	ENSMUSG00000052336	Cx3cr1	anti_fib	CX3CR1	Lung	0.0284274	0.213551
ENSG00000116044	ENSMUSG00000015839	Nfe2l2	pro_fib	NFE2L2	Lung	0.0292391	0.211098
ENSG00000078401	ENSMUSG00000021367	Edn1	anti_fib	EDN1	Lung	0.0292391	0.210966
ENSG00000186951	ENSMUSG00000022383	Ppara	other	PPARA	Lung	0.0302974	0.208475
ENSG00000132703	ENSMUSG00000026542	Apcs	pro_fib	APCS	Lung	0.034161	0.233027
ENSG00000175634	ENSMUSG00000024830	Rps6kb2	other	RPS6KB2	Lung	0.0349748	0.213757
ENSG00000198121	ENSMUSG00000038668	Lpar1	anti_fib	LPAR1	Lung	0.0393776	0.212942
ENSG00000137673	ENSMUSG00000018623	Mmp7	anti_fib	MMP7	Lung	0.039857	0.211657
ENSG00000171604	ENSMUSG00000046668	Cxxc5	anti_fib	CXXC5	Lung	0.0401932	0.262849
ENSG00000162139	ENSMUSG00000035239	Neu3	anti_fib	NEU3	Lung	0.0483676	0.177086
ENSG00000101255	ENSMUSG00000032715	Trib3	pro_fib	TRIB3	Lung	0.049027	0.188981
