# Supplementary material for: Systems biology analysis of lung fibrosis-related genes in the bleomycin mouse model
Source: Sci Rep. 2021 Sep 29;11:19269. doi: 10.1038/s41598-021-98674-6 (PMC8481473; doi:10.1038/s41598-021-98674-6)
Supplement: Supplementary file 8 — Supplementary Table 8. [file 41598_2021_98674_MOESM8_ESM.xlsx]

## Sheet: Sheet2
Suppl. Table ST8 - The genes potentially relevant to lung fibrosis and longevity_premature aging phenotype
Detailed are the genes that when manipulated affect both lung fibrosis and longevity. All genes were obtained from the TiRe database (http://www.tiredb.org/) and Geneage (https://genomics.senescence.info/genes/index.html)
Gene symbol	Full Name and Main Function(s)	Relevance to Pulmonary Fibtosis	Relevance to Longevity or Premature Aging Phenotype (Link to GenAge DB)	Refs for Pulmonary Fibrosis
Akt1	AKT serine/threonine kinase 1/2 AKT proteins regulate a wide variety of cellular functions including cell proliferation, survival, metabolism, and angiogenesis in both normal and malignant cells.	Proposed mechanism in bleomycin-induced PF: Akt1-/- reduced PF and collagen deposition via modulation of macrophage-driven IL-33/IL-13 immune reaction. Proposed mechanism in Akt1-/- Lyz2-cre Park2-/- transgenic model: Dysfunctional mitochondria are removed in alveolar macrophages expressing Akt1 and promote apoptosis resistance during the fibrotic process. Furthermore, Akt1-mediated mitophagy mod…	Haploinsufficient mice had a lower body weight and a longer lifespan. Mean lifespan was 8% longer in males and 15% longer in females when compared to wild-type. (https://genomics.senescence.info/genes/details.php?gene=Akt1&organism=musculus)	Nie Y et al. AktI regulates pulmonary fibrosis via modulating IL-13 expression in macro phages. Innate Immunity 25, 451-461, 2019. Larson-Casey et al. Macrophage Akt1 Kinase Mediated Mitophagy Modulates Apoptosis Resistance and Pulmonary Fibrosis. Immunity 44, 582-596, 2016.
Akt2		Proposed mechanism in KO system: Akt2-/- reduced PF and collagen deposition via modulation of macrophage-driven IL-13 immune reaction. This reaction was increased by FoxO3a deficiency. Both Akt2 and phosphoFoxO3 immunostaining was increased in lung sections from PF patients (uncharacterized). In general, comparable mechanism as in Akt1.	Akt2-/- mice exhibited a 9.1% increase in mean lifespan. Median survival was 33 months for WT mice and 36 months for Akt2-/- mice. (https://genomics.senescence.info/genes/details.php?gene=Akt2&organism=musculus)	Nie Y et al. AKT2 regulates pulmonary inflammation and fibrosis via modulating macro phage activation. J Immunol 198, 4470-4480, 2017.
Cav1	Caveolin 1 The scaffolding protein encoded by this gene is the main component of the caveolae plasma membranes found in most cell types. The protein links integrin subunits to the tyrosine kinase FYN, an initiating step in coupling integrins to the Ras-ERK pathway and promoting cell cycle progression.	Proposed mechanism: Plasmid transfer by transthoracic electroporation in mice caused overexpression of Cav-1. This suppressed bleomycin- or silica-induced activation of caspase-1 and maturation of pro-IL-1β to secrete cleaved IL-1β both in mouse lungs and in primary type I cells. These results demonstrate that gene transfer of Cav-1 downregulates inflammasome activity and protects from subsequent…	50% reduction in lifespan of Cav1 KO mice, probably due to a combination of pulmonary fibrosis, pulmonary hypertension, and cardiac hypertrophy. (https://genomics.senescence.info/genes/details.php?gene=Cav1&organism=musculus)	Lin X et al. Caveolin-1 gene therapy inhibits in flammasome activation to protect from bleo mycin-induced pulmonary fibrosis. Scientific reports 9, 19643, 2019.
Fgf2	Fibroblast Growth Factor-2 The protein encoded by this gene is a member of the fibroblast growth factor (FGF) family. FGF family members bind heparin and possess broad mitogenic and angiogenic activities. This protein has been implicated in diverse biological processes, such as limb and nervous system development, wound healing, and tumor growth.	Although the expression levels of FGF2 protein in lavage fluid of patients with IPF were higher than that of the control group (p < 0.001) suggesting an impact of FGF2 on pulmonary fibrosis, double-transgenic (DTG) mice with doxycycline-inducible overexpression of human FGF2 (SPC-rtTA; TRE-hFGF2) had decreased pulmonary fibrosis 21 days after bleomycin, as assessed by gene expression and histolog…	Transgenic overexpression of Fgf21 in hepatocytes increases average (by 36%) and maximum (by at least 16%) lifespan. (https://genomics.senescence.info/genes/details.php?gene=Fgf21&organism=musculus)	Koo HY et al. Fibroblast growth factor 2 decreases bleomycin-induced pulmonary fibrosis and inhibits fibroblast collagen production and myofibroblast differentiation. J Pathol 246, 54-66, 2018.
Foxm1	Forkhead box M1 The protein encoded by this gene is a transcriptional activator involved in cell proliferation. The encoded protein is phosphorylated inM phase and regulates the expression of several cell cycle genes, such as cyclin B1 and cyclin D1.	Proposed mechanism: FOXM1 is more highly expressed in fibrotic than in normal lung fibroblasts in humans and mice. FOXM1 was required not only for cell proliferation in response to mitogens, but also for myofibroblast differentiation and apoptosis resistance elicited by TGFβ. The lipid mediator PGE2 , acting via cAMP signaling, was identified as an endogenous negative regulator of FOXM1. Finally,…	Deletion causes age-related deterioration in liver regeneration. (https://genomics.senescence.info/genes/details.php?gene=Foxm1&organism=musculus)	Penke LR et al. FOXM1 is acritical driver of lung fibroblast activation and fibrogenesis. J Clin Invest. 128, 2389-2405, 2018.
Kl (Klotho)	Klotho Is primarily expressed in the kidneys and choroid plexus, but it is also present in the placenta, lungs, parathyroid glands and heart. Klotho exists in two main forms: full-length transmembrane Klotho and soluble Klotho, the latter being formed by proteolytic cleavage of membrane Klotho. The role of soluble Klotho in disease and repairis not fully understood. Emerging evidence suggest that…	Klotho ranks among the most important regulators of differentiated organ growth and, as such, primary organ repair mechanisms. It is not only involved in entodermal and ectodermal organization, but also in mesodermal structuring required for spatial or ganization of repair. This makes Klotho and Klotho-dependent metabolism one of the most promising targets for an effective treatment of pulmonary …	Overexpression of Klotho in mice extends life span, while disruption results in infertility and signs of premature aging. (https://genomics.senescence.info/genes/details.php?gene=Kl&organism=musculus)	1) Kurosu, H. et al. Suppression of aging in mice by the hormone Klotho. Science 309, 1829–1833 (2005). 2) Chen, G. et al. α-Klotho is a non-enzymatic molecular scaffold for FGF23 hormone signalling. Nature 553, 461 (2018). 3) Ravikumar, P. et al. α-Klotho protects against oxidative damage in pulmonary epithelia. Am. J. Physiol. Lung Cell Mol. Physiol. 307, L566–L575 (2014). 4) Oh, H. J. et al. D…
Mtor	Mammalian Target of Rapamycin The phosphoinositide 3-kinase (PI3K)/ protein kinase B (AKT)/ mammalian target of rapamycin (MTor)-dependent pathway is one of the most integral pathways linked to cell metabolism, proliferation, differentiation, and survivial. MTor is frequently referred to as the master regulator of this pathway. Alterations in MTor signaling are closely associated with dysregulati…	Comparable to Klotho, MTor including the complex of PI3K-Akt-mTor/PFKFB3-dependent signaling regulates crucial repair mechanisms influenced by aging, with a particular emphasis to repair mechanisms induced by inflammatory damage. Mounting evidence suggests that dysregulated autophagy plays a central role in abnormal repair processes. Fibrosis, a maladaptive form of tissue remodeling, is character…	Mice hypomorphic for mTor (express mTOR at approximately 25% of WT levels) live about 20% longer. mTOR(Δ/Δ) mice exhibited a reduction in a number of aging tissue biomarkers. (https://genomics.senescence.info/genes/details.php?gene=Mtor&organism=musculus)	Ming-wei L et al. Ligustrazin increases lung cell autophagy and ameliorates paraquat-induced pulmonary fibrosis by inhibiting PI3K/Akt/mTOR and hedgehog signalling via increasing miR-193a expression. BMC Pulmonary Medicine 19, 35-51, 2019. Hu X et al. PI3K-Akt-mTOR/PFKFB3 pathway mediated lung fibroblast aerobic glycolysis and collagen synthesis in lipopolysaccharide-induced pulmonary fibrosis. L…
Nos3	Nitric oxide synthase 3 (endothelial NO synthase; eNOS) Nitric oxide (NO) is an endogenously formed gas that is synthesized in nearly all cell types, tissues, and organs in the human body. NO is synthesized by the three isoforms of NO synthases (NOS), namely neuronal (nNOS or NOS1), inducible (iNOS or NOS2), and endothelial (eNOS or NOS3). It is well recognized that eNOS-derived NO serves importa…	While the pathophysiological impact of NOS3 is undisputed in arterial and pulmonary arterial disease, it is less obvious for pulmonary fibrosis. However, it is most likely that the progressive energy depletion related to vascular dysfunction that characterizes both pulmonary fibrosis and its ostensible opposite, pulmo nary emphysema, would annihilate the protective function of NOS-3, by that deep…	Knockout males ( but not females) exhibited premature death and age-related cardiac dysfunction. (https://genomics.senescence.info/genes/details.php?gene=Nos3&organism=musculus)	Noguchi S et al. Nitric oxide exerts protective effects against bleomycin-induced pulmonary fibrosis in mice. Respir Res 15, 92, 2014. Kseibati MO et al. Nicorandil ameliorates bleomycin-induced pulmonary fibrosis in rats through modulating eNOS, iNOS, TXNIP and HIF-1α levels. Life Sci 246, 117423, 2020. Caporarello N et al. Vascular dysfunction in aged mice contributes to persistent lung fibrosi…
Parp1	Poly(ADP-ribose) Polymerase 1 Chromatin-associated enzyme, poly (ADP-ribosyl) transferase, which modifies various nuclear proteins by poly(ADP-ribosyl)ation. The modification is dependent on DNA and is involved in the regulation of various important cellular processes such as differentiation, proliferation, and tumor transformation, and also in the regulation of the molecular events involved in t…	Differential expression of genes related to younger and older smokers. Patients with COPD and IPF compared to non-smokers which were part of the mitochondrial biogenesis/function (HSPD1, FEN1, COX18, COX10, UCP2 & 3), cellular senescence (PCNA, PTEN, KLOTHO, CDKN1C, TNKS2, NFATC1 & 2, GADD45A), and telomere replication/maintenance (PARP1, SIRT6, NBN, TERT, RAD17, SLX4, HAT1) target genes. Interes…	Mutant hPARP-1 mice exhibit a 25% reduction in mean lifespan and premature aging phtenotype. (https://genomics.senescence.info/genes/details.php?gene=Parp1&organism=musculus)	Maremanda KP et al. Age-Dependent assessment of genes involved in cellular senescence, telomere, and mitochondrial pathways in human lung tissue of smokers, COPD, and IPF: As sociations With SARS-CoV-2 COVID-19 ACE2-TMPRSS2-Furin-DPP4 Axis. Front Pharmacol 11, 584637, 2020.
Plau	Plasminogen activator, urokinase Secreted serine protease that converts plasminogen to plasmin.	Overexpression of Plau reduced lung fibrosis in BLM-treated mice but did not alter lung inflammation. In IPF patients: the increased uPA expression in the epithelium and myofibroblasts of lungs, increased uPA in the serum, and an inverse correlation between serum uPA and lung function	Overexpression in the brain of transgenic mice resulted in less food consumption (20%), reduced body weight (20%), reduced temperature, and a prolonged lifespan (20%). (https://genomics.senescence.info/genes/details.php?gene=Plau&organism=musculus)	Horowitz et al 2019; PMID: 31705517 Schuliga et al 2017; PMID:28139758
Pparg	Peroxisome proliferator-activated receptor gamma PPAR-gamma is a member of the nuclear hormone receptor superfamily, the activation of which produces a number of biological effects, including alterations in metabolic and inflammatory responses.	The role of PPAR-gamma as a potential therapeutic target for fibrotic lung diseases re mains undefined. Treatment of lung fibroblasts and myofibroblasts with PPAR-gamma agonists results in inhibition of proliferative responses and induces cell cycle arrest. In addition, PPAR-gamma agonists, including a constitutively active PPAR-gamma con struct (VP16-PPAR-gamma), inhibit the ability of transform…	Despite equal food intake, Ala/Ala knock-in mice display beneficial changes in fat mass, circulating lipids, and insulin sensitivity, compared to their Pro/Pro littermates. Ala/Ala mice also gained less weight than Pro/Pro mice both in fat and lean body mass, and their lifespan is average 13% longer. Lowered expression of Pparg reduced lifespan in both the lipodystrophic Pparg1/2-hypomorphic and …	Milam JE et al. PPAR-gamma agonists inhibit profibrotic phenotypes in human lung fibroblasts and bleomycin-induced pulmonary fibrosis. Am J Physiol Lung Cell Mol Physiol 294, L891-L901, 2008.
Rps6kb1	Ribosomal protein S6 kinase B1 This gene encodes a member of the ribosomal S6 kinase family of serine/threonine kinases. The encoded protein responds to mTOR (mammalian target of rapamycin) signaling to promote protein synthesis, cell growth, and cell proliferation. Activity of this gene has been associated with human cancer.	Presently, there is limited information in vivo about the effect if Rps6kb1 on pulmonary fibrosis. However, as the ribosomal protein S6 kinase B1 is closely involved in mTor signaling, mechanisms connected to autophagy and inflammation are likely to connect these metabolic states. According to an experimental setting, autophagy is associated with acquisition of markers of myofibroblast differenti…	Deletion of ribosomal S6 protein kinase 1 (S6K1) induced gene expression patterns similar to those seen in caloric restriction and led to increased lifespan and resistance to age-related pathologies in female but not in male mice. (https://genomics.senescence.info/genes/details.php?gene=Rps6kb1&organism=musculus)	Bernard M et al. Autophagy fosters myofibroblast differentiation through MTORC2 activation and downstream upregulation of CTGF. Autophagy 10, 2193-207, 2014.
Serpine1 (PAI-1)	Serpin family E member 1 Principal inhibitor of tissue plasminogen activator (tPA) and urokinase (uPA), and hence is an inhibitor of fibrinolysis. The protein also functions as a component of innate antiviral immunity.	Deregulation of wound healing leads to hyperactivation of fibroblasts and excessive accumulation of extracellular matrix (ECM) proteins, the pathological manifestation of fibrosis. The urokinase/tissue type plasminogen activator (uPA/tPA) and plasmin play significant roles in the cellular proteolytic degradation of ECM proteins and the maintenance of tissue homeostasis. The activities of uPA/tPA/…	Deletion in the Klotho mutant background: PAI-1 (SERPINE1) deficiency retards the development of senescence and protects organ structure and function while prolonging the lifespan of the mutant mice. Median lifespan of KLOTHO/PAI-1 deficient mice is 2.8-fold and 4.2-fold higher (for PAI-1+/- and PAI-1-/- respectively) than the lifespan of KLOTHO deficient mice. Similar lifespan prolongation was o…	Ghosh AK et al. PAI-1 in tissue fibrosis. J Cell Physiol 227, 493-507, 2012. Rana T et al. PAI-1 regulation of TGF-β1–in duced alveolar type II cell senescence, SASP secretion, and SASP-mediated activation of alveolar macrophages. Am J Respir Cell Mol Biol 62, 319–330, 2020.
Sirt1	Sirtuin 1 The functions of human sirtuins have not yet been finally determined; yeast sirtuin proteins are known to regulate epigenetic gene silencing and suppress recombination of rDNA. Studies suggest that the human sirtuins may function as intracellular regulatory proteins with mono-ADP-ribosyltransferase activity.	Owing to the various overlaps in the pathogenesis of fibrosis with aging-associated degenerative diseases, sirtuins hold the command as endogenous modulators of fibrogenesis. It has been specifically reported that SIRT3, SIRT1, SIRT6 and SIRT7 significantly deter the development and progression of pulmonary fibrosis. The suggested mechanism in pulmonary fibrosis is slowing down of senescence-asso…	Transgenic mice, overexpressing Sirt1, display some phenotypes similar to mice on a calorie-restricted diet: they are leaner than littermate controls, display reductions in blood cholesterol, adipokines, insulin and fasted glucose, and are more glucose tolerant. (https://genomics.senescence.info/genes/details.php?gene=Sirt1&organism=musculus)	Qian W et al. Sirt1 antisense long non-coding RNA attenuates pulmonary fibrosis through sirt1-mediated epithelial-mesenchymal transition. Aging 12, 4322-4336, 2020. Mansour HH et al. Modulation of bleomycin-induced oxidative stress and pulmonary fibrosis by N-acetylcysteine in rats via AMPK/SIRT1/NF-κβ. Clin Exp Pharmacol Physiol 47, 1943-1952, 2020. Mazumder S et al. Sirtuins as endogenous regul…
Sod3	Superoxide dismutase 3 SODs are antioxidant enzymes that catalyze the conversion of superoxide radicals into hydrogen peroxide and oxygen, which may protect the brain, lungs, and other tissues from oxidative stress. Proteolytic processing of the encoded protein results in the formation of two distinct homotetramers that differ in their ability to interact with the extracellular matrix (ECM).	Mice lacking SOD3 developed increased right ventricular systolic pressure and pulmonary vascular remodeling associated with enhanced collagen deposition, increased influx of inflammatory cells, and alterations in proinflammatory and profibrotic gene expression suggesting an important role for SOD3 in silica-induced lung fibrosis and vascular remodeling.	Mice overexpressing a mutant variant of human SOD3 (R213G) had a shortened lifespan (11 months). Mice expressing the SOD3 transgene (SOD3-Tg) displayed features of accelerated aging, had systemic inflammation and organ degeneration. (https://genomics.senescence.info/genes/details.php?gene=SOD3&organism=musculus)	Zelko IN et al. Role of SOD3 in silica-related lung fibrosis and pulmonary vascular remodeling. Resp Res 19:221, 2018.
Tert	Telomerase reverse transcriptase Telomerase expression plays a role in cellular senescence, as it is normally repressed in postnatal somatic cells resulting in progressive shortening of telomeres. Telomerase is a specialized ribonucleoprotein (RNP) enzyme that adds telomeric DNA repeats to counteract the loss of telomeres that occurs during every replication cycle.	Human germline mutations in genes that are involved in telomerase function or telomere maintenance result in a range of clinical conditions that are collectively termed telomeropathies. These telomere biology disorders (TBDs) often stem from severely short or dysfunctional telomeres. TBD-causative mutations have been mapped to several genes that span numerous macromolecular complexes and pathways…	From 9% up to 50% extension of the median lifespan, when overexpressed in mice engineered to be cancer resistant. (https://genomics.senescence.info/genes/details.php?gene=Tert&organism=musculus)	Borie R et al. Familial pulmonary fibrosis. Rev Mal Respir 32, 413-434, 2015. Roake CM et al. Regulation of human telomerase in homeostasis and disease. Nature Reviews Molecular Cell Biology 21, 384–397, 2020. Grill S et al. Molecular mechanisms of telomere biology disorders. J Biol Chem 296, 100064, 2021.
Txn1	Thioredoxin plays an essential role in cell function by limiting oxidative stress directly via antioxidant effects and indirectly by proteins interaction with key signal transduction molecules. A variety of signaling molecules have been implicated in the cytoprotection conferred by Txn, such as autophagic proteins, p38 mitogen-activated protein kinase, nuclear factor-κB, phosphatidylinositol 3-ki…	Overexpression of Txn1 reduced lung injury in BLM-treated mice. In vitro and in vivo findings indicate that thioredoxin may be a cytoprotective enzyme with anti-nflammatory and antioxidant properties, which plays a fundamental role in the control of systemic inflammation. The pharmacologic modulation ofthioredoxin system may represent an effective and cooperative strategy to facilitate several lu…	Overexpression in transgenic mice resulted in extended median and maximum (35%) lifespan. (https://genomics.senescence.info/genes/details.php?gene=Txn1&organism=musculus)	Sueblinvong et al 2016; PMID: 27436123
Zmpste24	Zinc metallopeptidase STE24 Zmpste24 deficient mice display accelerated aging. Zmpste24 is a zinc metalloproteinase responsible for the final cleavage step of nuclear envelop prelamin A, a critical step in its maturation process. Accumulation of immature lamin A is highly toxic to the cell and produces DNA damage, chromatin remodeling and early senescence.	The absence of Zmpste24 in old progeroid mice results in attenuated lung fibrotic response to BLM, which is likely associated to the upregulation o several extracellular matrix-related miRNAs (miR23a, 27a, 29a, 145a), thus resulting in downregulation of targeted profibrotic pathways of TGF-β/SMAD3/NF-κB and Wnt3a/β-catenin signaling axes.	Knockout mice are progeroid, exhibit nuclear architecture abnormalities, reduced lifespan and signs of accelerated aging. (https://genomics.senescence.info/genes/details.php?gene=Zmpste24&organism=musculus)	Calyeca J et al. Accelerated aging induced by deficiency of Zmpste24 protects old mice to develop bleomycin-induced pulmonary fibrosis. Aging 10, 3881–3896, 2018.
